# Supplementary material for: Activation of stably silenced genes by recruitment of a synthetic de-methylating module
Source: Nat Commun. 2022 Sep 23;13:5582. doi: 10.1038/s41467-022-33181-4 (PMC9508233; doi:10.1038/s41467-022-33181-4)
Supplement: Supplementary file 5 — Supplementary Data 1 [file 41467_2022_33181_MOESM5_ESM.xlsx]

## Sheet: CD4 vs Control
GeneID	Symbol	Synonyms	description	chromosome	type_of_gene	Start	End	Length	Strand	logFC	AveExpr	t	P.Value	FDR	B
12504	Cd4	L3T|L3T4|Ly-|Ly-4	CD4 antigen	6	protein-coding	124864693;124866604;124867009;124867665;124870245;124872444;124872969;124879307;124879603;124888080	124866275;124866671;124867127;124867865;124870580;124872680;124873130;124879474;124879693;124888209	3095	-;-;-;-;-;-;-;-;-;-	9.47222	3.32252	56.4479	1.57004e-09	1.96019e-05	5.33389
20525	Slc2a1	Glut|Glut-|Glut-1|Glut1|M100200|Rgsc2|Rgsc200	solute carrier family 2 (facilitated glucose transporter), member 1	4	protein-coding	119108745;119120391;119132123;119132443;119133097;119133352;119133855;119134369;119135729;119136246	119108972;119120486;119132283;119132683;119133259;119133539;119133959;119134470;119135932;119137330	2573	+;+;+;+;+;+;+;+;+;+	-1.38029	7.28199	-16.3461	2.86267e-06	0.0154912	5.2275
16835	Ldlr	Hlb301	low density lipoprotein receptor	9	protein-coding	21723576;21731747;21732312;21733491;21735237;21737220;21737874;21738855;21739386;21739649;21742187;21742657;21743922;21744230;21745732;21746362;21747149;21748141	21723844;21731869;21732434;21733874;21735359;21737342;21737993;21738980;21739557;21739873;21742305;21742796;21744063;21744385;21745905;21746439;21747306;21749919	4534	+;+;+;+;+;+;+;+;+;+;+;+;+;+;+;+;+;+	-1.45119	5.7095	-15.6437	3.72235e-06	0.0154912	4.92805
80879	Slc16a3	Mct3|Mct4	solute carrier family 16 (monocarboxylic acid transporters), member 3	11	protein-coding	120948484;120949067;120954174;120955226;120955799;120956355;120957855	120948579;120949150;120954268;120955469;120955942;120957122;120959000	2577	+;+;+;+;+;+;+	-1.27525	8.11488	-14.8146	5.15108e-06	0.0160778	4.76394
380912	Zfp395	BC053701|Gm910	zinc finger protein 395	14	protein-coding	65358676;65385396;65386327;65388790;65391287;65392055;65392920;65394756;65395855;65396219	65358755;65385660;65386559;65388899;65391516;65392155;65393220;65394848;65395958;65398930	4229	+;+;+;+;+;+;+;+;+;+	-1.15752	4.75383	-11.9072	1.87861e-05	0.0370539	3.54757
227659	Slc2a6	A330096C23|F630103L12Rik|GLUT-6|Glut|Glut6|Glut9	solute carrier family 2 (facilitated glucose transporter), member 6	2	protein-coding	27021365;27022719;27023088;27023535;27024183;27024585;27025223;27025901;27027141;27027817	27022069;27022864;27023249;27023643;27024335;27024793;27025322;27026107;27027303;27027998	2136	-;-;-;-;-;-;-;-;-;-	1.17313	4.861	10.3713	4.43631e-05	0.0669607	2.84256
12176	Bnip3	N|Nip3	BCL2/adenovirus E1B interacting protein 3	7	protein-coding	138890836;138894380;138894610;138897996;138898681;138909363	138891960;138894529;138894716;138898077;138898828;138909506	1756	-;-;-;-;-;-	-1.24054	7.53378	-10.1342	5.54245e-05	0.0669607	2.65502
20855	Stc1	Stc	stanniocalcin 1	14	protein-coding	69029289;69031503;69032234;69038233	69029507;69031645;69032445;69041401	3743	+;+;+;+	-2.59583	1.89872	-11.7424	2.07751e-05	0.0370539	2.37985
15357	Hmgcr	HMG-C|HMG-CoAR|Re|Red	3-hydroxy-3-methylglutaryl-Coenzyme A reductase	13	protein-coding	96648962;96651010;96651856;96652096;96652658;96654816;96655550;96655854;96656563;96658583;96658871;96659217;96659894;96660118;96663029;96664762;96665810;96666113;96666521;96670811	96650633;96651164;96652014;96652236;96652828;96654921;96655707;96656012;96656757;96658758;96659118;96659377;96660010;96660224;96663134;96664846;96665897;96666224;96666708;96670936	4430	-;-;-;-;-;-;-;-;-;-;-;-;-;-;-;-;-;-;-;-	-0.977308	8.1047	-9.39894	7.71574e-05	0.0733349	2.32376
224109	Nrros	E430025L02Rik|Lrcc33|Lrr|Lrrc33	negative regulator of reactive oxygen species	16	protein-coding	32142825;32147553;32162238;32165380	32145005;32147673;32163397;32165476	3559	-;-;-;-	0.787715	5.55662	9.23883	8.22337e-05	0.0733349	2.25665
20910	Stxbp1	AI317162|AI326233|MMS10-G|Ms10g|Munc-1|Munc-18a|Munc18-|Munc18-1|N-se|N-sec1|Rb-se|Rb-sec1|Sxtb|Sxtbp1|Unc18|Unc18-1|Unc18h|nse|nsec1	syntaxin binding protein 1	2	protein-coding	32787607;32794588;32796016;32798105;32800580;32801820;32802754;32806069;32806721;32808002;32809101;32811105;32812021;32814879;32817286;32818427;32819834;32821835;32823536;32847055	32789637;32794713;32796170;32798190;32800681;32801929;32802892;32806149;32806786;32808062;32809208;32811235;32812105;32815027;32817389;32818505;32819910;32821916;32823585;32847237	4005	-;-;-;-;-;-;-;-;-;-;-;-;-;-;-;-;-;-;-;-	-0.929027	7.11563	-9.05136	9.40684e-05	0.0768557	2.12667
211945	Plekhh1	AV308913|C77772|D630024D12Rik|mKIAA1200	pleckstrin homology domain containing, family H (with MyTH4 domain) member 1	12	protein-coding	79029163;79040492;79049192;79050266;79053596;79054489;79054660;79061972;79062535;79064119;79064448;79065661;79066621;79067074;79067962;79068372;79069019;79069904;79070788;79071297;79072736;79073399;79074590;79075401;79076454;79076706;79078648;79078960;79079438	79029420;79040662;79049254;79050415;79053679;79054570;79055414;79062053;79062626;79064269;79064575;79065771;79066707;79067235;79068042;79068554;79069127;79070016;79070964;79071394;79072913;79073554;79074690;79075542;79076596;79076835;79078734;79079106;79081655	6439	+;+;+;+;+;+;+;+;+;+;+;+;+;+;+;+;+;+;+;+;+;+;+;+;+;+;+;+;+	-1.43437	2.47795	-9.63344	6.46308e-05	0.067243	2.06231
22329	Vcam1	CD106|Vcam|Vcam-1	vascular cell adhesion molecule 1	3	protein-coding	116110020;116114353;116115885;116117223;116120798;116124383;116125955;116128533;116129304	116111037;116114619;116116151;116117543;116121073;116124649;116126275;116128808;116129688	3398	-;-;-;-;-;-;-;-;-	2.2633	-0.0191307	10.1865	5.17465e-05	0.0669607	2.02631
193796	Kdm4b	4732474L06Rik|Jmjd2b	lysine (K)-specific demethylase 4B	17	protein-coding	56326050;56351633;56352976;56353525;56355863;56369123;56372424;56375854;56386083;56389259;56389485;56393718;56394769;56396204;56396497;56396902;56397123;56397302;56399381;56399690;56399949;56401223;56401546	56326229;56351797;56353151;56353639;56356056;56369172;56372527;56375991;56386279;56389342;56389672;56394106;56394889;56396382;56396692;56396978;56397178;56397410;56399566;56399854;56400068;56401315;56402873	4610	+;+;+;+;+;+;+;+;+;+;+;+;+;+;+;+;+;+;+;+;+;+;+	-1.20059	6.05239	-8.86406	0.000117996	0.0866578	1.9196
269423	Abhd18	2310068E01Rik|3110057O12Rik|AI645591	abhydrolase domain containing 18	3	protein-coding	40894277;40904886;40905872;40910503;40916686;40916872;40919378;40923413;40930137;40930881;40933524;40934867;40935342	40894443;40904993;40905956;40910603;40916764;40916956;40919405;40923551;40930226;40930982;40933902;40935029;40936307	2492	+;+;+;+;+;+;+;+;+;+;+;+;+	-1.40925	2.67936	-8.95269	9.84935e-05	0.0768557	1.85572
12927	Bcar1	AI385681|C|Cas|Cr|Crkas|p130	breast cancer anti-estrogen resistance 1	8	protein-coding	111710474;111712601;111713339;111715283;111715615;111720699;111732039;111743689	111711394;111712690;111714436;111715399;111715776;111721331;111732136;111743849	3280	-;-;-;-;-;-;-;-	-0.675581	5.39605	-8.07002	0.000177696	0.116765	1.49844
69551	2310022B05Rik	-	RIKEN cDNA 2310022B05 gene	8	protein-coding	124635756;124639091;124651371;124662848	124637964;124639615;124651421;124663369	3307	-;-;-;-	-0.844603	3.49515	-8.07744	0.000176777	0.116765	1.49716
53321	Cntnap1	AI841080|C|Caspr|NC|NCP1|Nr|Nrxn4|p|p19|p190|sh|shm	contactin associated protein-like 1	11	protein-coding	101176117;101177234;101177423;101177999;101178236;101178815;101179494;101180310;101181232;101181638;101182203;101182433;101182883;101183214;101183455;101183852;101184531;101185047;101186509;101187000;101188263;101188509;101188864;101189367	101176327;101177335;101177616;101178146;101178439;101178999;101179637;101180571;101181381;101181809;101182309;101182552;101183086;101183370;101183582;101184037;101184752;101185286;101186862;101187127;101188356;101188754;101188911;101190720	5360	+;+;+;+;+;+;+;+;+;+;+;+;+;+;+;+;+;+;+;+;+;+;+;+	-0.630177	5.98377	-7.83737	0.000209517	0.122859	1.32576
117599	Helb	AI447783|D10Ertd664|D10Ertd664e	helicase (DNA) B	10	protein-coding	120083608;120089408;120091609;120092484;120094227;120095101;120098182;120101398;120102770;120105159;120108886;120110833;120112685	120084973;120089875;120091752;120092688;120094286;120095191;120098336;120101539;120102944;120106037;120109055;120111228;120112965	4532	-;-;-;-;-;-;-;-;-;-;-;-;-	-0.65102	5.69123	-7.78343	0.0002178	0.122859	1.29034
80859	Nfkbiz	AA408868|INAP|M|Mail	nuclear factor of kappa light polypeptide gene enhancer in B cells inhibitor, zeta	16	protein-coding	55811377;55813950;55814241;55815640;55816068;55816317;55816831;55817729;55818748;55818992;55819567;55821768;55836321;55838461	55812783;55814117;55814351;55815809;55816131;55816463;55816936;55818534;55818851;55819022;55819706;55822138;55836392;55838641	3878	-;-;-;-;-;-;-;-;-;-;-;-;-;-	-0.715499	5.26187	-7.78184	0.000218052	0.122859	1.2783
77578	Bcl9	2610202E01Rik|8030475K17Rik|A330041G23Rik|Gm130	B cell CLL/lymphoma 9	3	protein-coding	97204628;97207147;97208478;97212872;97213685;97215112;97216313	97205977;97207407;97210716;97212971;97213874;97215428;97216507	4652	-;-;-;-;-;-;-	-0.962536	5.56194	-7.86049	0.000230033	0.122859	1.2591
20893	Bhlhe40	Bhlhb|Bhlhb2|C130042M06Rik|CR|CR8|Cla|Clast5|Dec1|Sh|Sharp2|Str|Stra13|Stra14	basic helix-loop-helix family, member e40	6	protein-coding	108660629;108661161;108661505;108662521;108664479	108660992;108661230;108661612;108662644;108666925	3113	+;+;+;+;+	-1.5404	5.14194	-7.6559	0.00026592	0.122859	1.11579
98388	Chst10	AI507003|AU041319|Hnk-1|Hnk-1st|S|ST	carbohydrate sulfotransferase 10	1	protein-coding	38863872;38867981;38871601;38873949;38884350;38895937;38897890	38866035;38868086;38871835;38874040;38884481;38896056;38898160	3120	-;-;-;-;-;-;-	0.951272	6.55645	7.6792	0.000261523	0.122859	1.1129
240087	Mdc1	6820401C03|AA413496|NFBD|Nfbd1|mKIAA0170	mediator of DNA damage checkpoint 1	17	protein-coding	35841498;35844432;35845839;35846302;35847323;35848789;35849007;35850295;35851113;35852415;35854021;35854203;35854417;35854856;35855100;35857463	35841679;35844570;35846219;35846377;35848665;35848857;35849099;35851005;35851156;35853888;35854112;35854322;35854599;35854981;35855210;35859670	7352	+;+;+;+;+;+;+;+;+;+;+;+;+;+;+;+	-0.629795	6.79716	-7.5007	0.000267901	0.122859	1.0687
29813	Zfp385a	Hzf|Zfp38|Zfp385|Znf385a	zinc finger protein 385A	15	protein-coding	103313895;103315361;103315627;103315882;103317949;103320290;103333065;103340047	103315225;103315456;103315796;103316124;103318111;103320400;103333201;103340086	2291	-;-;-;-;-;-;-;-	0.747929	5.12339	7.463	0.000275534	0.122859	1.05378
74464	Zswim5	4933426E21Rik|AI503093|mKIAA1511	zinc finger SWIM-type containing 5	4	protein-coding	116877402;116950825;116958678;116962510;116965596;116972871;116975196;116975837;116979424;116979885;116980775;116984683;116985682;116986471	116878063;116951181;116958826;116962660;116965775;116973047;116975342;116975974;116979684;116980020;116980932;116984846;116985763;116989105	5397	+;+;+;+;+;+;+;+;+;+;+;+;+;+	-0.699499	5.50392	-7.38705	0.000291684	0.123667	0.997874
17428	Mnt	R|Rox|bHLHd|bHLHd3	max binding protein	11	protein-coding	74830924;74836363;74837431;74837612;74842161;74842551	74831401;74836948;74837472;74837723;74842353;74845725	4586	+;+;+;+;+;+	-0.703541	5.09249	-7.33082	0.000304343	0.123667	0.970113
243961	Shank1	-	SH3 and multiple ankyrin repeat domains 1	7	protein-coding	44310264;44312664;44313119;44313752;44316033;44316344;44319077;44319643;44325325;44325638;44325956;44327033;44333292;44333543;44334033;44342098;44342420;44343045;44343658;44344298;44344506;44344899;44350948;44351557;44356620	44310296;44312961;44313322;44313823;44316141;44316495;44319244;44319759;44325402;44325704;44326286;44327226;44333405;44333618;44334059;44342180;44342544;44343180;44343738;44344321;44344574;44345017;44351044;44354644;44358353	7596	+;+;+;+;+;+;+;+;+;+;+;+;+;+;+;+;+;+;+;+;+;+;+;+;+	2.89063	-0.0976413	9.78675	5.89962e-05	0.0669607	0.948551
112405	Egln1	AI503754|C1orf12|HIF-PH2|HPH-2|Hif-p4h|Hif-p4h-2|ORF13|Phd|Phd2|SM-2|SM-20	egl-9 family hypoxia-inducible factor 1	8	protein-coding	124908587;124911741;124914017;124915661;124948233	124910763;124911808;124914153;124915780;124949254	3524	-;-;-;-;-	-1.67213	7.12203	-7.37024	0.000327391	0.123667	0.885179
71795	Pitpnc1	1110020B03Rik|5830436L09Rik|AI662802|AI851387|C330017I21Rik|Dnr411|RDGB-BE|RDGBB|RDGBB1|mrdgBbeta|rdgB-beta	phosphatidylinositol transfer protein, cytoplasmic 1	11	protein-coding	107207892;107216678;107226231;107234347;107252022;107296199;107320793;107321587;107337412;107469891	107212658;107216796;107226294;107234502;107252117;107296270;107320800;107321675;107337560;107470720	6350	-;-;-;-;-;-;-;-;-;-	-1.40106	5.78967	-7.2919	0.000347009	0.123667	0.847968
17972	Ncf4	AI451400|p40p|p40phox	neutrophil cytosolic factor 4	15	protein-coding	78244811;78250382;78250862;78253297;78254787;78255452;78255931;78260624;78260972;78262196	78245087;78250466;78251015;78253367;78254914;78255509;78256029;78260754;78261037;78262580	1454	+;+;+;+;+;+;+;+;+;+	0.562974	7.0152	7.19952	0.000336434	0.123667	0.831779
240752	Pik3c2b	C330011J12Rik|Gm199|PI3K-C2b|PI3K-C2beta|PI3KC2beta	phosphatidylinositol-4-phosphate 3-kinase catalytic subunit type 2 beta	1	protein-coding	133046012;133066212;133070318;133071174;133071602;133074511;133074779;133075811;133077326;133078219;133079644;133080961;133084818;133085501;133086937;133088188;133089966;133090171;133090681;133091561;133092272;133093656;133094698;133098631;133099153;133099605;133100725;133101330;133102280;133103353;133103801;133104987;133105973	133046423;133067229;133070418;133071328;133071722;133074622;133074858;133075874;133077472;133078252;133079839;133081083;133084985;133085612;133087079;133088376;133090059;133090265;133090861;133091668;133092364;133093785;133094834;133098800;133099309;133099714;133100926;133101454;133102397;133103434;133103907;133105115;133108688	7929	+;+;+;+;+;+;+;+;+;+;+;+;+;+;+;+;+;+;+;+;+;+;+;+;+;+;+;+;+;+;+;+;+	-0.866662	5.98444	-7.23897	0.000361031	0.123667	0.794195
73254	Ccdc18	1700021E15Rik|4932411G06Rik|NY-SAR-41	coiled-coil domain containing 18	5	protein-coding	108132914;108135422;108135973;108138914;108140859;108148911;108155759;108158525;108161467;108163648;108168009;108171613;108173751;108174866;108180398;108180814;108188932;108191883;108193701;108195996;108197757;108201325;108202065;108206595;108212094;108215987;108220698;108228580;108232734	108132998;108135564;108136144;108139072;108140965;108149039;108155855;108158646;108161758;108163772;108168163;108171833;108173861;108174997;108180532;108180891;108189048;108192050;108193843;108196159;108197970;108201424;108202181;108206738;108212297;108216124;108220898;108229047;108232951	4659	+;+;+;+;+;+;+;+;+;+;+;+;+;+;+;+;+;+;+;+;+;+;+;+;+;+;+;+;+	-0.751426	3.65529	-7.07559	0.000370336	0.123667	0.791618
12585	Cdr2	AA617262	cerebellar degeneration-related 2	7	protein-coding	120957036;120960092;120960510;120970326;120981977	120958797;120960256;120960658;120970438;120982312	2525	-;-;-;-;-	0.97268	4.6271	7.18361	0.0003764	0.123667	0.769683
245860	Atg9a	AU019532|Apg|Apg9l1|Atg9|Atg9l1	autophagy related 9A	1	protein-coding	75180866;75182592;75182894;75184456;75184689;75185053;75185666;75185951;75186190;75187685;75187945;75189563;75190112;75190303;75190823;75191824	75181931;75182737;75183116;75184573;75184867;75185301;75185845;75186104;75186938;75187826;75188106;75189627;75190155;75190434;75190877;75191923	3764	-;-;-;-;-;-;-;-;-;-;-;-;-;-;-;-	-0.741758	5.66866	-7.07453	0.000370643	0.123667	0.75331
12235	Bub1	AL022991|Bub1a|C80208|D2Xrf8|D2Xrf87	BUB1, mitotic checkpoint serine/threonine kinase	2	protein-coding	127800200;127803018;127804182;127804474;127804809;127805280;127806226;127807809;127808967;127810609;127812948;127813829;127814638;127814839;127816089;127817252;127819213;127821675;127821942;127823959;127825107;127827301;127829438;127829678;127831720	127801438;127803124;127804350;127804631;127804970;127805395;127806369;127808011;127809054;127810783;127813029;127813925;127814748;127814967;127816147;127817478;127819364;127821859;127821994;127824059;127825150;127827497;127829576;127829737;127831859	4337	-;-;-;-;-;-;-;-;-;-;-;-;-;-;-;-;-;-;-;-;-;-;-;-;-	-0.557466	7.33109	-7.08956	0.000366325	0.123667	0.744072
16656	Hivep3	2900056N03Rik|A130075N07|AI848000|E030045D18Rik|KBP-1|KBP1|Kr|Krc|Rc|Schnu|Schnurri-3|Sh|Shn3|Zas3	human immunodeficiency virus type I enhancer binding protein 3	4	protein-coding	119814678;119997174;120064867;120093964;120103712;120122872;120128276;120131722;120133581	119814790;119997252;120065063;120099450;120103854;120123047;120128362;120132629;120135411	9021	+;+;+;+;+;+;+;+;+	-0.605297	6.18078	-7.01857	0.000387239	0.123966	0.692525
98256	Kmo	AI046660	kynurenine 3-monooxygenase (kynurenine 3-hydroxylase)	1	protein-coding	175632193;175637509;175637887;175639100;175643558;175647113;175649152;175650565;175651587;175653527;175655069;175656721;175658321;175658513;175659643	175632273;175637578;175637984;175639189;175643606;175647200;175649317;175650636;175651708;175653674;175655126;175656803;175658422;175658572;175660853	2498	+;+;+;+;+;+;+;+;+;+;+;+;+;+;+	0.852518	5.37574	7.08336	0.000406189	0.126782	0.674953
231070	Insig1	1810013C12Rik|Ins|Insig-1	insulin induced gene 1	5	protein-coding	28071412;28073547;28074482;28075062;28076791	28071795;28073671;28074648;28075161;28078662	2648	+;+;+;+;+	-1.43887	5.59617	-6.99565	0.000434496	0.129159	0.620811
74122	Tmem43	1200015A22Rik|LU|LUMA	transmembrane protein 43	6	protein-coding	91473751;91477245;91478206;91478706;91479573;91479881;91480650;91481932;91482254;91482661;91485317;91486745	91473898;91477394;91478340;91478800;91479622;91479950;91480720;91482053;91482328;91482762;91485434;91488458	2850	+;+;+;+;+;+;+;+;+;+;+;+	0.586549	5.01273	6.77047	0.000471868	0.137006	0.513899
109242	Kif24	4933425J19Rik|9430029L23Rik	kinesin family member 24	4	protein-coding	41390748;41392878;41393438;41397547;41400437;41403790;41404677;41409732;41413829;41414902;41423452;41428345;41464710	41392252;41392971;41395663;41397656;41400508;41403895;41404798;41409819;41414044;41414999;41423635;41428982;41464848	5598	-;-;-;-;-;-;-;-;-;-;-;-;-	-0.689048	4.98564	-6.6692	0.000512371	0.138025	0.437396
246102	Rttn	4921538A15Rik|AI666264|C530033I08Rik|D230040K24	rotatin	18	protein-coding	88971790;88972372;88973518;88974330;88975688;88977673;88979566;88983810;88985894;88989435;88995517;89009242;89010852;89012972;89014542;89015125;89017179;89020097;89021664;89026959;89028892;89036991;89037887;89042136;89042859;89046016;89048366;89053520;89060361;89060752;89064101;89065847;89073545;89075427;89081894;89090427;89091816;89095493;89101631;89103844;89108049;89109251;89110674;89113325;891…	88972078;88972559;88973695;88974419;88975778;88977787;88979716;88983975;88986075;88989550;88995687;89009454;89010964;89013098;89014667;89015241;89017318;89020268;89021763;89027047;89029009;89037087;89037955;89042324;89043098;89046160;89048520;89053739;89060489;89060862;89064259;89065918;89073734;89075518;89081984;89090616;89091906;89095646;89101768;89104061;89108154;89109348;89110751;89113451;891…	7269	+;+;+;+;+;+;+;+;+;+;+;+;+;+;+;+;+;+;+;+;+;+;+;+;+;+;+;+;+;+;+;+;+;+;+;+;+;+;+;+;+;+;+;+;+;+;+;+;+	-0.685337	4.70671	-6.63792	0.000525677	0.138025	0.418465
65256	Asb2	1110008E15Rik	ankyrin repeat and SOCS box-containing 2	12	protein-coding	103321142;103323763;103325053;103330345;103333292;103334849;103335810;103338077;103345656;103355684	103321674;103323916;103325614;103330516;103333537;103335004;103335976;103338181;103345932;103356001	2690	-;-;-;-;-;-;-;-;-;-	1.76888	0.231823	7.64984	0.000239992	0.122859	0.406461
18004	Nek1	D8Ertd790|D8Ertd790e|ka|kat	NIMA (never in mitosis gene a)-related expressed kinase 1	8	protein-coding	60993220;61006629;61007159;61012093;61016223;61019843;61020036;61022211;61028659;61034025;61035932;61043233;61043915;61044060;61044259;61049784;61054520;61072276;61072755;61073505;61086399;61089438;61089571;61098376;61099880;61104113;61105551;61106795;61120909;61124112;61124996;61125964;61130144	60993763;61006776;61007255;61012190;61016306;61019910;61020122;61022265;61028859;61034085;61036083;61043292;61043974;61044107;61044333;61049947;61054622;61072359;61072832;61073600;61086527;61089497;61089799;61098528;61100044;61104233;61105639;61107033;61121060;61124320;61125126;61126096;61130234	4264	+;+;+;+;+;+;+;+;+;+;+;+;+;+;+;+;+;+;+;+;+;+;+;+;+;+;+;+;+;+;+;+;+	-0.584889	5.10291	-6.56489	0.000558304	0.138025	0.339926
230872	Crocc	-	ciliary rootlet coiled-coil, rootletin	4	protein-coding	141016637;141017854;141018250;141018668;141019163;141019708;141020274;141021654;141022044;141022268;141025196;141026101;141028341;141029098;141029693;141030149;141030892;141032802;141033974;141034359;141035153;141035687;141036684;141037848;141040960;141041623;141042152;141042921;141043408;141045941;141046392;141046636;141046772;141046944;141051041;141052950;141053520;141058062;141060523	141017132;141018033;141018381;141018868;141019312;141019932;141020489;141021817;141022164;141022437;141025544;141026268;141028500;141029336;141029836;141030283;141031071;141032971;141034101;141034552;141035383;141035833;141036828;141038030;141041159;141041853;141042235;141043017;141043644;141046047;141046557;141046697;141046855;141047129;141051195;141053091;141053661;141058197;141060545	6680	-;-;-;-;-;-;-;-;-;-;-;-;-;-;-;-;-;-;-;-;-;-;-;-;-;-;-;-;-;-;-;-;-;-;-;-;-;-;-	-0.68493	4.91997	-6.54906	0.000565682	0.138025	0.329002
227545	Proser2	5430407P10Rik|AU067770	proline and serine rich 2	2	protein-coding	6098500;6102813;6113893;6129896	6101360;6103065;6114113;6130185	3625	-;-;-;-	-1.10331	3.15345	-6.56541	0.000610846	0.138025	0.324477
16348	Invs	Nphp2|inv	inversin	4	protein-coding	48279802;48283226;48307683;48382105;48385105;48389959;48392584;48396235;48397505;48398050;48402833;48407598;48415906;48421447;48425995;48427034;48429605	48279975;48283355;48307849;48382278;48385272;48390139;48392693;48396406;48397660;48398279;48402939;48407810;48416198;48422149;48426224;48427108;48431953	5632	+;+;+;+;+;+;+;+;+;+;+;+;+;+;+;+;+	-0.605887	4.57248	-6.50153	0.000588505	0.138025	0.311656
12725	Clcn3	Clc|Clc3	chloride channel, voltage-sensitive 3	8	protein-coding	60910389;60914753;60919340;60922790;60927232;60929071;60930681;60933081;60934485;60937300;60938548;60941257;60954543;60975732;60982776	60913175;60914828;60919556;60923188;60927418;60929616;60930761;60933287;60934607;60937487;60938647;60941414;60954799;60975907;60983311	6038	-;-;-;-;-;-;-;-;-;-;-;-;-;-;-	-0.573308	6.59129	-6.48283	0.000597769	0.138025	0.236707
213053	Slc39a14	FAD-123|ZIP-14|Zip|Zip14|fad123	solute carrier family 39 (zinc transporter), member 14	14	protein-coding	70303467;70308650;70309758;70310083;70310856;70313601;70315664;70316438;70318662;70331269;70348323;70351280	70306812;70308834;70309965;70310271;70310975;70313770;70315833;70316624;70318940;70331366;70348433;70351424	5208	-;-;-;-;-;-;-;-;-;-;-;-	0.529717	6.72152	6.46272	0.000607924	0.138025	0.215806
232798	Leng8	AW049671	leukocyte receptor cluster (LRC) member 8	7	protein-coding	4137056;4138696;4139419;4139936;4141023;4142032;4142497;4142834;4143419;4143788;4144053;4144712;4144895;4145055;4145266	4137151;4138788;4139590;4140043;4141133;4142284;4142638;4143037;4143697;4143928;4144338;4144813;4144963;4145184;4148173	5094	+;+;+;+;+;+;+;+;+;+;+;+;+;+;+	0.543568	6.03286	6.44679	0.000616104	0.138025	0.208414
12402	Cbl	4732447J05Rik|Cbl-|Cbl-2|c-Cb|c-Cbl|cbl	Casitas B-lineage lymphoma	9	protein-coding	44149262;44152789;44153761;44154190;44156616;44158514;44158977;44163339;44164126;44164802;44166453;44167210;44169020;44173253;44200960;44233700	44151737;44152968;44153858;44154330;44156710;44158891;44159108;44163542;44164257;44164889;44166590;44167331;44169176;44173399;44201207;44234046	5083	-;-;-;-;-;-;-;-;-;-;-;-;-;-;-;-	0.5174	6.88664	6.43843	0.00062045	0.138025	0.194232
68646	Nadk2	MNA|MNADK|Nadk|Nadkd1	NAD kinase 2, mitochondrial	15	protein-coding	9071260;9083270;9084162;9085725;9091175;9092714;9096014;9098809;9100106;9102983;9103326;9106729;9108219	9071765;9083358;9084250;9085806;9091258;9092850;9096092;9098874;9100202;9103038;9103379;9106852;9110487	3732	+;+;+;+;+;+;+;+;+;+;+;+;+	-0.696841	6.45415	-6.45699	0.000635742	0.138025	0.185507
12452	Ccng2	-	cyclin G2	5	protein-coding	93267573;93268622;93269265;93270794;93271201;93271363;93273338;93274874	93267797;93268759;93269402;93271044;93271279;93271461;93273543;93276231	2494	+;+;+;+;+;+;+;+	-1.83008	6.66346	-6.46488	0.00066314	0.138025	0.157442
226976	Kansl3	4632411B12Rik|4932435K23|AI431067|AI647574|C85723|Kiaa1310|mKIAA1310	KAT8 regulatory NSL complex subunit 3	1	protein-coding	36335730;36343251;36343673;36344070;36344916;36345385;36345838;36348525;36348818;36349402;36351633;36351926;36353594;36353772;36354098;36354649;36358040;36358370;36365482;36367769;36369105	36337651;36343384;36343895;36344179;36345046;36345466;36346029;36348681;36349018;36349465;36351790;36352000;36353665;36353873;36354214;36354780;36358225;36358460;36365652;36368034;36369181	4663	-;-;-;-;-;-;-;-;-;-;-;-;-;-;-;-;-;-;-;-;-	0.646371	5.11966	6.2961	0.000700064	0.138025	0.111484
72691	Calhm2	2810048G17Rik|Fam26b	calcium homeostasis modulator family member 2	19	protein-coding	47132232;47135349;47137905	47133173;47136065;47138294	2049	-;-;-	0.706684	4.67003	6.27196	0.000714693	0.138025	0.103892
99010	Lpcat4	AI505034|Agp|Agpat7|Ayt|Aytl3|LPE|LPEAT2	lysophosphatidylcholine acyltransferase 4	2	protein-coding	112239841;112241451;112241925;112242476;112242701;112243004;112243259;112243841;112243983;112244320;112244663;112245796;112246275;112246712	112240057;112241593;112242145;112242588;112242761;112243062;112243293;112243895;112244065;112244445;112244795;112245894;112246431;112247111	1902	+;+;+;+;+;+;+;+;+;+;+;+;+;+	-0.529076	6.56601	-6.32715	0.000681742	0.138025	0.0998213
20375	Spi1	Dis|Dis-1|Dis1|PU.|PU.1|Sf|Sfp|Sfpi-1|Sfpi1|Sp|Spi-1|Tcfpu|Tcfpu1|Tfpu.|Tfpu.1	spleen focus forming virus (SFFV) proviral integration oncogene	2	protein-coding	91096797;91099430;91113255;91114245;91115075	91096993;91099526;91113445;91114410;91115756	1333	+;+;+;+;+	0.495975	6.70846	6.30523	0.000694618	0.138025	0.0766741
14408	Gabrr1	GABA|GABA-C	gamma-aminobutyric acid (GABA) C receptor, subunit rho 1	4	protein-coding	33132556;33146937;33148921;33151369;33152413;33157060;33158037;33160117;33161630;33162585	33132775;33146990;33149027;33151436;33152636;33157142;33158177;33160269;33161826;33163588	2251	+;+;+;+;+;+;+;+;+;+	0.773254	4.6598	6.23337	0.000757529	0.138025	0.0633099
14369	Fzd7	Fz7	frizzled class receptor 7	1	protein-coding	59482147	59486955	4809	+	-0.819511	2.11924	-6.15768	0.000788873	0.138025	0.059948
76459	Car12	2310047E01Rik|AI314958|CA-XII|Ca12	carbonic anhydrase 12	9	protein-coding	66713686;66717560;66746470;66747576;66750930;66751943;66752287;66753695;66762403;66763247;66764288	66713933;66717580;66746649;66747721;66751025;66752006;66752444;66753821;66762432;66763334;66766845	3716	+;+;+;+;+;+;+;+;+;+;+	-0.892386	4.06492	-6.16439	0.000839885	0.138025	-0.00340653
215113	Slc43a2	7630402D21Rik|BC042513|Lat4	solute carrier family 43, member 2	11	protein-coding	75531694;75532112;75532588;75543158;75544682;75545754;75560899;75562772;75562991;75563562;75566979;75568361;75570571;75571757;75572315	75531778;75532414;75532788;75543365;75544737;75545830;75560991;75562905;75563193;75563708;75567117;75568490;75570644;75571880;75577572	7232	+;+;+;+;+;+;+;+;+;+;+;+;+;+;+	-0.54407	6.01604	-6.19397	0.000764404	0.138025	-0.00660895
15114	Hap1	HAP|HAP-1	huntingtin-associated protein 1	11	protein-coding	100347327;100351210;100351418;100351843;100352185;100353544;100353688;100353957;100354246;100354672;100355690	100349619;100351301;100351552;100351905;100352315;100353610;100353787;100354135;100354362;100354748;100356141	3706	-;-;-;-;-;-;-;-;-;-;-	-1.06911	1.34933	-6.10321	0.000827301	0.138025	-0.0624012
22680	Zfp207	8430401D15Rik|BuGZ|Ze|Zep|Znf207	zinc finger protein 207	11	protein-coding	80383279;80385903;80387802;80388978;80389255;80389774;80391331;80391835;80393084;80394286;80395102;80395390;80398416;80402646;80403365;80403601;80404741	80383495;80386029;80387940;80389145;80389330;80389821;80391401;80391992;80393176;80394531;80395261;80396248;80398470;80402711;80403408;80403662;80405874	3723	+;+;+;+;+;+;+;+;+;+;+;+;+;+;+;+;+	0.635373	7.73157	6.16362	0.000800426	0.138025	-0.0688755
233490	Crebzf	1110034C16Rik|6330417B10Rik|L|LAZip|LAZipII|SMILE|Zf	CREB/ATF bZIP transcription factor	7	protein-coding	90442781	90447721	4941	+	0.488176	5.83668	6.13617	0.000803798	0.138025	-0.0701646
381204	Naaladl1	Gm964|Naaladasel	N-acetylated alpha-linked acidic dipeptidase-like 1	19	protein-coding	6105798;6106086;6106345;6106823;6108458;6108823;6109419;6109634;6112153;6112329;6112475;6112695;6112876;6114442;6114604;6114854;6115046;6115369	6105997;6106258;6106466;6106945;6108741;6108927;6109504;6109753;6112238;6112392;6112542;6112786;6112966;6114523;6114777;6114941;6115138;6115555	2238	+;+;+;+;+;+;+;+;+;+;+;+;+;+;+;+;+;+	1.10066	1.50431	6.12448	0.000812044	0.138025	-0.073511
140500	Acap3	Centb|Centb5|Kiaa1716-hp|mKIAA1716	ArfGAP with coiled-coil, ankyrin repeat and PH domains 3	4	protein-coding	155891875;155896111;155896567;155896884;155898871;155899417;155899959;155900089;155900287;155901004;155901675;155901876;155902132;155902305;155902658;155902960;155903139;155903311;155903751;155904828;155905013;155905410;155905608;155905813	155892441;155896168;155896686;155896937;155898929;155899600;155900003;155900184;155900361;155901015;155901787;155901927;155902232;155902416;155902866;155903029;155903233;155903513;155903858;155904926;155905233;155905519;155905718;155907251	4313	+;+;+;+;+;+;+;+;+;+;+;+;+;+;+;+;+;+;+;+;+;+;+;+	0.684708	3.96269	6.03388	0.00087934	0.138025	-0.0833092
224829	Trerf1	9430096I18Rik|AI429294|B830015H24|RAPA|Trep-1|Trep-132|Trep1|Trep132	transcriptional regulating factor 1	17	protein-coding	47140942;47141132;47141824;47230230;47286742;47313793;47316614;47317768;47319352;47323278;47324588;47326723;47327001;47329018;47337551;47341066;47348650;47353733;47358910	47140965;47141184;47141909;47230316;47286856;47315500;47316660;47317921;47319678;47323662;47324654;47326862;47327104;47329093;47337639;47341179;47348856;47353945;47359458	4545	+;+;+;+;+;+;+;+;+;+;+;+;+;+;+;+;+;+;+	-0.59703	5.45743	-6.08396	0.000841389	0.138025	-0.0911327
66315	Senp7	2410152H17Rik|2810413I22Rik|2900036C23Rik|6030449K19Rik|AI790676	SUMO1/sentrin specific peptidase 7	16	protein-coding	56075409;56082356;56089384;56097340;56111606;56123779;56126141;56138985;56151274;56153375;56155224;56158468;56162375;56165833;56169695;56171750;56173157;56175797;56178957;56179498;56180526;56184147;56184761;56186059;56188235	56075578;56082408;56089464;56097431;56111803;56123970;56126544;56139100;56151458;56153708;56155375;56158614;56162408;56166012;56169957;56171883;56173273;56175919;56179049;56179622;56180578;56184190;56184829;56186209;56190011	5287	+;+;+;+;+;+;+;+;+;+;+;+;+;+;+;+;+;+;+;+;+;+;+;+;+	-0.957041	4.44526	-6.06649	0.00092763	0.138025	-0.117891
67216	Mboat2	2810049G06Rik|AU022889|AW547221|LPCAT4|Moact2|Oac|Oact2	membrane bound O-acyltransferase domain containing 2	12	protein-coding	24831599;24878191;24882717;24924199;24934567;24939294;24946506;24948188;24951386;24954186;24955277;24957573;24958935	24831774;24878336;24882794;24924294;24934622;24939348;24946686;24948380;24951489;24954250;24955409;24957724;24960301	2802	+;+;+;+;+;+;+;+;+;+;+;+;+	-4.25549	-0.639504	-11.7599	2.02128e-05	0.0370539	-0.154826
54366	Ctnnal1	A|ACRP|AI616177|AW545119|C86009|Cat|Catnal1	catenin (cadherin associated protein), alpha-like 1	4	protein-coding	56810935;56812511;56813178;56813830;56816181;56816989;56817247;56822518;56826274;56827252;56829484;56832906;56835178;56837732;56838966;56841561;56844447;56847810;56864977	56812388;56812594;56813291;56813886;56816229;56817143;56817297;56822555;56826424;56827344;56829642;56832992;56835378;56837902;56839055;56841680;56844634;56847999;56865211	3687	-;-;-;-;-;-;-;-;-;-;-;-;-;-;-;-;-;-;-	0.637903	3.97982	5.93715	0.000958305	0.138025	-0.15764
18626	Per1	Hftm|Per|m-ri|m-rigui|mPe|mPer1	period circadian clock 1	11	protein-coding	69098956;69100158;69100509;69101005;69101196;69101451;69101675;69101987;69102164;69102674;69102825;69103104;69103353;69103549;69103842;69104031;69104291;69104634;69105390;69106453;69107533;69107861;69108361;69109081	69099008;69100195;69100916;69101103;69101350;69101572;69101876;69102038;69102306;69102752;69102931;69103257;69103461;69103680;69103947;69104202;69104421;69104813;69105623;69107069;69107719;69108050;69108511;69109960	4701	+;+;+;+;+;+;+;+;+;+;+;+;+;+;+;+;+;+;+;+;+;+;+;+	-0.62368	5.77112	-6.02434	0.00088736	0.138025	-0.160768
104709	Pik3r6	BB220380|p84|p84 PIKAP|p87|p87(PIKAP)|p87PIKAP	phosphoinositide-3-kinase regulatory subunit 5	11	protein-coding	68503019;68520192;68525600;68526331;68527077;68528451;68528756;68529892;68531422;68532494;68533466;68534193;68536104;68539899;68543598;68543977;68544720;68545797;68551224;68551891	68503247;68520287;68525683;68526422;68527145;68528583;68528825;68530075;68531584;68532580;68533880;68534283;68536226;68540009;68543685;68544047;68544810;68545915;68551336;68552698	3237	+;+;+;+;+;+;+;+;+;+;+;+;+;+;+;+;+;+;+;+	1.96893	0.767165	6.44885	0.000652957	0.138025	-0.161133
12265	Ciita	C2t|C2ta|EG669998|Gm9475|Mhc2ta	class II transactivator	16	protein-coding	10480072;10488178;10489781;10501767;10502136;10503666;10503867;10506196;10506690;10508566;10509357;10510704;10513129;10514437;10517688;10518294;10520968;10523719;10523913;10525167;10525764	10480426;10488424;10489864;10501913;10502231;10503728;10503947;10506240;10506824;10508730;10509422;10512354;10513287;10514508;10517768;10518386;10521054;10523802;10523996;10525263;10527564	5693	+;+;+;+;+;+;+;+;+;+;+;+;+;+;+;+;+;+;+;+;+	0.649519	6.73129	6.033	0.000918393	0.138025	-0.206692
30935	Tor3a	A|Adir	torsin family 3, member A	1	protein-coding	156653617;156656472;156666599;156669371;156673530;156674086	156655943;156656596;156666777;156669636;156673646;156674339	3268	-;-;-;-;-;-	0.595617	5.41936	5.97114	0.000929671	0.138025	-0.207378
21950	Tnfsf9	4-1BB|4-1BB-|4-1BB-L|4-1BBL|AI848817|Cd137|Cd137l|Ly6|Ly63l	tumor necrosis factor (ligand) superfamily, member 9	17	protein-coding	57105385;57106250;57107041	57105860;57106286;57107757	1230	+;+;+	-0.748487	4.46792	-5.89838	0.00102245	0.138025	-0.236858
69727	Usp46	1190009E20Rik|2410018I08Rik|AI451644	ubiquitin specific peptidase 46	5	protein-coding	74000038;74002685;74003155;74005824;74016660;74029141;74032304;74037033;74068250	74002137;74002763;74003352;74005907;74016736;74029370;74032517;74037113;74068411	3225	-;-;-;-;-;-;-;-;-	0.694115	3.77652	5.85803	0.00102894	0.138025	-0.250634
18578	Pde4b	Dpde|Dpde4|R74983|dunc|dunce	phosphodiesterase 4B, cAMP specific	4	protein-coding	102254742;102487211;102497622;102497754;102505993;102555619;102570060;102587558;102589843;102590831;102595934;102597459;102597694;102599643;102601533;102601779;102602587;102604974	102255456;102487405;102497658;102497824;102506042;102555924;102570878;102587652;102590201;102590924;102596112;102597557;102597858;102599742;102601687;102601901;102602769;102607262	6034	+;+;+;+;+;+;+;+;+;+;+;+;+;+;+;+;+;+	0.591005	5.20748	5.8973	0.000993169	0.138025	-0.269083
213233	Tapbpl	BC017613|TAP|TAPBPL-R|Tapbplr	TAP binding protein-like	6	protein-coding	125224205;125224864;125226491;125228063;125230145;125230555;125231534	125224709;125224950;125226796;125228401;125230417;125230797;125231860	2080	-;-;-;-;-;-;-	0.732777	4.92562	5.93638	0.00103728	0.138025	-0.283065
99929	Tiparp	ARTD14|AW558171|P|PA|PARP7	TCDD-inducible poly(ADP-ribose) polymerase	3	protein-coding	65528447;65531224;65546207;65547525;65552536;65553118	65528632;65532184;65546375;65547685;65552811;65555518	4154	+;+;+;+;+;+	-0.650973	6.4534	-5.94288	0.000996139	0.138025	-0.28594
72590	Ppme1	1110069N17Rik|2700017M01Rik|PME-|PME-1|Pme1	protein phosphatase methylesterase 1	7	protein-coding	100326737;100329035;100331858;100333928;100335048;100338370;100341031;100341846;100344952;100347805;100348122;100354709;100355268;100371723	100327882;100329102;100331922;100333972;100335177;100338493;100341096;100341936;100345106;100347856;100348179;100354801;100355361;100371896	2361	-;-;-;-;-;-;-;-;-;-;-;-;-;-	-0.488749	6.54986	-5.90785	0.000983806	0.138025	-0.287478
66269	Tmed6	1810015P03Rik|1810018I24Rik	transmembrane p24 trafficking protein 6	8	protein-coding	107061484;107063677;107064074;107065399	107061824;107063825;107064200;107065644	863	-;-;-;-	1.01322	2.50132	5.73699	0.00115927	0.138025	-0.301467
66637	Tsen15	5730449L18Rik|AL023077|Sen15	tRNA splicing endonuclease subunit 15	1	protein-coding	152370735;152371754;152383262;152383699;152386459	152371283;152371895;152383397;152383780;152386682	1133	-;-;-;-;-	1.06854	2.87038	5.76471	0.00116608	0.138025	-0.301522
73937	1700029M20Rik	4930406E24Rik	RIKEN cDNA 1700029M20 gene	4	ncRNA	135626655;135627314;135627756	135627045;135627442;135630198	2963	+;+;+	-2.26189	-0.325757	-6.90447	0.00042379	0.129049	-0.319079
228545	Vps18	9930024E13Rik	VPS18 CORVET/HOPS core subunit	2	protein-coding	119288742;119290153;119292698;119292919;119296894	119289130;119290294;119292789;119294789;119298453	4054	+;+;+;+;+	0.49955	6.1865	5.86708	0.00102057	0.138025	-0.325049
170826	Ppargc1b	4631412G21Rik|PGC-1beta|PGC-1beta/ERRL1|PPARGC-1-beta|Perc	peroxisome proliferative activated receptor, gamma, coactivator 1 beta	18	protein-coding	61298136;61299586;61302619;61304708;61307207;61309033;61309646;61310407;61312154;61315737;61323135;61400290	61298783;61299740;61302740;61304783;61308014;61309094;61309682;61311508;61312270;61315949;61323308;61400431	3656	-;-;-;-;-;-;-;-;-;-;-;-	0.83772	3.35291	5.77732	0.00116432	0.138025	-0.330117
56771	Med20	1110011O05Rik|2410115I17Rik|AU018348|Tr|Trfp	mediator complex subunit 20	17	protein-coding	47611596;47612963;47618809;47622885	47611692;47613117;47619062;47624418	2040	+;+;+;+	0.602312	4.15493	5.73426	0.00115169	0.138025	-0.340348
64138	Ctsz	AI787083|AU019819|CTS|CTSX|D2Wsu143|D2Wsu143e	cathepsin Z	2	protein-coding	174427494;174428578;174429056;174433488;174438165;174438750	174427982;174428743;174429206;174433667;174438328;174438992	1393	-;-;-;-;-;-	0.637269	9.16592	5.88496	0.00104668	0.138025	-0.34116
106564	Ppcs	6330579B17Rik|AI413471|AI790434	phosphopantothenoylcysteine synthetase	4	protein-coding	119418533;119421580;119421846	119419293;119421683;119422420	1440	-;-;-	0.650004	3.98562	5.74612	0.00113922	0.138025	-0.342791
14936	Gys1	Gys|Gys3|MG|MGS	glycogen synthase 1, muscle	7	protein-coding	45434839;45436532;45438102;45439479;45439905;45442423;45442916;45443528;45444632;45444779;45447898;45448253;45451563;45451751;45454822;45455041	45435170;45436713;45438293;45439664;45440049;45442540;45443036;45443634;45444691;45444857;45448011;45448379;45451658;45451914;45454902;45456617	3681	+;+;+;+;+;+;+;+;+;+;+;+;+;+;+;+	-1.04236	6.36976	-5.88697	0.00108507	0.138025	-0.361295
105245	Txndc5	AL022641|ERp|ERp46|PC-|PC-TRP	thioredoxin domain containing 5	13	protein-coding	38500275;38503431;38504724;38506949;38507894;38510127;38513068;38518983;38523329;38528188	38501708;38503560;38504806;38507089;38507980;38510242;38513164;38519088;38523478;38528460	2617	-;-;-;-;-;-;-;-;-;-	0.672249	8.18243	5.89694	0.00107556	0.138025	-0.363708
11535	Adm	A|AM	adrenomedullin	7	protein-coding	110627669;110628257;110628525;110628862	110627821;110628376;110628674;110629819	1381	+;+;+;+	-0.962734	7.2274	-5.89384	0.0010785	0.138025	-0.365829
12177	Bnip3l	C86132|D14Ertd719|D14Ertd719e|N|Nip3L|Nix	BCL2/adenovirus E1B interacting protein 3-like	14	protein-coding	66985240;66989135;66989406;66993877;66999521;67008688	66987775;66989284;66989509;66993949;66999704;67008877	3237	-;-;-;-;-;-	-0.612138	7.42635	-5.84079	0.00106951	0.138025	-0.373403
14245	Lpin1	L|Lipin1|fld	lipin 1	12	protein-coding	16535669;16540914;16541714;16544644;16546721;16547486;16548877;16553949;16558409;16560982;16562363;16563622;16564526;16565391;16568390;16571164;16573660;16576948;16579882;16580704;16584508;16589718	16538572;16541017;16541828;16544796;16546807;16547634;16549003;16554028;16558501;16561051;16562456;16563812;16564619;16565697;16568519;16571262;16573785;16577255;16579977;16580904;16584651;16589770	5725	-;-;-;-;-;-;-;-;-;-;-;-;-;-;-;-;-;-;-;-;-;-	-1.79495	4.7946	-5.78549	0.0011875	0.138025	-0.383385
99011	Pomt1	AI505244	protein-O-mannosyltransferase 1	2	protein-coding	32236683;32237360;32240427;32240665;32241653;32242893;32243465;32243619;32244234;32245547;32246015;32247537;32248615;32250470;32250789;32251262;32251910;32252876;32253716;32254273	32236741;32237511;32240533;32240715;32241799;32243004;32243530;32243712;32244389;32245677;32246110;32247629;32248711;32250562;32250909;32251359;32252023;32253002;32253893;32255005	2825	+;+;+;+;+;+;+;+;+;+;+;+;+;+;+;+;+;+;+;+	-0.636539	3.54803	-5.65504	0.00123898	0.138025	-0.384532
544752	Tug1	AI316828	taurine upregulated gene 1	11	ncRNA	3639794;3643268;3646557;3648753	3643179;3645523;3647533;3648808	6675	-;-;-;-	0.526058	7.38625	5.80374	0.00108085	0.138025	-0.391845
100910	Chpf2	2010209O12Rik|AW060945|Gm42230|mKIAA1402|mir-671	chondroitin polymerizing factor 2	5	protein-coding	24586750;24589097;24590309;24591069	24588300;24589661;24590491;24592487	3718	+;+;+;+	1.07193	5.07557	5.81076	0.00116099	0.138025	-0.393836
80297	Sptbn4	1700022P15Rik|5830426A08Rik|RO|ROSA62|S|Sp|SpbIV|Spnb4|dy|dyn|lnd|nmf26|nmf261|nmf379|qv	spectrin beta, non-erythrocytic 4	7	protein-coding	27356383;27359743;27359935;27361567;27362396;27364071;27365564;27366408;27366600;27367600;27369189;27370402;27371874;27372097;27374146;27375373;27391433;27394158;27396118;27396489;27397951;27402736;27404168;27407111;27408243;27414658;27416705;27417958;27418371;27418565;27418988;27423709;27426826;27428184;27433048;27434206;27442395;27446463	27357450;27359785;27360108;27361859;27362468;27364690;27365760;27366492;27366738;27367844;27369569;27370606;27372004;27372375;27374235;27375597;27391696;27394506;27396198;27396553;27398041;27402938;27404918;27407248;27409176;27414808;27417007;27418116;27418488;27418752;27419100;27423824;27426906;27428275;27433221;27434357;27442581;27446589	9085	-;-;-;-;-;-;-;-;-;-;-;-;-;-;-;-;-;-;-;-;-;-;-;-;-;-;-;-;-;-;-;-;-;-;-;-;-;-	-1.09993	3.24058	-5.69017	0.00129389	0.138025	-0.402809
72397	Rbm12b1	3000004N20Rik|Rbm12|Rbm12b|Rbm12ba	RNA binding motif protein 12 B1	4	protein-coding	12140117;12143410;12144002	12140605;12143459;12146745	3283	+;+;+	0.794577	3.00584	5.61997	0.00128001	0.138025	-0.405307
69773	Timm29	1810026J23Rik|TIM29	translocase of inner mitochondrial membrane 29	9	protein-coding	21592722;21593150	21593070;21595970	3170	+;+	0.563487	5.29633	5.74484	0.00114057	0.138025	-0.413718
229499	Fcrl1	A230020G22Rik|BXMAS1-|Bxmas1|Bxmh1|Bxmh1b|Fcrh|Fcrh1|Fcrh1l|Fcrh1s|IFG|Ifgp1|mIFG|moFcR	Fc receptor-like 1	3	protein-coding	87376387;87381325;87381761;87384588;87385037;87385651;87386746;87389340;87389596;87390230;87391214	87376525;87381384;87381781;87384869;87385315;87385779;87386770;87389422;87389667;87390261;87392133	2042	+;+;+;+;+;+;+;+;+;+;+	-0.535285	6.64148	-5.75769	0.00112722	0.138025	-0.43025
58250	Chst11	1110020P09Rik|C4ST|C4ST-|C4ST-1|C4ST1|C4s	carbohydrate sulfotransferase 11	10	protein-coding	82985497;83092069;83190945	82985982;83092154;83195900	5528	+;+;+	-0.529011	5.10032	-5.69882	0.00118984	0.138025	-0.430568
22324	Vav1	Vav|vav-T	vav 1 oncogene	17	protein-coding	57279100;57295982;57296552;57296700;57297049;57297246;57298772;57299101;57299842;57301181;57301861;57302074;57302265;57303015;57303834;57304824;57305280;57305459;57305663;57306107;57307034;57309452;57311784;57315244;57318628;57324642;57327651	57279401;57296098;57296610;57296768;57297157;57297341;57298840;57299204;57299941;57301276;57301929;57302160;57302350;57303147;57303943;57304925;57305377;57305481;57305708;57306243;57307099;57309483;57311900;57315331;57318742;57324793;57329236	4168	+;+;+;+;+;+;+;+;+;+;+;+;+;+;+;+;+;+;+;+;+;+;+;+;+;+;+	0.470798	7.09707	5.76278	0.00112198	0.138025	-0.431258
333193	Proser3	-	proline and serine rich 3	7	protein-coding	30539134;30539749;30539919;30540921;30543487;30543691;30546125;30546303;30549041;30549607;30550758;30552208	30539578;30539830;30540837;30541096;30543614;30543773;30546225;30546427;30549208;30549703;30550834;30552272	2466	-;-;-;-;-;-;-;-;-;-;-;-	-1.0466	3.3275	-5.63851	0.00135608	0.138025	-0.447601
75212	Rnf121	4930544L10Rik	ring finger protein 121	7	protein-coding	102019872;102023312;102024013;102029012;102031494;102035307;102039550;102042627;102065066	102020492;102023413;102024146;102029132;102031601;102035461;102039691;102042664;102065132	1488	-;-;-;-;-;-;-;-;-	0.51867	5.09232	5.7005	0.001188	0.138025	-0.451451
72181	Nsun4	2310010O12Rik|2810405F18Rik|AI507900|Shtap	NOL1/NOP2/Sun domain family, member 4	4	protein-coding	116031770;116035752;116040069;116044685;116048330;116053684	116034311;116035876;116040229;116044839;116048664;116053876	3511	-;-;-;-;-;-	0.552013	3.91864	5.61906	0.0012811	0.138025	-0.458019
244237	Tnfrsf26	Tnfr|Tnfrh3|Tnfrsf24	tumor necrosis factor receptor superfamily, member 26	7	protein-coding	143607685;143611616;143611731;143614849;143617841;143618310;143619343;143627798	143610060;143611633;143611859;143614925;143617952;143618438;143619430;143627845	2977	-;-;-;-;-;-;-;-	-0.842333	2.68378	-5.56687	0.00134511	0.138025	-0.459327
56421	Pfkp	1200015H23Rik|9330125N24Rik|ATP-PFK|PFK-|PFK-C|PFK-P	phosphofructokinase, platelet	13	protein-coding	6579874;6582403;6584601;6586480;6587052;6588489;6597859;6598739;6600596;6602713;6603079;6603399;6604956;6605636;6614704;6619175;6619520;6620886;6621907;6625136;6635925;6648571	6581592;6582505;6584700;6586591;6587113;6588653;6598011;6598826;6600666;6602859;6603148;6603463;6605081;6605728;6614799;6619283;6619564;6621051;6622096;6625213;6635998;6648724	3986	-;-;-;-;-;-;-;-;-;-;-;-;-;-;-;-;-;-;-;-;-;-	-1.13785	8.50759	-5.77464	0.00119909	0.138025	-0.475411
104215	Rhoq	Ar|Arhq|TC10A|Tc10	ras homolog family member Q	17	protein-coding	86963111;86964300;86994559;86995004;86996905	86963747;86964358;86994723;86995099;87000069	4122	+;+;+;+;+	-0.760656	6.50957	-5.76202	0.00121273	0.138025	-0.477878
666704	Samd1	AA589507	sterile alpha motif domain containing 1	8	protein-coding	83997672;83998943;83999324;83999516;83999717	83998565;83999240;83999420;83999627;84000386	2071	+;+;+;+;+	-0.528299	5.8384	-5.68867	0.00120103	0.138025	-0.481787
17075	Epcam	CD326|EGP|EGP-|EGP-2|Egp31|Egp314|Ep-C|Ep-CAM|EpC|EpCA|EpCAM1|GA733-|GA733-2|Ly7|Ly74|TR|TROP1|Tacsd1|Tacst|Tacstd1|gp4|gp40	epithelial cell adhesion molecule	17	protein-coding	87635979;87636458;87639896;87640288;87641434;87642102;87643542;87646137;87649614;87650428	87636072;87636894;87640003;87640528;87641499;87642165;87643643;87646340;87649658;87651127	2061	+;+;+;+;+;+;+;+;+;+	-1.17983	4.24685	-5.6355	0.0013598	0.138025	-0.496584
224613	Flywch1	E030034P13Rik|mKIAA1552	FLYWCH-type zinc finger 1	17	protein-coding	23755423;23756547;23760204;23760607;23762166;23762976;23771415	23755944;23756810;23760467;23761116;23762594;23763318;23771591	2509	-;-;-;-;-;-;-	-0.468763	5.57553	-5.65967	0.00123367	0.138025	-0.500318
216850	Kdm6b	1700064E03Rik|BC038313|Jmjd3	KDM1 lysine (K)-specific demethylase 6B	11	protein-coding	69398508;69399940;69400196;69400707;69400993;69401263;69401515;69401759;69401917;69402076;69403578;69403790;69404006;69406259;69406697;69406984;69407236;69407425;69407741;69408026;69408258;69408664;69413533	69399849;69400110;69400322;69400848;69401180;69401377;69401663;69401830;69401981;69402281;69403683;69403916;69406173;69406609;69406900;69407145;69407328;69407644;69407839;69408167;69408401;69408781;69413675	6654	-;-;-;-;-;-;-;-;-;-;-;-;-;-;-;-;-;-;-;-;-;-;-	-1.05072	6.23407	-5.73399	0.00124368	0.138025	-0.505488
212514	Spice1	Ccdc52|D16Ertd480|D16Ertd480e	spindle and centriole associated protein 1	16	protein-coding	44347401;44355440;44356145;44357760;44365584;44366533;44367633;44369880;44370238;44370680;44372534;44375642;44376798;44378856;44382019;44384671;44385619;44386786	44347506;44355535;44356192;44357903;44365686;44366639;44367748;44370019;44370378;44370945;44372665;44375792;44377022;44379340;44382202;44384773;44385706;44388492	4342	+;+;+;+;+;+;+;+;+;+;+;+;+;+;+;+;+;+	-0.710284	3.32609	-5.52476	0.00139943	0.138154	-0.506021
22427	Wrn	AI846146	Werner syndrome RecQ like helicase	8	protein-coding	33234373;33240949;33248922;33251705;33255498;33256949;33257198;33266951;33267785;33268723;33268896;33280772;33284618;33285137;33288756;33292558;33294904;33305654;33310711;33316344;33317198;33317546;33319152;33320470;33322288;33324167;33329102;33334176;33335997;33342977;33343547;33352074;33353295;33385342	33236459;33241154;33249084;33251836;33255612;33257061;33257273;33267024;33267857;33268820;33269066;33280913;33284710;33285238;33288937;33292732;33295091;33305760;33310793;33316412;33317306;33317613;33319227;33320608;33322368;33324593;33329216;33334245;33336146;33343125;33343692;33352186;33353399;33385527	6383	-;-;-;-;-;-;-;-;-;-;-;-;-;-;-;-;-;-;-;-;-;-;-;-;-;-;-;-;-;-;-;-;-;-	-0.485008	5.84456	-5.62698	0.00127169	0.138025	-0.543113
15587	Hyal2	AI256841|AU020858|AW555733	hyaluronoglucosaminidase 2	9	protein-coding	107569163;107570104;107571492;107572058	107569233;107571070;107571581;107572778	1849	+;+;+;+	0.607811	4.86696	5.60811	0.00130292	0.138025	-0.544022
72615	Anks3	2700067D09Rik|C81345|mKIAA1977	ankyrin repeat and sterile alpha motif domain containing 3	16	protein-coding	4941415;4941899;4942211;4942693;4943079;4943559;4946055;4947265;4947649;4948226;4950613;4953819;4955858;4957641;4957968;4960397;4964120	4941797;4941987;4942294;4942778;4943251;4943700;4946179;4947432;4947758;4948363;4950768;4953954;4955939;4957762;4958166;4960568;4964237	2483	-;-;-;-;-;-;-;-;-;-;-;-;-;-;-;-;-	0.927119	1.79276	5.48868	0.00144795	0.138154	-0.547172
545389	Cep170	4933426L22Rik|A330004A13Rik|AI195353	centrosomal protein 170	1	protein-coding	176733653;176736844;176737528;176739081;176739919;176742501;176749926;176755166;176758397;176761351;176769233;176769713;176774434;176780261;176782251;176782497;176788467;176792536;176793505;176806999	176735981;176736895;176737621;176739169;176740089;176742648;176750160;176756983;176758517;176761500;176769526;176769870;176774910;176780395;176782410;176782555;176788545;176792625;176793649;176807124	6930	-;-;-;-;-;-;-;-;-;-;-;-;-;-;-;-;-;-;-;-	-0.488131	6.32118	-5.62181	0.00127783	0.138025	-0.559917
50926	Hnrnpdl	AA407431|AA959857|D5Ertd650|D5Ertd650e|D5Wsu145|D5Wsu145e|Hn|Hnrnpdl1|Hnrpdl|JKTB|JKTBP|hnR|hnRNP DL|hnRNP-DL	heterogeneous nuclear ribonucleoprotein D-like	5	protein-coding	100033577;100036104;100036481;100036862;100037085;100037568;100037813;100038720	100034984;100036195;100036651;100036976;100037216;100037729;100037981;100039222	2752	-;-;-;-;-;-;-;-	0.810606	7.76404	5.69013	0.00129393	0.138025	-0.560708
268420	Alkbh5	AW050020|AW215868|Abh|Abh5|E130207K11|Ofo|Ofoxd	alkB homolog 5, RNA demethylase	11	protein-coding	60537683;60547688;60553714;60554238	60539195;60547768;60553869;60558512	6025	+;+;+;+	-0.63545	8.56111	-5.66194	0.0013107	0.138025	-0.573838
333654	Ppp1r13l	AV260376|IASPP|Nkip1|wa|wa3	protein phosphatase 1, regulatory subunit 13 like	7	protein-coding	19361216;19368542;19368717;19369794;19370389;19370566;19371205;19372924;19375250;19375485;19375725;19377488;19377967	19361316;19368622;19368859;19370304;19370487;19370657;19371646;19373384;19375381;19375618;19375891;19377687;19378533	3130	+;+;+;+;+;+;+;+;+;+;+;+;+	-1.14493	3.23864	-5.51317	0.00152165	0.13867	-0.57797
12524	Cd86	B7|B7-2|B7.2|B70|CLS1|Cd28l|Cd28l2|ETC-1|Ly-5|Ly-58|Ly5|Ly58|MB7|MB7-2|TS/A-2	CD86 antigen	16	protein-coding	36603869;36606531;36607054;36615236;36618330;36620704;36628970;36665948	36605338;36606571;36607147;36615356;36618626;36621039;36629019;36666077	2539	-;-;-;-;-;-;-;-	0.648316	3.34966	5.46532	0.00148039	0.138154	-0.58299
108000	Cenpf	6530404A22Rik|AI325968|CENF|Lek|Lek1|PRO1779|mi|mitosin	centromere protein F	1	protein-coding	189640606;189646802;189648611;189650562;189651148;189652261;189656645;189661997;189668516;189671048;189672509;189678939;189680221;189682361;189682845;189683768;189684945;189687976	189642802;189646980;189649087;189650721;189651300;189655092;189660072;189662132;189668638;189671176;189672634;189679141;189680506;189682452;189682951;189683964;189685138;189688086	11130	-;-;-;-;-;-;-;-;-;-;-;-;-;-;-;-;-;-	-0.65304	7.30237	-5.65748	0.00133284	0.138025	-0.591237
239759	Liph	C130037N08Rik|D16Wsu119|D16Wsu119e|H06|L|Lpdlr|P3|PL|PLA1B|lpd1|lpd2|mPA|mPA-PLA1	lipase, member H	16	protein-coding	21953817;21958781;21962145;21965954;21967985;21974058;21976233;21981336;21983901;21995321	21956177;21958954;21962256;21966049;21968152;21974147;21976334;21981444;21984268;21995542	3802	-;-;-;-;-;-;-;-;-;-	-0.52952	5.05453	-5.46449	0.00148156	0.138154	-0.667986
12316	Aspm	A|Calm|Calmbp1|D330028K02Rik|MCPH|MCPH5|Sh|Sha1	abnormal spindle microtubule assembly	1	protein-coding	139454773;139456740;139457037;139461426;139461772;139463056;139464236;139467918;139468618;139469336;139470438;139470672;139471571;139473538;139473838;139474245;139476708;139477346;139482338;139485700;139487207;139488388;139489646;139489964;139490299;139491518;139492707;139493648	139455204;139456883;139458444;139461530;139461918;139463301;139464303;139468059;139468748;139469511;139470583;139470757;139471792;139473745;139473980;139474373;139476902;139481140;139482504;139485787;139487416;139488537;139489837;139490156;139490453;139491694;139492876;139494088	9866	+;+;+;+;+;+;+;+;+;+;+;+;+;+;+;+;+;+;+;+;+;+;+;+;+;+;+;+	-0.54299	7.01786	-5.51769	0.0014088	0.138154	-0.670972
56484	Foxo3	1110048B16Rik|2010203A17Rik|C76856|FKHR|FKHRL1|Fkhr2|Fox|Foxo3a	forkhead box O3	10	protein-coding	42185786;42196466;42274816;42276526	42186295;42197901;42275541;42276742	2889	-;-;-;-	-1.02611	5.49443	-5.54114	0.00148279	0.138154	-0.672168
64451	Dip2a	4931420H10Rik|AI426328|Di|Dip2|Kiaa0184-hp|mKIAA0184	disco interacting protein 2 homolog A	10	protein-coding	76263049;76265498;76266317;76268492;76270104;76270396;76272533;76273035;76274149;76274989;76276329;76276584;76278488;76279706;76279857;76280676;76282513;76285526;76286362;76287313;76291008;76292312;76294494;76296067;76296353;76297755;76298253;76298670;76299903;76302204;76305016;76307073;76313176;76317867;76319467;76321490;76327702;76345107	76264873;76265621;76266491;76268566;76270161;76270457;76272703;76273203;76274279;76275098;76276440;76276705;76278611;76279786;76279966;76280877;76282627;76285653;76286442;76287449;76291147;76292426;76294613;76296160;76296417;76297857;76298362;76298793;76300013;76302295;76305213;76307192;76313304;76318094;76319586;76321606;76327773;76345291	6355	-;-;-;-;-;-;-;-;-;-;-;-;-;-;-;-;-;-;-;-;-;-;-;-;-;-;-;-;-;-;-;-;-;-;-;-;-;-	-1.02062	1.87342	-5.30994	0.00173161	0.139001	-0.681662
19265	Ptprcap	AI605264|CD-45-|CD-45-AP|LPAP|LSM|LSM-1	protein tyrosine phosphatase, receptor type, C polypeptide-associated protein	19	protein-coding	4154646;4155923	4154703;4156710	846	+;+	0.472631	7.29134	5.5079	0.00142187	0.138154	-0.682937
57912	Cdc42se1	1300002M12Rik|AW558204|Cdcse1|SC|SCIP1|Spe|Spec1	CDC42 small effector 1	3	protein-coding	95228780;95228952;95231785;95232549;95233488;95234250	95228865;95229014;95232092;95232659;95233579;95236409	2820	+;+;+;+;+;+	0.485579	7.00271	5.49939	0.00143336	0.138154	-0.690716
109113	Uhrf2	2310065A22Rik|AI426270|AW214556|D130071B19Rik|N|Nirf	ubiquitin-like, containing PHD and RING finger domains 2	19	protein-coding	30030513;30039064;30056235;30071243;30073894;30075084;30078014;30078540;30079839;30082734;30086246;30087176;30088479;30089186;30092041;30092718	30030931;30039297;30056494;30071461;30074003;30075270;30078137;30078647;30079943;30082840;30086408;30087316;30088575;30089343;30092139;30093726	3540	+;+;+;+;+;+;+;+;+;+;+;+;+;+;+;+	-0.829302	5.66388	-5.52381	0.00150674	0.13867	-0.693235
106393	Srl	9830004M20Rik|AW108387|sar	sarcalumenin	16	protein-coding	4480228;4486277;4487493;4492294;4493779;4496405;4522993	4483284;4486510;4487609;4492389;4493880;4497715;4523053	4978	-;-;-;-;-;-;-	-0.534641	5.16701	-5.44031	0.00151604	0.13867	-0.694683
67177	Cdt1	2610318F11Rik|AW545653|C76791|DUP|R|Ris2	chromatin licensing and DNA replication factor 1	8	protein-coding	122568015;122569087;122569324;122569904;122570194;122570441;122571241;122571696;122571937;122572494	122568271;122569245;122569475;122570101;122570339;122570538;122571429;122571848;122572138;122573130	2191	+;+;+;+;+;+;+;+;+;+	-0.429427	6.42517	-5.48746	0.00144963	0.138154	-0.696131
216848	Chd3	2600010P09Rik|AF020312|Chd7|P|Prp|Prp7|Prp9-1	chromodomain helicase DNA binding protein 3	11	protein-coding	69344351;69345136;69345471;69346618;69347066;69347753;69348393;69348710;69348921;69349171;69349790;69350107;69350792;69351084;69352100;69352547;69353188;69353664;69354062;69354365;69355339;69355631;69356207;69356536;69356938;69357365;69357705;69358243;69359127;69359827;69360172;69360545;69361049;69361385;69361671;69362036;69363620;69363973;69364692;69369136	69344478;69345262;69345634;69346813;69347198;69347861;69348521;69348811;69349056;69349292;69349952;69350251;69350925;69351169;69352165;69352724;69353354;69353895;69354186;69354482;69355470;69355772;69356380;69356657;69357075;69357565;69357896;69358342;69359258;69360038;69360375;69360775;69361242;69361535;69361801;69362322;69363744;69364143;69364804;69369391	6168	-;-;-;-;-;-;-;-;-;-;-;-;-;-;-;-;-;-;-;-;-;-;-;-;-;-;-;-;-;-;-;-;-;-;-;-;-;-;-;-	-0.596381	6.60927	-5.52032	0.00145987	0.138154	-0.697272
72542	Pgam5	2610528A17Rik	phosphoglycerate mutase family member 5	5	protein-coding	110259135;110265512;110265740;110265911;110267087;110269652	110260437;110265645;110265828;110266036;110267265;110269899	2079	-;-;-;-;-;-	0.542413	6.22961	5.46611	0.00147928	0.138154	-0.717641
14957	H1f3	H1-3|H1.3|H1D|H1s-|H1s-4|Hist1h|Hist1h1d	H1.3 linker histone, cluster member	13	protein-coding	23555032	23558008	2977	+	-2.04023	0.949731	-5.46662	0.00158892	0.139001	-0.719962
241062	Pgap1	5033403E17Rik|9030223K07Rik|A530084K22|D230012E17Rik|PG|o|oto	post-GPI attachment to proteins 1	1	protein-coding	54473000;54481852;54486470;54490221;54492029;54493209;54494801;54497534;54510028;54511394;54511901;54512597;54512772;54514837;54521292;54524316;54525368;54528512;54530117;54530854;54532022;54533419;54535955;54543038;54547939;54550977;54557434	54480844;54481956;54486657;54490271;54492164;54493406;54494891;54497627;54510066;54511502;54511967;54512648;54512845;54514912;54521369;54524367;54525414;54528595;54530172;54530959;54532088;54533471;54536112;54543209;54548114;54551130;54557684	10579	-;-;-;-;-;-;-;-;-;-;-;-;-;-;-;-;-;-;-;-;-;-;-;-;-;-;-	-0.740111	4.61181	-5.42451	0.00165273	0.139001	-0.725495
22268	Upk1b	AI413235|Tsp|Tspan20|UPIb|Upk|Upk1	uroplakin 1B	16	protein-coding	38773184;38776187;38779969;38784194;38784885;38787094;38787975;38800148	38774145;38776270;38780148;38784316;38784959;38787294;38788062;38800203	1769	-;-;-;-;-;-;-;-	0.900084	-0.377314	5.77305	0.00204871	0.140255	-0.734743
81897	Tlr9	-	toll-like receptor 9	9	protein-coding	106222598;106223515	106222706;106226876	3471	+;+	1.11525	8.00141	5.50374	0.00153501	0.138874	-0.742475
11841	Arf2	-	ADP-ribosylation factor 2	11	protein-coding	103966871;103969079;103972953;103981694;103983588	103967377;103969245;103973063;103981818;103985336	2659	+;+;+;+;+	0.957815	3.78695	5.33661	0.00179552	0.139001	-0.745621
71653	Shtn1	4930506M07Rik|Shootin1|mKIAA1598|sho	shootin 1	19	protein-coding	58973358;58990189;58995018;58999893;59003840;59009765;59015527;59018805;59022176;59028155;59032173;59035044;59038222;59041862;59050834;59060631;59075455	58975208;58990381;58995138;58999946;59003949;59009847;59015626;59018958;59022322;59028249;59032254;59035141;59038390;59041956;59050894;59060683;59076069	4081	-;-;-;-;-;-;-;-;-;-;-;-;-;-;-;-;-	0.559836	5.16852	5.40103	0.00157402	0.139001	-0.75148
58226	Cacna1h	Cav3|Cav3.2|MNCb-1209|alpha13.2	calcium channel, voltage-dependent, T type, alpha 1H subunit	17	protein-coding	25374287;25376846;25377171;25377432;25377762;25378781;25380225;25380520;25380804;25381422;25383073;25383454;25383647;25383962;25384267;25384546;25384695;25384979;25385561;25386970;25387479;25387745;25388045;25388562;25389338;25391089;25391821;25393511;25393729;25395338;25397261;25397521;25397734;25432870;25433470	25376146;25377006;25377339;25377677;25377883;25378859;25380295;25380653;25380913;25381573;25383265;25383543;25383772;25384088;25384451;25384614;25384818;25385079;25385983;25387178;25387569;25387900;25388162;25388747;25389489;25391528;25392610;25393603;25394044;25395497;25397358;25397654;25397845;25433186;25433783	8228	-;-;-;-;-;-;-;-;-;-;-;-;-;-;-;-;-;-;-;-;-;-;-;-;-;-;-;-;-;-;-;-;-;-;-	-1.22763	4.7491	-5.387	0.00171201	0.139001	-0.770952
108100	Baiap2	IR|IRSp53|R75030	brain-specific angiogenesis inhibitor 1-associated protein 2	11	protein-coding	119943092;119957102;119960157;119980789;119981393;119981989;119993696;119996523;119996889;119997489;119998634;119999135;120000552;120001074;120006359	119943248;119957177;119960243;119980850;119981464;119982126;119993848;119996747;119997090;119997690;119998702;119999297;120000586;120002618;120006782	3610	+;+;+;+;+;+;+;+;+;+;+;+;+;+;+	0.651791	3.61935	5.30836	0.00173177	0.139001	-0.777491
269630	5031425E22Rik	-	RIKEN cDNA 5031425E22 gene	5	ncRNA	23431808	23434353	2546	-	0.566165	3.91615	5.27561	0.00177667	0.139001	-0.777979
228019	Mettl8	BC004636|T|Tip	methyltransferase like 8	2	protein-coding	70964561;70966448;70967050;70973253;70976074;70980377;70981855;70993484;71018220;71055371	70965679;70966513;70967156;70973392;70976137;70980426;70982195;70993575;71018374;71055606	2370	-;-;-;-;-;-;-;-;-;-	-0.649619	3.19964	-5.20531	0.00190313	0.139917	-0.792652
102334	Ankrd10	4833425P12Rik|AW549277	ankyrin repeat domain 10	8	protein-coding	11611583;11614138;11619062;11620262;11623697;11628439;11632866;11634811;11635411	11612947;11615910;11619297;11620373;11623858;11628530;11633018;11635036;11635754	4463	-;-;-;-;-;-;-;-;-	0.533725	4.64899	5.31983	0.00170201	0.139001	-0.801057
67179	Ccdc25	2610528H13Rik|NSrp70	coiled-coil domain containing 25	14	protein-coding	65837302;65840448;65846296;65851617;65854102;65856424;65856694;65860170;65865130	65837484;65840495;65846335;65851668;65854177;65856527;65856896;65860215;65866604	2227	+;+;+;+;+;+;+;+;+	0.471897	5.50125	5.35987	0.00163748	0.139001	-0.809043
235040	Atg4d	9830134P12Rik|APG4|APG4-D|Apg|Apg4d|Atg4dl|Aut|Autl4	autophagy related 4D, cysteine peptidase	9	protein-coding	21265299;21266739;21266907;21268251;21268605;21270720;21272468;21272636;21272791;21273254	21265717;21266822;21267080;21268527;21268669;21270850;21272546;21272712;21272910;21274368	2541	+;+;+;+;+;+;+;+;+;+	0.729887	4.50566	5.35002	0.00177285	0.139001	-0.820332
108723	Card11	0610008L17Rik|2410011D02Rik|BIM|BIMP3|CAR|CARMA1	caspase recruitment domain family, member 11	5	protein-coding	140872999;140874341;140876397;140877963;140880298;140882002;140882285;140883530;140885478;140885803;140887017;140889101;140889969;140890986;140893064;140895890;140898182;140899660;140900976;140902738;140906625;140908515;140913198;140927721;141000407	140873529;140874456;140876521;140878142;140880433;140882097;140882381;140883770;140885604;140886004;140887149;140889153;140890069;140891068;140893115;140896066;140898379;140899785;140901128;140902917;140906950;140908652;140913410;140927858;141000596	4112	-;-;-;-;-;-;-;-;-;-;-;-;-;-;-;-;-;-;-;-;-;-;-;-;-	-0.737461	6.62964	-5.41402	0.00166906	0.139001	-0.823834
24070	Mpdu1	LEC3|LEC35|SL|SL15|Supl|Supl15h	mannose-P-dolichol utilization defect 1	11	protein-coding	69656704;69657420;69657725;69657936;69658566;69658811;69662469	69657328;69657530;69657843;69658021;69658698;69658876;69662642	1314	-;-;-;-;-;-;-	0.755715	5.82091	5.40596	0.00168175	0.139001	-0.824594
56702	H1f5	H1-5|H1.5|H1B|H1s-|H1s-3|Hist1h|Hist1h1b	H1.5 linker histone, cluster member	13	protein-coding	21779883	21780554	672	-	-1.94526	0.681746	-5.38915	0.00170855	0.139001	-0.838891
381045	Ccdc58	A930007B11Rik|AI413631|Mix23	coiled-coil domain containing 58	16	protein-coding	36071660;36081275;36082691;36085017;36089901;36091834	36072137;36081403;36082816;36085163;36089960;36092118	1225	+;+;+;+;+;+	-0.644061	4.88469	-5.32026	0.00177681	0.139001	-0.845773
72750	Fam117b	2810425F24Rik|6330416D14Rik|Als2|Als2cr13	family with sequence similarity 117, member B	1	protein-coding	59913006;59949053;59952935;59958322;59968954;59970486;59974883;59981409	59913752;59949204;59953024;59958435;59969097;59970711;59975003;59985346	5532	+;+;+;+;+;+;+;+	-1.06033	6.29226	-5.37573	0.0017303	0.139001	-0.851967
104263	Kdm3a	1700105C21Rik|C230043E16Rik|JHDM2a|Jmjd1|Jmjd1a|KDM2A|TGSA|Ts|Tsga	lysine (K)-specific demethylase 3A	6	protein-coding	71588972;71590438;71590658;71591855;71592073;71593875;71594523;71595482;71596656;71597217;71599317;71600014;71600492;71600723;71603934;71607402;71611505;71613832;71619958;71620138;71620444;71621345;71624593;71625759;71632056;71632497;71632838	71589715;71590572;71590834;71591994;71592192;71594005;71594616;71595653;71596892;71597389;71599512;71600141;71600587;71600875;71604148;71607606;71612016;71613995;71620046;71620210;71620568;71621447;71624703;71625914;71632271;71632686;71632905	4923	-;-;-;-;-;-;-;-;-;-;-;-;-;-;-;-;-;-;-;-;-;-;-;-;-;-;-	-0.725976	4.67827	-5.30621	0.00184815	0.139001	-0.854734
17988	Ndrg1	CAP|CAP43|CMT4D|DRG|DRG1|HMSNL|N|NMSL|Nd|Ndr1|Ndrl|PRO|PROXY1|RTP|TDD5	N-myc downstream regulated gene 1	15	protein-coding	66929318;66933864;66936253;66937198;66937867;66938643;66940143;66942012;66943065;66944004;66944776;66946432;66948379;66959362;66960472;66969504	66931108;66933915;66936288;66937245;66937918;66938699;66940246;66942068;66943151;66944064;66944838;66946552;66948484;66959397;66960552;66969641	2890	-;-;-;-;-;-;-;-;-;-;-;-;-;-;-;-	-3.79301	4.36368	-5.17466	0.00209701	0.140255	-0.870416
19726	Rfx3	C230093O12Rik|MRFX|MRFX3	regulatory factor X, 3 (influences HLA class II expression)	19	protein-coding	27761721;27770629;27786614;27793611;27800117;27802382;27806188;27806793;27813578;27815485;27826033;27830611;27837407;27849711;27867513;27900779;27923208;27982854;28010972	27768693;27770671;27786767;27793819;27800266;27802479;27806342;27806908;27813690;27815606;27826152;27830792;27837481;27849969;27867610;27900903;27923266;27982948;28011166	9341	-;-;-;-;-;-;-;-;-;-;-;-;-;-;-;-;-;-;-	-0.5592	3.71099	-5.16043	0.00198919	0.140255	-0.871391
239647	Pced1b	Fam113|Fam113b	PC-esterase domain containing 1B	15	protein-coding	97247107;97277334;97279851;97361200;97373956;97384028	97247164;97277416;97279915;97361335;97374149;97385693	2202	+;+;+;+;+;+	-0.571068	5.03626	-5.24968	0.00182216	0.139001	-0.874997
170459	Stard4	4632419C16Rik|9030213J02Rik	StAR-related lipid transfer (START) domain containing 4	18	protein-coding	33201421;33205051;33206120;33208177;33209043;33213634	33203815;33205165;33206246;33208226;33209157;33213816	2985	-;-;-;-;-;-	-0.886712	5.27591	-5.31126	0.00183927	0.139001	-0.880059
13048	Cux2	1700051K22Rik|Cutl|Cutl2|Cux-2	cut-like homeobox 2	5	protein-coding	121860216;121864647;121865852;121867091;121868445;121869008;121873050;121873657;121875079;121875287;121876830;121876968;121879815;121882773;121884007;121884747;121885838;121887354;121898277;121921314;121924805;122043770;122047571	121861381;121864920;121866040;121867360;121868616;121869780;121873151;121874301;121875178;121875335;121876888;121877159;121879919;121882821;121884073;121884823;121885958;121887488;121898355;121921361;121924915;122043844;122047825	5113	-;-;-;-;-;-;-;-;-;-;-;-;-;-;-;-;-;-;-;-;-;-;-	-1.35374	2.20308	-5.13516	0.00217903	0.140255	-0.883049
30925	Slamf6	KA|KAL|KAL1|KAL1b|Ly10|Ly108|NTB|NTB-A|NTBA|SF200|SF2000	SLAM family member 6	1	protein-coding	171917537;171934099;171936469;171938002;171938452;171939396;171941625;171942578	171917792;171934440;171936732;171938115;171938481;171939469;171941696;171943868	2443	+;+;+;+;+;+;+;+	0.460568	6.94583	5.3086	0.00172064	0.139001	-0.884876
19012	Plpp1	Hic53|Hpic|Hpic53|L|LP|LPP-1|LPP1|P|PAP-2a|PAP2-alpha|PAP2a|Ppap2a|m|mPAP	phospholipid phosphatase 1	13	protein-coding	112800792;112834859;112851403;112856746;112859644;112866796;112867443	112801266;112835013;112851554;112857026;112859701;112866972;112867680	1536	+;+;+;+;+;+;+	0.730191	4.54109	5.27498	0.00190403	0.139917	-0.891824
80976	Syt13	5730409J20Rik|AI549909|mKIAA1427	synaptotagmin XIII	2	protein-coding	92915101;92940753;92943052;92945914;92951302;92953363	92915369;92940978;92943186;92946215;92951431;92956051	3751	+;+;+;+;+;+	1.32045	0.0766571	5.3074	0.00172263	0.139001	-0.90093
56233	Hdac7	5830434K02Rik|HD7|HD7a|Hdac|Hdac7a|mFLJ00062	histone deacetylase 7	15	protein-coding	97792664;97793930;97795747;97796098;97796833;97797941;97798224;97799557;97799761;97800695;97802076;97802430;97802683;97806466;97807594;97807965;97808353;97808660;97808967;97809401;97809924;97810853;97811263;97811438;97814709;97826735;97831359;97844106	97793742;97794065;97795831;97796231;97796951;97798038;97798343;97799644;97799816;97800802;97802125;97802550;97802816;97806667;97807788;97808161;97808533;97808770;97809058;97809526;97810039;97810964;97811353;97811628;97814863;97826791;97831767;97844502	4960	-;-;-;-;-;-;-;-;-;-;-;-;-;-;-;-;-;-;-;-;-;-;-;-;-;-;-;-	-1.20854	7.1901	-5.32791	0.0018104	0.139001	-0.914933
211770	Trib1	A530090O15Rik|TRB-1|Trb|Trb1	tribbles pseudokinase 1	15	protein-coding	59648654;59651479;59654236	59649522;59651771;59657099	4026	+;+;+	-0.963077	3.00125	-5.10135	0.00223795	0.140255	-0.917414
228026	Pdk1	B830012B01|D530020C15Rik	pyruvate dehydrogenase kinase, isoenzyme 1	2	protein-coding	71873272;71875406;71880039;71883423;71883843;71885982;71887382;71888896;71895689;71897647;71899984	71873565;71875547;71880110;71883607;71883932;71886059;71887458;71888994;71895799;71897760;71903858	5137	+;+;+;+;+;+;+;+;+;+;+	-0.603862	7.25145	-5.3246	0.00181089	0.139001	-0.918787
638247	9530082P21Rik	E030034P13Rik	RIKEN cDNA 9530082P21 gene	17	ncRNA	23749236;23749801;23751678	23749710;23750099;23754065	3162	+;+;+	-0.54614	4.2549	-5.16238	0.00198535	0.140255	-0.920053
56077	Dgke	C87606|DAGK|DAGK6|DGK|DGK-epsilon	diacylglycerol kinase, epsilon	11	protein-coding	89037582;89041448;89042162;89044240;89048889;89049849;89050319;89050669;89052427;89055358;89059931	89040911;89041559;89042289;89044311;89049002;89049900;89050476;89050812;89052546;89055517;89060748	5208	-;-;-;-;-;-;-;-;-;-;-	0.632504	3.67822	5.11198	0.00208707	0.140255	-0.920401
21422	Tfcp2	CP|CP-|CP-2|CP2|D230015P20Rik|L|LB|LBP-|LBP-1c|LBP-1d|LBP1|LSF|Tcfcp|Tcfcp2|UBP-|UBP-1	transcription factor CP2	15	protein-coding	100502796;100506206;100511695;100512209;100513081;100514029;100514804;100517950;100518570;100520563;100522389;100525567;100527877;100528395;100551325;100551910	100504443;100506257;100511837;100512333;100513171;100514122;100514852;100518038;100518680;100520715;100522495;100525672;100527953;100528546;100551481;100551947	3192	-;-;-;-;-;-;-;-;-;-;-;-;-;-;-;-	-0.738547	2.74792	-5.03876	0.00224554	0.140255	-0.929999
320770	A630072M18Rik	Aptr	RIKEN cDNA A630072M18 gene	5	ncRNA	20950989	20956398	5410	+	0.806373	1.96229	5.03166	0.00226162	0.140255	-0.933541
381801	Tatdn2	AI646012|mKIAA0218	TatD DNase domain containing 2	6	protein-coding	113697499;113697707;113702101;113704034;113707266;113709460;113710041;113710734	113697601;113698117;113702538;113704906;113707393;113709643;113710214;113711068	2646	+;+;+;+;+;+;+;+	0.740959	6.55135	5.30871	0.00184375	0.139001	-0.936368
320473	Heatr5b	2010013B10Rik|A230048G03Rik|AV071430|D330050P16Rik|mKIAA1414	HEAT repeat containing 5B	17	protein-coding	78752906;78755211;78756863;78760416;78762000;78762933;78765328;78766880;78768366;78773538;78788205;78791435;78795095;78795822;78796384;78801613;78803372;78805947;78808330;78810508;78813095;78814072;78815490;78816232;78817473;78818806;78820621;78821415;78824496;78826232;78827932;78829493;78830559;78831374;78834096;78835306	78753336;78755424;78757014;78760640;78762266;78763077;78765455;78767134;78768603;78773717;78788273;78791616;78795346;78796061;78796528;78801782;78803561;78806106;78808520;78810613;78813270;78814235;78815599;78816331;78817625;78818917;78820871;78821570;78824745;78826389;78828103;78829642;78830667;78831585;78834243;78835381	6437	-;-;-;-;-;-;-;-;-;-;-;-;-;-;-;-;-;-;-;-;-;-;-;-;-;-;-;-;-;-;-;-;-;-;-;-	-0.477506	6.3387	-5.24309	0.00183395	0.139001	-0.943678
192193	Edem1	A130059K23Rik|EDEM|mKIAA0212	ER degradation enhancer, mannosidase alpha-like 1	6	protein-coding	108828641;108836740;108841600;108842927;108844827;108846672;108848710;108849395;108851210;108852490;108854245;108855467	108829233;108836812;108841703;108843098;108845010;108846846;108848830;108849565;108851283;108852586;108854448;108859356	5858	+;+;+;+;+;+;+;+;+;+;+;+	0.457945	7.37967	5.25054	0.00182063	0.139001	-0.946218
16565	Kif21b	2610511N21Rik|mKIAA0449	kinesin family member 21B	1	protein-coding	136131401;136144599;136145130;136147498;136147734;136148207;136148626;136149261;136151131;136152043;136152197;136152758;136153193;136154104;136156097;136157463;136158281;136159244;136159638;136160013;136160304;136161406;136161729;136161964;136162787;136163073;136165018;136167162;136169187;136169989;136171142;136171588;136172159;136172803;136174037	136131762;136144821;136145312;136147647;136147868;136148377;136148741;136149456;136151320;136152106;136152415;136152839;136153310;136154295;136156296;136157570;136158349;136159476;136159785;136160207;136160405;136161571;136161780;136162021;136162992;136163150;136165131;136167200;136169323;136170169;136171306;136171705;136172329;136173002;136178014	9119	+;+;+;+;+;+;+;+;+;+;+;+;+;+;+;+;+;+;+;+;+;+;+;+;+;+;+;+;+;+;+;+;+;+;+	-1.16893	6.25932	-5.26982	0.00191345	0.139917	-0.946511
625421	C230062I16Rik	-	RIKEN cDNA C230062I16 gene	7	ncRNA	29953299;29960893;29963146;29965132	29953956;29961019;29963241;29965711	1461	+;+;+;+	-0.538928	8.9975	-5.24674	0.00184403	0.139001	-0.95256
234734	Aars	AI316495|Aars1|C76919|sti	alanyl-tRNA synthetase	8	protein-coding	111033967;111036909;111040132;111040597;111041478;111042241;111042663;111043233;111043643;111044878;111045527;111046931;111047912;111049699;111050345;111052413;111053191;111053889;111054125;111054509;111055019	111034263;111037073;111040320;111040742;111041669;111042385;111042808;111043341;111043793;111045002;111045671;111047109;111048025;111049905;111050529;111052521;111053304;111054008;111054211;111054622;111056870	4891	+;+;+;+;+;+;+;+;+;+;+;+;+;+;+;+;+;+;+;+;+	0.440458	9.18132	5.2384	0.00184237	0.139001	-0.954315
234663	Dync1li2	AA409702|C920003I06|Dnc|Dncl|Dncli2|Dnclic2|LI|LIC2	dynein, cytoplasmic 1 light intermediate chain 2	8	protein-coding	104417674;104422287;104423113;104423586;104425439;104425959;104428046;104429415;104430401;104437363;104440474;104442474;104442695	104420682;104422403;104423230;104423627;104425498;104426070;104428181;104429508;104430570;104437593;104440590;104442547;104443047	4633	-;-;-;-;-;-;-;-;-;-;-;-;-	0.45186	5.42713	5.1753	0.0019602	0.140255	-0.990312
107817	Jmjd6	5730436I23Rik|D11Ertd195e|PSR|Pt|Ptd|PtdSerR|Ptdsr|mKIAA0585	jumonji domain containing 6	11	protein-coding	116837432;116838990;116840410;116841069;116842332;116843065	116837763;116839128;116840545;116841355;116842720;116843449	1668	-;-;-;-;-;-	-0.490874	6.44749	-5.19826	0.00191637	0.139917	-0.994058
28077	Med10	AA959813|AI385605|C78613|D13Wsu50|D13Wsu50e	mediator complex subunit 10	13	protein-coding	69809882;69811607;69813704;69815591	69810052;69811690;69813806;69816094	862	+;+;+;+	0.730691	4.74842	5.16319	0.00212047	0.140255	-0.997784
20585	Hltf	AF010600|BC057116|P11|P113|Sma|Smarca3|Snf|Snf2l3	helicase-like transcription factor	3	protein-coding	20057811;20058899;20063818;20064566;20065322;20067346;20068966;20072369;20074829;20076491;20082752;20082911;20083750;20086096;20091477;20092678;20098080;20099776;20105641;20106350;20107998;20108755;20109305;20113356;20116572	20058007;20059106;20063984;20064699;20065419;20067420;20069157;20072464;20074895;20076584;20082831;20082955;20083830;20086193;20091620;20092816;20098215;20099955;20105765;20106528;20108521;20108867;20109485;20113436;20118490	5353	+;+;+;+;+;+;+;+;+;+;+;+;+;+;+;+;+;+;+;+;+;+;+;+;+	-0.441352	5.9012	-5.1663	0.00197768	0.140255	-1.01043
13661	Ehf	9030625L19Rik|AU019492	ets homologous factor	2	protein-coding	103263433;103266967;103268158;103273885;103274054;103276772;103279518;103283521;103303055	103266871;103267162;103268220;103273953;103274122;103276834;103279763;103283620;103303196	4387	-;-;-;-;-;-;-;-;-	-1.39871	4.43664	-5.07911	0.00230175	0.140255	-1.01896
414101	E130317F20Rik	-	RIKEN cDNA E130317F20 gene	10	ncRNA	79851377	79854971	3595	-	1.02762	2.948	5.00543	0.0024752	0.140255	-1.02326
67213	Cmtm6	2810051A14Rik|AA536733|Cklfs|Cklfsf6	CKLF-like MARVEL transmembrane domain containing 6	9	protein-coding	114731203;114737183;114740059;114746439	114731373;114737359;114740157;114749343	3352	+;+;+;+	0.419642	6.35102	5.17289	0.00196486	0.140255	-1.02364
75605	Kdm5b	2010009J12Rik|2210016I17Rik|AW556288|D1Ertd202|D1Ertd202e|Jari|Jarid1b|PLU|PLU-1|PUT1|Pl|Plu1|RBBP2H1A|Rb-B|Rb-Bp2|mKIAA4034	lysine (K)-specific demethylase 5B	1	protein-coding	134560178;134585154;134587922;134588777;134593329;134595800;134597583;134599060;134600634;134602450;134604442;134605713;134607688;134608865;134613188;134613887;134615918;134616189;134617692;134619560;134620843;134621935;134624711;134627265;134628598;134630433;134631237	134560542;134585231;134588044;134588947;134593463;134595896;134597692;134599218;134600753;134602608;134604623;134605875;134607807;134609059;134613369;134614011;134616068;134616303;134618047;134619698;134621022;134622093;134625196;134627376;134628752;134630753;134632878	6300	+;+;+;+;+;+;+;+;+;+;+;+;+;+;+;+;+;+;+;+;+;+;+;+;+;+;+	-0.784335	7.31258	-5.22041	0.00200638	0.140255	-1.02718
102774	Bbs4	AW537059|AW742241|D9Ertd464|D9Ertd464e	Bardet-Biedl syndrome 4 (human)	9	protein-coding	59321966;59323388;59324037;59324790;59327187;59327456;59328580;59330418;59333480;59336364;59339811;59341087;59342488;59344060;59345800;59353410	59322982;59323589;59324178;59324859;59327358;59327608;59328648;59330472;59333607;59336417;59339883;59341198;59342551;59344139;59345851;59353508	2542	-;-;-;-;-;-;-;-;-;-;-;-;-;-;-;-	1.70726	0.886846	5.1254	0.00219985	0.140255	-1.04125
239017	Ogdhl	-	oxoglutarate dehydrogenase-like	14	protein-coding	32322019;32323879;32325794;32326979;32332181;32332451;32332748;32333710;32335335;32337442;32337755;32339207;32339903;32340645;32341202;32342040;32343203;32344324;32344714;32344883;32345110;32346398;32346699;32347506	32322116;32323947;32325998;32327149;32332305;32332601;32332902;32333856;32335425;32337621;32337883;32339386;32340055;32340747;32341330;32342190;32343330;32344502;32344785;32345008;32345182;32346561;32346853;32347820	3449	+;+;+;+;+;+;+;+;+;+;+;+;+;+;+;+;+;+;+;+;+;+;+;+	-0.792696	3.34262	-4.96088	0.00246809	0.140255	-1.04237
194309	Vps37d	Wbscr|Wbscr24	vacuolar protein sorting 37D	5	protein-coding	135072900;135074394;135076458;135078062	135073983;135074476;135076629;135078266	1544	-;-;-;-	-1.5418	1.63274	-5.01026	0.00246338	0.140255	-1.0465
64143	Ralb	5730472O18Rik	v-ral simian leukemia viral oncogene B	1	protein-coding	119470305;119475895;119477915;119483494;119504577	119471825;119476072;119478123;119483656;119504782	2277	-;-;-;-;-	-0.604766	4.75838	-5.08383	0.00218802	0.140255	-1.05712
18717	Pip5k1c	AI115456|AI835305|PIP5K|Pip5kIgamma	phosphatidylinositol-4-phosphate 5-kinase, type 1 gamma	10	protein-coding	81292972;81304684;81305186;81305699;81306308;81307484;81308948;81310679;81311643;81311974;81312502;81312908;81313363;81313620;81313995;81314992;81317326;81317766	81293152;81304715;81305278;81305829;81306425;81307636;81309247;81310884;81311726;81312022;81312586;81313069;81313501;81313652;81314093;81315118;81317403;81319974	4279	+;+;+;+;+;+;+;+;+;+;+;+;+;+;+;+;+;+	0.794219	8.14994	5.19007	0.00206598	0.140255	-1.05952
170791	Rbm39	1500012C14Rik|2310040E03Rik|B330012G18Rik|C79248|R75070|Rn|Rnpc2|ca|caper	RNA binding motif protein 39	2	protein-coding	156147239;156148285;156149236;156150735;156154239;156158400;156159037;156161568;156161828;156162729;156164806;156167538;156167685;156172828;156177336;156179177;156179887	156148191;156148363;156149341;156150816;156154289;156158477;156159241;156161633;156161965;156162881;156164923;156167591;156167750;156173022;156177385;156179240;156180240	2812	-;-;-;-;-;-;-;-;-;-;-;-;-;-;-;-;-	0.628981	8.08222	5.1883	0.00206952	0.140255	-1.06055
20111	Rps6ka1	Mapkapk-1a|Rs|Rsk|Rsk-1|Rsk1|S6K-alpha-1|p90-Rsk1|p90Rsk1|p90S6K|p90rsk	ribosomal protein S6 kinase polypeptide 1	4	protein-coding	133847290;133848522;133850701;133850938;133851165;133860053;133860511;133860817;133861416;133863648;133864006;133865025;133865361;133865763;133866362;133867123;133869266;133869499;133871550;133871887;133880917;133887570	133848174;133848659;133850818;133851014;133851326;133860211;133860600;133860942;133861546;133863750;133864070;133865113;133865431;133865905;133866399;133867229;133869345;133869579;133871631;133872003;133880961;133887799	3137	-;-;-;-;-;-;-;-;-;-;-;-;-;-;-;-;-;-;-;-;-;-	-0.614092	7.77713	-5.18376	0.00207862	0.140255	-1.06435
21847	Klf10	AI115143|EGR[a]|Eg|Egral|Gdnf|Gdnfif|TIEG-1|Tieg|Tieg1|mGI|mGIF	Kruppel-like factor 10	15	protein-coding	38294413;38296615;38297622;38300559	38296164;38297527;38297852;38300707	3045	-;-;-;-	-0.673057	3.26028	-4.93034	0.00250583	0.140255	-1.06437
16199	Il9r	-	interleukin 9 receptor	11	protein-coding	32188997;32191765;32192647;32193174;32193734;32194359;32194626;32195073;32200191	32191046;32191849;32192752;32193381;32193879;32194537;32194737;32195183;32200279	3086	-;-;-;-;-;-;-;-;-	0.579277	7.35361	5.17556	0.00207826	0.140255	-1.06873
320139	Ptpn7	BPTP|BPTP-4|C920001D21Rik|HEPTP|LC-|LC-PTP|LPTP	protein tyrosine phosphatase, non-receptor type 7	1	protein-coding	135132725;135133750;135134440;135134831;135136099;135137324;135137768;135139124;135141943;135143161	135132790;135133923;135134623;135134915;135136175;135137461;135137878;135139278;135142056;135145320	3264	+;+;+;+;+;+;+;+;+;+	1.7465	1.02349	4.97793	0.00254368	0.140255	-1.07188
68846	Rnf208	1110061N23Rik	ring finger protein 208	2	protein-coding	25242929	25244261	1333	+	-1.56049	0.747715	-5.02957	0.00241677	0.140255	-1.07467
70508	Bbx	5530401J07Rik|5730403O13Rik	bobby sox HMG box containing	16	protein-coding	50191844;50200408;50202378;50209085;50220445;50223250;50224288;50240854;50247782;50251314;50262416;50266177;50274547;50280369;50331029;50428910;50432242	50197646;50200591;50202575;50209144;50220593;50223385;50225293;50240934;50247856;50251394;50262483;50266369;50274789;50280539;50331102;50428981;50432389	8742	-;-;-;-;-;-;-;-;-;-;-;-;-;-;-;-;-	-0.53712	5.2302	-5.07608	0.00216315	0.140255	-1.07631
72556	Zfp566	2700043M03Rik|mszf4	zinc finger protein 566	7	protein-coding	30077337;30081091;30087100;30090288	30078618;30081217;30087159;30090510	1692	-;-;-;-	0.549402	3.40044	4.95325	0.00244813	0.140255	-1.08428
269529	Fbxo10	FBX10|Gm634	F-box protein 10	4	protein-coding	45034248;45040526;45041732;45043640;45044716;45046344;45048440;45051553;45058329;45061940;45084490	45036082;45040707;45042045;45043903;45044868;45046414;45048576;45051702;45059150;45062530;45084604	4634	-;-;-;-;-;-;-;-;-;-;-	-0.546791	3.75398	-4.96078	0.00242947	0.140255	-1.08504
228998	Arfgap1	AI115377|Arf1gap	ADP-ribosylation factor GTPase activating protein 1	2	protein-coding	180967225;180971051;180971574;180971984;180972695;180973461;180974060;180976307;180977320;180979171;180979661;180980398;180981037	180967814;180971114;180971683;180972155;180972795;180973547;180974156;180976363;180977352;180979227;180979720;180980474;180982524	2993	+;+;+;+;+;+;+;+;+;+;+;+;+	0.571162	5.76271	5.12127	0.0021456	0.140255	-1.09177
70612	Tmem230	5730494N06Rik|AA407821	transmembrane protein 230	2	protein-coding	132239492;132244019;132245956;132247573	132240626;132244141;132246074;132247788	1593	-;-;-;-	-0.579433	4.33813	-4.99627	0.00234373	0.140255	-1.09337
67013	Oma1	2010001O09Rik|MPRP-1|ZMPOMA1	OMA1 zinc metallopeptidase	4	protein-coding	103313846;103319022;103321640;103325019;103325293;103328838;103331305;103353502;103365973	103313883;103319528;103321868;103325192;103325400;103328966;103331379;103353651;103366428	1866	+;+;+;+;+;+;+;+;+	-0.492032	4.88777	-5.03549	0.00225294	0.140255	-1.10154
100705	Acacb	AI597064|AW743042|Acc|Acc2|Accb	acetyl-Coenzyme A carboxylase beta	5	protein-coding	114165518;114184050;114188331;114190076;114190330;114191155;114191852;114192074;114195224;114195635;114196660;114198177;114200240;114200496;114201899;114203390;114204672;114207236;114209753;114210905;114212651;114213312;114213613;114216601;114216811;114217649;114218862;114223232;114223808;114223989;114225574;114225854;114226677;114228531;114229731;114230715;114232847;114233083;114235453;114236507…	114166140;114184182;114188469;114190185;114190411;114191253;114191961;114192184;114195433;114195805;114196821;114198340;114200390;114200599;114201980;114203535;114204822;114207370;114209899;114211093;114212751;114213400;114213737;114216714;114216924;114217738;114218980;114223369;114223907;114224096;114225630;114225895;114226892;114228686;114229934;114230870;114232969;114233352;114235550;114236627…	8485	+;+;+;+;+;+;+;+;+;+;+;+;+;+;+;+;+;+;+;+;+;+;+;+;+;+;+;+;+;+;+;+;+;+;+;+;+;+;+;+;+;+;+;+;+;+;+;+;+;+;+;+	-0.744153	4.36971	-5.05164	0.00236475	0.140255	-1.10515
75659	Wdr54	1700030E05Rik	WD repeat domain 54	6	protein-coding	83152710;83152976;83153254;83153517;83154500;83154922;83155070;83155478;83155649;83156175	83152897;83153050;83153416;83153617;83154627;83154975;83155136;83155540;83155871;83156379	1267	-;-;-;-;-;-;-;-;-;-	-1.09272	0.865331	-4.94722	0.00246316	0.140255	-1.1095
12445	Ccnd3	9230106B05Rik|AA682053|AL024085|AW146355|C78795	cyclin D3	17	protein-coding	47505051;47578709;47593467;47594734;47597420;47598003;47598609	47505266;47578773;47593852;47594949;47597579;47598139;47599689	2261	+;+;+;+;+;+;+	-0.522073	8.94762	-5.0959	0.00213722	0.140255	-1.10964
19015	Ppard	NUC|NUC-1|NUC1|Nr1|Nr1c2|P|PPAR|PPAR-beta|PPAR-delta|PPAR[b]|PPARdelta|Ppa|Pparb|Pparb/d	peroxisome proliferator activator receptor delta	17	protein-coding	28232754;28237012;28286261;28295341;28297086;28298277;28298584;28299602	28232864;28237095;28286467;28295495;28297224;28298479;28299034;28301469	3218	+;+;+;+;+;+;+;+	-1.08104	4.73101	-5.0521	0.00236367	0.140255	-1.10979
231861	Tnrc18	BC025631|EG381742|Zfp46|Zfp469	trinucleotide repeat containing 18	5	protein-coding	142724605;142726978;142727841;142731195;142731699;142732864;142733550;142736643;142736875;142737638;142739413;142740115;142743403;142750380;142754794;142759711;142762990;142764769;142765051;142765913;142771305;142773619;142775209;142775829;142776176;142776646;142787134;142790064;142815015;142817272	142726187;142727052;142728077;142731638;142732549;142733031;142733666;142736751;142736950;142737755;142739554;142740264;142743830;142750634;142755659;142760071;142763161;142764897;142765187;142766088;142772303;142774048;142775399;142775975;142776381;142776742;142788759;142790189;142815445;142817387	10963	-;-;-;-;-;-;-;-;-;-;-;-;-;-;-;-;-;-;-;-;-;-;-;-;-;-;-;-;-;-	2.55385	-2.68799	6.96046	0.000865751	0.138025	-1.11144
72259	1700030M09Rik	-	RIKEN cDNA 1700030M09 gene	8	ncRNA	121544388;121545267;121547115	121544722;121545357;121547652	964	+;+;+	1.35758	-0.981042	4.93907	0.00255981	0.140255	-1.11153
12053	Bcl6	Bcl|Bcl5	B cell leukemia/lymphoma 6	16	protein-coding	23965052;23968060;23968307;23969906;23971415;23972245;23974813;23977515;23978551;23988575	23966268;23968197;23968437;23970073;23971599;23973219;23975034;23977686;23978589;23988612	3285	-;-;-;-;-;-;-;-;-;-	-0.543648	7.83703	-5.10712	0.00216085	0.140255	-1.1187
330814	Adgrl1	2900070I05Rik|AI182398|CLIBA|Lec|Lec2|Lp|Lphn1|mKIAA0821	adhesion G protein-coupled receptor L1	8	protein-coding	83900098;83915407;83918820;83922999;83929464;83930962;83931613;83931968;83932372;83932508;83932840;83933426;83933877;83934427;83934718;83935064;83935542;83936020;83937197;83937461;83937649;83937916;83938350	83900924;83915568;83919033;83923108;83930264;83931276;83931716;83932153;83932410;83932691;83932962;83933640;83934047;83934636;83934938;83935130;83935633;83936188;83937325;83937557;83937777;83937933;83941954	8188	+;+;+;+;+;+;+;+;+;+;+;+;+;+;+;+;+;+;+;+;+;+;+	-1.1519	2.40444	-4.90024	0.0027491	0.143492	-1.12549
102124	Enkd1	AI606951|E130303B06Rik	enkurin domain containing 1	8	protein-coding	105703652;105704113;105704351;105704635;105706566;105707549;105707824;105708157	105704021;105704249;105704514;105704760;105706738;105707743;105707923;105708168	1277	-;-;-;-;-;-;-;-	-0.561421	4.94242	-5.00562	0.00232288	0.140255	-1.127
21939	Cd40	AI326936|Bp5|Bp50|GP39|HIGM1|IGM|IMD3|T-BAM|TRAP|Tnfr|Tnfrsf5|p5|p50	CD40 antigen	2	protein-coding	165055636;165062286;165062661;165063022;165063468;165066503;165069629;165070722	165055758;165062364;165062786;165063168;165063561;165066564;165069848;165071654	1784	+;+;+;+;+;+;+;+	0.605517	5.57535	5.10087	0.0022532	0.140255	-1.12785
18104	Nqo1	AV001255|Di|Dia4|Dtd|NM|NQ|Nmo-1|Nmo1|Nmor1|Ox|Ox-|Ox-1|Ox1|QR|Qr1	NAD(P)H dehydrogenase, quinone 1	8	protein-coding	107388225;107391045;107392122;107392641;107392848;107403066	107389124;107391146;107392235;107392771;107393012;107403205	1552	-;-;-;-;-;-	1.156	0.362534	4.92278	0.00252524	0.140255	-1.13561
17179	Matk	CHK|HY|HYL|Nt|Ntk|p56ntk	megakaryocyte-associated tyrosine kinase	10	protein-coding	81257545;81258169;81258480;81259177;81259383;81259587;81260089;81260908;81261443;81261631;81261795;81261961;81262448;81262623	81257574;81258304;81258539;81259287;81259498;81259806;81260182;81260973;81261542;81261715;81261868;81262156;81262534;81262981	1734	+;+;+;+;+;+;+;+;+;+;+;+;+;+	1.32831	0.22077	4.97585	0.00239265	0.140255	-1.14623
109163	3010003L21Rik	-	RIKEN cDNA 3010003L21 gene	6	ncRNA	148944857;148946937	148946420;148947129	1757	+;+	1.31961	0.999109	4.88961	0.00263145	0.142842	-1.15331
20439	Siah2	AA415433|Si|Sinh2	siah E3 ubiquitin protein ligase 2	3	protein-coding	58674949;58691396	58676443;58692388	2488	-;-	-0.419553	6.67494	-5.04467	0.00223226	0.140255	-1.16046
97031	Tprn	C430004E15Rik|C87750	taperin	2	protein-coding	25262598;25268832;25269133;25269356	25264553;25269045;25269239;25269886	2808	+;+;+;+	0.53656	5.15985	5.01185	0.00232355	0.140255	-1.16532
16438	Itpr1	D6Pas2|Gm10429|I|IP|IP3R 1|IP3R1|InsP3R|Ip3r|Itp|Itpr-1|P40|P400|Pc|Pcp|Pcp-1|Pcp1|insP3R1|o|opt|wb|wblo	inositol 1,4,5-trisphosphate receptor 1	6	protein-coding	108213096;108214203;108236978;108241264;108339507;108349598;108351993;108354607;108356200;108356391;108363610;108365299;108369011;108376762;108377685;108378162;108380916;108381188;108382105;108383621;108386620;108387364;108388185;108389367;108391831;108392531;108393905;108394235;108394835;108395976;108399250;108401313;108403272;108405400;108406090;108410809;108413769;108416810;108417889;108423333…	108213353;108214278;108237085;108241334;108339622;108349684;108352151;108354705;108356283;108356537;108363705;108365343;108369165;108376861;108377845;108378303;108381074;108381360;108382224;108383815;108386871;108387505;108388338;108389554;108391969;108392585;108394070;108394405;108394900;108396113;108399375;108401513;108403523;108405525;108406218;108410929;108413953;108416958;108418000;108423365…	9877	+;+;+;+;+;+;+;+;+;+;+;+;+;+;+;+;+;+;+;+;+;+;+;+;+;+;+;+;+;+;+;+;+;+;+;+;+;+;+;+;+;+;+;+;+;+;+;+;+;+;+;+;+;+;+;+;+;+;+;+;+;+	-0.430201	5.2544	-4.99427	0.00234848	0.140255	-1.17577
30955	Pik3cg	5830428L06Rik|PI(3)Kg|PI3K<ga|PI3Kg|PI3Kgamma|p110ga|p110gamma|p120-PI3K	phosphatidylinositol-4,5-bisphosphate 3-kinase catalytic subunit gamma	12	protein-coding	32173397;32192080;32193599;32194694;32195619;32197185;32199088;32200500;32200835;32203992;32208151;32208518	32176856;32192237;32193710;32194824;32195709;32197331;32199191;32200725;32200900;32205998;32208470;32208649	6954	-;-;-;-;-;-;-;-;-;-;-;-	0.464791	5.51328	5.00559	0.00232178	0.140255	-1.17976
15468	Prmt2	AI504737|Hrmt1|Hrmt1l1	protein arginine N-methyltransferase 2	10	protein-coding	76207222;76208412;76209338;76210398;76217314;76220998;76222449;76225288;76226190;76236712;76237750	76207793;76208583;76209474;76210527;76217489;76221162;76222610;76225470;76226315;76236824;76237865	2052	-;-;-;-;-;-;-;-;-;-;-	-0.684797	3.45078	-4.85565	0.00272461	0.143492	-1.18496
17859	Mxi1	Gm10197|Mad2|bHLHc11	MAX interactor 1, dimerization protein	19	protein-coding	53310506;53329413;53330446;53331351;53346451;53369542;53370190;53371573	53310973;53329720;53330600;53331483;53346480;53369656;53370361;53375810	5619	+;+;+;+;+;+;+;+	-1.51992	5.59619	-4.99901	0.002491	0.140255	-1.20182
59002	Wrap73	2610044M17Rik|5330425N03Rik|Dd57|Wdr|Wdr8	WD repeat containing, antisense to Trp73	4	protein-coding	154142372;154145243;154146491;154148710;154151628;154152338;154152561;154152793;154154535;154155241;154156101;154156532	154142513;154145395;154146607;154148782;154151731;154152424;154152695;154152870;154154640;154155366;154156292;154156818	1600	+;+;+;+;+;+;+;+;+;+;+;+	-0.524221	5.21816	-4.94599	0.00246624	0.140255	-1.21558
50723	Icosl	AU044799|B7-H2|B7RP|B7RP-1|B7h|BG071784|GI50|GL5|GL50|GL50-|GL50-B|IC|ICOS-L|Icoslg|L|LICOS|Ly115l|mKIAA0653	icos ligand	10	protein-coding	78069368;78071161;78071738;78073707;78075205;78077144;78077893	78069535;78071279;78072091;78074000;78075354;78077173;78079525	2748	+;+;+;+;+;+;+	0.51898	4.89454	4.92959	0.00250775	0.140255	-1.21772
78330	Ndufv3	1500032D16Rik	NADH:ubiquinone oxidoreductase core subunit V3	17	protein-coding	31520115;31521569;31527310;31531110	31520261;31521692;31528401;31531326	1580	+;+;+;+	-0.859036	6.08744	-5.0035	0.00247993	0.140255	-1.22681
77300	Raph1	9430025M21Rik|C730009O10Rik|L|Lpd	Ras association (RalGDS/AF-6) and pleckstrin homology domains 1	1	protein-coding	60483185;60493538;60495415;60496225;60498424;60499480;60500555;60501756;60502825;60503518;60525592;60527384;60533287;60566565	60490321;60493680;60495535;60496323;60498534;60499623;60500620;60501877;60502984;60503595;60526100;60527489;60533406;60566765	9117	-;-;-;-;-;-;-;-;-;-;-;-;-;-	-0.660779	3.26439	-4.78686	0.00290437	0.14488	-1.22816
277692	Rps19-ps3	BE292558|Gm13143|Rps19-ps	ribosomal protein S19, pseudogene 3	4	pseudo	147821777	147822202	426	-	0.448422	5.75272	4.95401	0.00244623	0.140255	-1.23727
67789	Dalrd3	6330580J24Rik|C77829|mir-425	DALR anticodon binding domain containing 3	9	protein-coding	108569892;108570150;108570564;108570892;108571045;108571446;108571613;108571782;108571941;108572187;108572393;108572551	108570075;108570445;108570814;108570971;108571173;108571519;108571674;108571864;108572117;108572297;108572461;108572771	1737	+;+;+;+;+;+;+;+;+;+;+;+	0.522531	4.2749	4.88765	0.00261757	0.142709	-1.24017
226409	Zranb3	4933425L19Rik|AH2|AI316834|C730006D09	zinc finger, RAN-binding domain containing 3	1	protein-coding	127954186;127956537;127959710;127960759;127963761;127965063;127967878;127972947;127976139;127987997;127992800;127996853;127999341;128016043;128017558;128032849;128036398;128040818;128057982;128091843;128102253	127955065;127956668;127960100;127960869;127963903;127965164;127967969;127973144;127976544;127988146;127992979;127996972;127999460;128016159;128017729;128032934;128036629;128040996;128058000;128092010;128102408	4154	-;-;-;-;-;-;-;-;-;-;-;-;-;-;-;-;-;-;-;-;-	-0.774237	4.26492	-4.89276	0.00276984	0.143492	-1.24868
211499	Tmem87a	A930025J12Rik	transmembrane protein 87A	2	protein-coding	120355309;120359534;120360039;120362879;120363362;120369244;120370443;120371524;120373911;120374488;120375419;120377893;120379591;120380767;120385774;120392181;120392315;120394362;120397362;120402710;120403905	120356538;120359564;120360094;120362940;120363435;120369347;120370501;120371632;120373979;120374559;120375512;120377992;120379774;120380828;120385891;120392225;120392368;120394475;120397447;120402770;120404116	2996	-;-;-;-;-;-;-;-;-;-;-;-;-;-;-;-;-;-;-;-;-	0.57023	5.74655	4.9778	0.00250705	0.140255	-1.249
69291	1700001L05Rik	-	RIKEN cDNA 1700001L05 gene	15	ncRNA	83353847;83363820;83365029;83366990	83358950;83363928;83365510;83367297	6003	-;-;-;-	-1.17686	3.85343	-4.86562	0.00284667	0.144214	-1.2522
71704	Arhgef3	1200004I24Rik|9830169H03Rik|C76747|Xpln	Rho guanine nucleotide exchange factor (GEF) 3	14	protein-coding	27238039;27265523;27362790;27379591;27384154;27385845;27386093;27393933;27397563;27400265;27401630	27238153;27265585;27362897;27379761;27384216;27385941;27386169;27394190;27397733;27400451;27403904	3585	+;+;+;+;+;+;+;+;+;+;+	0.945152	1.18979	4.68704	0.00322384	0.145761	-1.25943
18426	Ovol1	BB147136|O|Ovo1|mo|movo1	ovo like zinc finger 1	19	protein-coding	5549137;5551485;5553554;5560201	5551253;5551674;5553771;5560575	2900	-;-;-;-	-2.07155	-0.928439	-5.0778	0.0023047	0.140255	-1.26477
242557	Atg4c	Apg|Apg4|Apg4-C|Apg4c|Atg4cl|Aut|Autl1	autophagy related 4C, cysteine peptidase	4	protein-coding	99193934;99212577;99215878;99217965;99221192;99222873;99224414;99228556;99229488;99235067;99258397	99194452;99212711;99215961;99218198;99221522;99222943;99224550;99228634;99229564;99235186;99259787	3178	+;+;+;+;+;+;+;+;+;+;+	-0.656723	2.67266	-4.71192	0.00314066	0.145761	-1.26702
76967	2700049A03Rik	Ta|Ta3|Talpid3|mKIAA0586|tal	RIKEN cDNA 2700049A03 gene	12	protein-coding	71136848;71139655;71140865;71142050;71148244;71150243;71152650;71154762;71157047;71158828;71160191;71161124;71162576;71164384;71167066;71170519;71173129;71175923;71177829;71179040;71184423;71187381;71188588;71189407;71190895;71193267;71194292;71216042;71219191;71242944	71138038;71139728;71140934;71142119;71148418;71150464;71152797;71154923;71157170;71158957;71160408;71161196;71162800;71164558;71167260;71170706;71173239;71176003;71178022;71179158;71184622;71187537;71188807;71189654;71190965;71193389;71194466;71216196;71219299;71243303	5763	+;+;+;+;+;+;+;+;+;+;+;+;+;+;+;+;+;+;+;+;+;+;+;+;+;+;+;+;+;+	-0.399717	5.48921	-4.91388	0.00254827	0.140255	-1.269
18787	Serpine1	P|PA|PAI-1|PAI1|Pl|Planh1	serine (or cysteine) peptidase inhibitor, clade E, member 1	5	protein-coding	137061504;137063481;137064347;137064861;137066827;137067726;137069313;137071033;137072129	137063211;137063564;137064433;137064961;137067025;137067920;137069546;137071304;137072272	3024	-;-;-;-;-;-;-;-;-	-2.96048	-1.28869	-5.78953	0.00118321	0.138025	-1.29936
237887	Slfn10-ps	Slfn10|mFLJ00257	schlafen 10, pseudogene	11	protein-coding	83028123;83029790;83032184;83035119;83040452	83029620;83030513;83032318;83036182;83040533	3503	-;-;-;-;-	-1.1682	0.86759	-4.78411	0.0029127	0.14488	-1.29936
381626	Rbm33	3200001K10Rik|6430512A10Rik|AA386890|P|Prr8	RNA binding motif protein 33	5	protein-coding	28317189;28331111;28335822;28336974;28338996;28342395;28352472;28358274;28361946;28368255;28386487;28387647;28389503;28390884;28394002;28408252;28410571;28413287;28413568	28317410;28331189;28335870;28337050;28339308;28342514;28352643;28358482;28362234;28368313;28386619;28387990;28389817;28391171;28394670;28408461;28410759;28413375;28419242	9501	+;+;+;+;+;+;+;+;+;+;+;+;+;+;+;+;+;+;+	-0.387388	6.77815	-4.91114	0.00255541	0.140255	-1.30576
228850	Ralgapb	AI507211|B230339M05Rik|p170	Ral GTPase activating protein, beta subunit (non-catalytic)	2	protein-coding	158409853;158420814;158426165;158430417;158432734;158435458;158436490;158437003;158437260;158440770;158443238;158443827;158444573;158446129;158448320;158450189;158454124;158456451;158462071;158464072;158465819;158466736;158473123;158476105;158477641;158482365;158492364;158492935;158494625;158495451	158410103;158421029;158426367;158430580;158432920;158435589;158436668;158437151;158437476;158440971;158443405;158443941;158444720;158446193;158448449;158450310;158454306;158456602;158462258;158464178;158465971;158466945;158473281;158476270;158477763;158482501;158492472;158493013;158494773;158499253	8366	+;+;+;+;+;+;+;+;+;+;+;+;+;+;+;+;+;+;+;+;+;+;+;+;+;+;+;+;+;+	-0.388602	6.85088	-4.90888	0.00256133	0.140255	-1.30832
237436	Gas2l3	8430435B07Rik|Gm240	growth arrest-specific 2 like 3	10	protein-coding	89408823;89417020;89421457;89422215;89426408;89429030;89430884;89433765;89434290;89436503;89443855	89414492;89417127;89421595;89422278;89426549;89429145;89431052;89433812;89434361;89436609;89443967	6748	-;-;-;-;-;-;-;-;-;-;-	-0.554531	5.78276	-4.91367	0.00265397	0.142947	-1.3157
76457	Ccdc134	2310042L06Rik|AW208859	coiled-coil domain containing 134	15	protein-coding	82127922;82130052;82131424;82131745;82134581;82135070;82140866	82128049;82130170;82131545;82131829;82134762;82135141;82142203	2046	+;+;+;+;+;+;+	0.606566	4.25081	4.79066	0.00294415	0.145729	-1.33028
103080	Septin10	4921515A04Rik|9430099J10Rik|AA408298|AI874685|Sept|Sept10	septin 10	10	protein-coding	59141627;59164112;59166504;59170814;59176848;59178761;59181020;59183525;59192166;59192698;59221391	59141740;59164944;59166691;59170946;59177016;59178857;59181181;59183711;59192361;59192815;59221847	2654	-;-;-;-;-;-;-;-;-;-;-	-0.698627	3.81507	-4.7508	0.00314859	0.145761	-1.34055
54169	Kat6b	AI507552|B130044K16Rik|MYST-4|Mo|Morf|Myst|Myst4|mKIAA0383|qkf|querk|querkopf	K(lysine) acetyltransferase 6B	14	protein-coding	21499770;21516626;21609754;21618891;21619218;21621955;21624833;21626719;21628813;21631322;21634476;21637547;21660743;21661428;21662158;21664457;21668331	21499960;21517498;21609862;21619006;21619299;21622087;21624888;21626840;21628928;21631463;21634637;21637640;21660974;21661587;21662466;21664748;21672478	7337	+;+;+;+;+;+;+;+;+;+;+;+;+;+;+;+;+	-0.421045	5.08252	-4.82179	0.00280115	0.144214	-1.34189
17684	Cited2	AI835299|ER154-like|Mrg|Mrg1|Msg|Msg2|p35|p35srj	Cbp/p300-interacting transactivator, with Glu/Asp-rich carboxy-terminal domain, 2	10	protein-coding	17723228;17723938	17723459;17725674	1969	+;+	-0.414474	7.0639	-4.87333	0.00265629	0.142947	-1.34526
319152	H3c10	H3-291|H3c1|H3c11|H3c8|Hist1h|Hist1h3h	H3 clustered histone 10	13	protein-coding	21717628	21718115	488	+	-1.1259	0.274679	-4.7624	0.00297921	0.145761	-1.34778
67621	Bend5	2310026E23Rik	BEN domain containing 5	4	protein-coding	111415006;111431017;111433087;111448506;111454085;111459750	111415400;111431150;111433553;111448654;111454298;111460298	1908	+;+;+;+;+;+	-1.02549	4.05224	-4.75235	0.00319431	0.145761	-1.34928
53322	Nucb2	AI607786|Cal|Calnuc|NE|Nefa|Nesfatin-1|nesfa	nucleobindin 2	7	protein-coding	116504374;116509455;116521837;116524299;116525961;116526300;116527637;116528000;116528818;116528975;116533072;116535862;116539945;116540442	116504484;116509625;116521980;116524406;116526087;116526403;116527822;116528090;116528876;116529067;116533161;116536032;116540078;116540588	1736	+;+;+;+;+;+;+;+;+;+;+;+;+;+	0.39291	6.04915	4.86437	0.00268086	0.143492	-1.35208
14081	Acsl1	Ac|Acas|Acas1|Acs|FACS|Fac|Facl2|LACS 1|LACS1	acyl-CoA synthetase long-chain family member 1	8	protein-coding	46471042;46492800;46505649;46508333;46511360;46513291;46513573;46518268;46518449;46518961;46521268;46524943;46526244;46527190;46528580;46530387;46530970;46531788;46533366;46533565;46534340	46471230;46493026;46505766;46508397;46511461;46513390;46513751;46518300;46518500;46519034;46521345;46525077;46526378;46527285;46528652;46530475;46531086;46531931;46533467;46533636;46536050	3891	+;+;+;+;+;+;+;+;+;+;+;+;+;+;+;+;+;+;+;+;+	0.390757	5.19506	4.84002	0.0027489	0.143492	-1.35484
546723	Ppp1r2-ps3	EG546723|Gm5972	protein phosphatase 1, regulatory (inhibitor) subunit 2, pseudogene 3	19	pseudo	30538876	30539679	804	-	0.568952	2.8418	4.63984	0.00338856	0.145761	-1.3593
16172	Il17ra	AW538159|Cdw217|Il|Il17r|VDw21|VDw217	interleukin 17 receptor A	6	protein-coding	120463197;120472092;120472926;120473754;120474290;120475229;120475456;120476890;120477396;120478164;120478375;120480003;120480983	120463466;120472116;120473072;120473866;120474416;120475276;120475619;120476973;120477480;120478175;120478482;120480044;120483727	3970	+;+;+;+;+;+;+;+;+;+;+;+;+	0.405454	7.25981	4.85945	0.00269446	0.143492	-1.36477
57752	Tacc2	mKIAA4180	transforming, acidic coiled-coil containing protein 2	7	protein-coding	130577484;130601837;130621721;130663016;130674602;130692556;130716703;130728523;130731531;130733506;130734949;130739812;130740840;130742130;130743544;130744527;130751190;130751834;130753618;130759165;130759534;130759915;130764254	130577516;130601937;130626841;130663141;130674739;130692987;130716839;130729828;130731566;130733566;130735228;130739873;130740955;130742301;130743684;130744616;130751333;130751910;130753661;130759325;130759640;130760035;130764784	9537	+;+;+;+;+;+;+;+;+;+;+;+;+;+;+;+;+;+;+;+;+;+;+	-1.74488	-1.49173	-5.21763	0.00188024	0.139917	-1.37096
27056	Irf5	AW491843|mir|mirf5	interferon regulatory factor 5	6	protein-coding	29526625;29529282;29531126;29533952;29534535;29535041;29535253;29535725;29536204;29536540	29526774;29529483;29531331;29534141;29534593;29535074;29535510;29536117;29536322;29537320	2392	+;+;+;+;+;+;+;+;+;+	0.405167	7.7427	4.85347	0.00271108	0.143492	-1.37134
20778	Scarb1	AI120173|CD36|Cd36l|Cd36l1|Chohd|Chohd1|Cla|Cla-1|Cla1|D5Ertd460|D5Ertd460e|Hdlq|Hdlq1|Hlb39|Hlb398|S|SR-B1|SR-BI|SRBI|Sr|Srb1|mSR-BI	scavenger receptor class B, member 1	5	protein-coding	125277087;125281105;125283316;125284681;125287359;125289637;125293998;125297226;125298633;125300337;125303082;125304195;125340757	125277865;125281233;125284045;125284732;125287432;125289755;125294164;125297341;125298728;125300540;125303223;125304352;125341094	3104	-;-;-;-;-;-;-;-;-;-;-;-;-	0.399763	5.77995	4.84292	0.00274071	0.143492	-1.37162
74096	Hvcn1	0610039P13Rik|AI450555|BT|BTS|HV1|Vsop.|m|mVSOP	hydrogen voltage-gated channel 1	5	protein-coding	122209737;122210298;122216232;122233420;122237681;122238406;122240214;122240607	122209921;122210392;122216363;122233692;122237785;122238637;122240326;122242297	2826	+;+;+;+;+;+;+;+	0.414267	6.11794	4.83644	0.0027591	0.143492	-1.37598
13852	Stx2	AW538950|Ep|Epim|G1-536-1|Syn|Syn-2|rep|repro34	syntaxin 2	5	protein-coding	128984561;128987718;128988802;128990964;128991203;128992180;128993495;128994796;128996362;128999510;129008394	128986430;128987842;128988912;128991101;128991276;128992288;128993568;128994870;128996461;128999587;129008564	2925	-;-;-;-;-;-;-;-;-;-;-	-0.840631	2.99342	-4.64042	0.00357496	0.145761	-1.38859
76952	Nt5c2	2010002I23Rik|CnII|Gm9751|Gmp|NT5|Nt5b|PN|Pnt5|cN|cN-II	5'-nucleotidase, cytosolic II	19	protein-coding	46886831;46889770;46890069;46890246;46891509;46892235;46892505;46893519;46894521;46896508;46897576;46898622;46898803;46903878;46904975;46909490;46924262;46950846;46962272;46969419;47014698	46889051;46889946;46890129;46890297;46891679;46892301;46892612;46893560;46894604;46896561;46897669;46898679;46898894;46903973;46905092;46909548;46924335;46950965;46962351;46969567;47015189	4469	-;-;-;-;-;-;-;-;-;-;-;-;-;-;-;-;-;-;-;-;-	0.750906	5.91121	4.85938	0.00286465	0.144214	-1.39506
21953	Tnni2	-	troponin I, skeletal, fast 2	7	protein-coding	142442468;142442691;142443171;142443303;142443571;142443906;142444215	142442498;142442697;142443212;142443431;142443660;142444082;142444405	667	+;+;+;+;+;+;+	0.635309	2.58503	4.56719	0.00366096	0.145761	-1.39641
68279	Mcoln2	3300002C04Rik|AI549968|C86638|TRP|TRPML2	mucolipin 2	3	protein-coding	146149833;146150174;146163535;146169932;146171953;146175457;146175657;146176511;146180159;146181706;146183467;146183674;146190260;146192228;146194755	146150006;146150320;146163694;146170105;146172106;146175541;146175753;146176610;146180271;146181855;146183568;146183796;146190466;146192349;146195512	2666	+;+;+;+;+;+;+;+;+;+;+;+;+;+;+	0.449244	5.05659	4.77086	0.00295309	0.145729	-1.39824
67726	Fam114a2	1810073G14Rik|9030624B09Rik	family with sequence similarity 114, member A2	11	protein-coding	57482990;57487567;57490110;57491920;57493004;57499726;57505234;57506837;57507493;57509378;57513242;57513636;57514074;57518573	57484140;57487620;57490182;57492059;57493126;57499805;57505357;57506995;57507627;57509466;57513334;57513735;57514291;57518644	2611	-;-;-;-;-;-;-;-;-;-;-;-;-;-	-0.428687	6.11035	-4.81174	0.0028304	0.144214	-1.39975
12517	Cd72	CD72c|Ly-1|Ly-19|Ly-3|Ly-32|Ly-m1|Ly-m19|Lyb-|Lyb-2	CD72 antigen	4	protein-coding	43447724;43448260;43449452;43450070;43452307;43453083;43453641;43454242;43454446	43448036;43448415;43449549;43450221;43452639;43453172;43453712;43454349;43454626	1503	-;-;-;-;-;-;-;-;-	0.516443	5.27347	4.82005	0.00285634	0.144214	-1.40334
18971	Pold1	125kD|125kDa	polymerase (DNA directed), delta 1, catalytic subunit	7	protein-coding	44532744;44533204;44533373;44533684;44533885;44534385;44534564;44535017;44535699;44535931;44537608;44537992;44538327;44538604;44538773;44539054;44539362;44540525;44540844;44541275;44541490;44541654;44541899;44542104;44542765;44543241;44548755	44532894;44533301;44533425;44533797;44534017;44534487;44534716;44535192;44535836;44536026;44537755;44538105;44538443;44538692;44538964;44539164;44539502;44540629;44541010;44541404;44541571;44541822;44542024;44542250;44542878;44543436;44548815	3424	-;-;-;-;-;-;-;-;-;-;-;-;-;-;-;-;-;-;-;-;-;-;-;-;-;-;-	-0.504169	7.89604	-4.8336	0.00281681	0.144214	-1.4043
320226	Ccdc171	4930418J05Rik|4930473A06Rik|A330015D16Rik	coiled-coil domain containing 171	4	protein-coding	83525545;83535790;83546834;83549603;83554694;83557899;83580748;83601608;83604022;83620825;83635640;83655528;83657336;83658321;83661716;83663502;83681005;83682299;83693747;83694253;83696251;83742928;83751854;83795200;83818000;83864232	83525770;83535937;83546969;83549777;83554884;83558030;83580894;83601700;83604182;83620963;83635742;83655634;83657401;83658521;83661883;83663690;83681509;83682415;83693973;83694435;83696436;83743073;83751908;83795331;83818152;83864670	4525	+;+;+;+;+;+;+;+;+;+;+;+;+;+;+;+;+;+;+;+;+;+;+;+;+;+	-0.566313	3.57901	-4.65019	0.00335163	0.145761	-1.40873
109263	Rlf	9230110M18Rik|AI195322|MommeD|MommeD8	rearranged L-myc fusion sequence	4	protein-coding	121145373;121154856;121159192;121170618;121182606;121188215	121151022;121154997;121159328;121170820;121182738;121188534	6585	-;-;-;-;-;-	-0.397794	5.95623	-4.80406	0.002853	0.144214	-1.40954
232370	Clstn3	CST|CSTN3|Clstn3b|Cs3|Cst-|Cst-3|alc-beta	calsyntenin 3	6	protein-coding	124430756;124431958;124436818;124437375;124438270;124438759;124449490;124449774;124450706;124451306;124456877;124457856;124458544;124459158;124459766;124461532;124462110;124464421	124431732;124432160;124436953;124437520;124438440;124438985;124449638;124449931;124450759;124451468;124456989;124458137;124458729;124459307;124459974;124461727;124462232;124464784	4007	-;-;-;-;-;-;-;-;-;-;-;-;-;-;-;-;-;-	-0.617086	5.32899	-4.81476	0.00299716	0.145761	-1.41781
75146	Mfsd13a	4930449A08Rik|4930538D17Rik|Tmem180	major facilitator superfamily domain containing 13a	19	protein-coding	46356880;46366311;46367210;46367709;46368266;46369237;46371936;46372182;46374446	46356984;46366553;46367292;46368161;46368389;46369333;46372107;46372375;46375254	2280	+;+;+;+;+;+;+;+;+	-0.417348	6.11924	-4.7845	0.00291149	0.14488	-1.43348
56437	Rrad	R|REM|REM3|Rad	Ras-related associated with diabetes	8	protein-coding	104628066;104629521;104629826;104630547;104631123	104628728;104629725;104629899;104630980;104631321	1575	-;-;-;-;-	0.582908	2.96169	4.57603	0.00362654	0.145761	-1.43789
628705	Phf11c	EG628705|Gm6907|Phf11	PHD finger protein 11C	14	protein-coding	59380833;59381318;59383311;59384784;59385467;59386281;59387347;59389269;59390866;59393030	59381147;59381484;59383382;59384915;59385530;59386348;59387396;59389399;59390973;59393512	1590	-;-;-;-;-;-;-;-;-;-	0.874565	0.952054	4.50684	0.00390606	0.145761	-1.4555
66805	Tspan1	9030418M05Rik	tetraspanin 1	4	protein-coding	116161881;116163307;116163628;116163862;116164067;116164319;116167008;116167466	116163035;116163390;116163780;116163960;116164141;116164525;116167072;116167598	1971	-;-;-;-;-;-;-;-	2.49281	-2.41849	6.20838	0.000754932	0.138025	-1.46174
93871	Brwd1	5330419I02Rik|D530019K20Rik|G1-403-16|Wdr|Wdr9|re|repro5	bromodomain and WD repeat domain containing 1	16	protein-coding	95992092;96001548;96008720;96009820;96011710;96013709;96016108;96017581;96019419;96019679;96021216;96023403;96023721;96027345;96028177;96030635;96031527;96033585;96033768;96035862;96037891;96041252;96043001;96044464;96046345;96046935;96047319;96052525;96053832;96056115;96057463;96058683;96059582;96060999;96064750;96066025;96066496;96066668;96081814;96081978;96082122;96082254	95993977;96003354;96009568;96009987;96011936;96013875;96016260;96017724;96019460;96019754;96021341;96023523;96023876;96027406;96028288;96030717;96031651;96033692;96033893;96036051;96037985;96041383;96043094;96044647;96046533;96047160;96047447;96052659;96053982;96056213;96057503;96058783;96059652;96061099;96064971;96066185;96066594;96068627;96081873;96082007;96082180;96082428	11242	-;-;-;-;-;-;-;-;-;-;-;-;-;-;-;-;-;-;-;-;-;-;-;-;-;-;-;-;-;-;-;-;-;-;-;-;-;-;-;-;-;-	-0.598991	5.26048	-4.73763	0.00322655	0.145761	-1.46295
233060	Zfp382	4930428B01R|4930428B01Rik|5930415A09Rik|KS1|Znf382	zinc finger protein 382	7	protein-coding	30121948;30125768;30130701;30131532;30133263	30122076;30125841;30130827;30131624;30135032	2193	+;+;+;+;+	-0.569385	3.31886	-4.58109	0.003607	0.145761	-1.46839
12122	Bid	2700049M22Rik|AI875481|AU022477	BH3 interacting domain death agonist	6	protein-coding	120893119;120895619;120897220;120900156;120901723;120916734	120894292;120895831;120897359;120900366;120901788;120916820	1891	-;-;-;-;-;-	0.424386	6.88076	4.75608	0.00299889	0.145761	-1.47801
67158	Sft2d3	2610206C24Rik|AI847965|AW046173	SFT2 domain containing 3	18	protein-coding	31909094	31911903	2810	-	0.611261	2.94895	4.50837	0.00389961	0.145761	-1.48267
66611	Ribc1	2610028I09Rik|W08639	RIB43A domain with coiled-coils 1	X	protein-coding	152004584;152004919;152005739;152007216;152007747;152009525;152015781;152016163	152004810;152005313;152005857;152007560;152007828;152009641;152015868;152016295	1506	-;-;-;-;-;-;-;-	-1.02432	3.06177	-4.54683	0.00395508	0.145761	-1.48957
433855	AI506816	-	expressed sequence AI506816	5	ncRNA	23692261;23700281;23710017;23711116;23712642	23694411;23700456;23710408;23711150;23712667	2780	-;-;-;-;-	0.869236	6.45959	4.78343	0.00309435	0.145761	-1.49002
100504127	Gm17690	-	predicted gene, 17690	3	ncRNA	96167464;96171137	96169652;96172433	3486	-;-	0.983837	0.915123	4.47395	0.00404735	0.145761	-1.49221
77407	Rab35	9530019H02Rik|AU040256|H-r|H-ray|RAB|RAB1C|RAY	RAB35, member RAS oncogene family	5	protein-coding	115631987;115637716;115640080;115643368;115643575;115645633	115632198;115637766;115640203;115643492;115643699;115647158	2163	+;+;+;+;+;+	0.440717	6.9205	4.74143	0.00304513	0.145761	-1.49531
245886	Ankrd27	AA408090|BC016493|D330003H11Rik|Varp	ankyrin repeat domain 27 (VPS9 domain)	7	protein-coding	35586247;35591752;35600315;35601490;35602428;35603555;35603699;35603836;35604213;35605783;35607101;35608321;35612463;35614455;35615028;35615848;35616847;35619315;35620358;35620543;35622305;35625647;35627404;35628427;35631143;35632937;35636231;35636530;35638014	35586369;35591882;35600425;35601646;35602582;35603614;35603752;35603901;35604289;35605904;35607179;35609114;35612555;35614582;35615110;35615963;35616939;35619512;35620417;35620662;35622349;35625766;35627601;35628546;35631304;35633048;35636309;35636602;35639237	4953	+;+;+;+;+;+;+;+;+;+;+;+;+;+;+;+;+;+;+;+;+;+;+;+;+;+;+;+;+	-0.369425	7.22638	-4.74093	0.0030467	0.145761	-1.49559
219094	Khnyn	6330555F21|9130227C08Rik|AI605259|Kiaa0323|mKIAA0323	KH and NYN domain containing	14	protein-coding	55884969;55885774;55886492;55887714;55887921;55893992;55894287;55894863	55885142;55885991;55887618;55887844;55888017;55894099;55894388;55896781	3876	+;+;+;+;+;+;+;+	-1.01771	5.7274	-4.7387	0.00323938	0.145761	-1.49917
18451	P4ha1	AL022634|P4|P4ha	procollagen-proline, 2-oxoglutarate 4-dioxygenase (proline 4-hydroxylase), alpha 1 polypeptide	10	protein-coding	59323296;59337054;59339296;59342684;59343657;59348181;59350404;59352083;59354340;59361861;59365289;59367289;59369241;59369587;59371004	59323476;59337156;59339392;59342835;59343794;59348420;59350600;59352259;59354410;59361960;59365342;59367354;59369309;59369683;59373304	4043	+;+;+;+;+;+;+;+;+;+;+;+;+;+;+	-0.864485	7.5877	-4.77027	0.00313625	0.145761	-1.50535
14154	Fem1a	AW611390|Eprap|Fem1aa	fem 1 homolog a	17	protein-coding	56256793	56263608	6816	+	0.7869	7.26905	4.76984	0.00313762	0.145761	-1.50745
239845	Gpr156	Gab|Gababl	G protein-coupled receptor 156	16	protein-coding	37916496;37947368;37948215;37978659;37979006;37987467;37988518;37992000;37997877;38004515	37916615;37947819;37948351;37978788;37979116;37987592;37988613;37992236;37998035;38007530	4584	+;+;+;+;+;+;+;+;+;+	-0.701117	2.19837	-4.44595	0.00417219	0.145761	-1.50758
245867	Pcmtd2	5330414D10Rik|AI314201	protein-L-isoaspartate (D-aspartate) O-methyltransferase domain containing 2	2	protein-coding	181837903;181841155;181842375;181844396;181846468;181851586;181854938	181837984;181841338;181842705;181844498;181846639;181851709;181857450	3509	+;+;+;+;+;+;+	-0.59642	4.10492	-4.57397	0.00363613	0.145761	-1.50875
67035	Dnajb4	1700029A20Rik|2010306G19Rik|5730460G06Rik	DnaJ heat shock protein family (Hsp40) member B4	3	protein-coding	152183955;152186415;152193377;152209835	152185380;152186983;152193843;152210299	2927	-;-;-;-	0.526497	3.70114	4.61115	0.00349332	0.145761	-1.51025
12767	Cxcr4	CD184|CXC-R4|CXCR-4|Cmka|Cmkar4|LESTR|PB-C|PB-CKR|PBSF/SDF-1|Sdf|Sdf1r|b2b220C|b2b220Clo|fu	chemokine (C-X-C motif) receptor 4	1	protein-coding	128588199;128592189	128589901;128592299	1814	-;-	-0.833695	6.25617	-4.73744	0.00324356	0.145761	-1.51316
12589	Ift81	AW060663|CDV-|Cdv|Cdv-1|Cdv-1r|Cdv1	intraflagellar transport 81	5	protein-coding	122550204;122555497;122559155;122559697;122560659;122567261;122568911;122572640;122591080;122593050;122594525;122600440;122602268;122602685;122606968;122609173;122610078;122610943;122614438	122551203;122555542;122559240;122559768;122560745;122567350;122569039;122572789;122591226;122593145;122594688;122600524;122602378;122602750;122607057;122609353;122610181;122611107;122614518	2950	-;-;-;-;-;-;-;-;-;-;-;-;-;-;-;-;-;-;-	-0.885617	3.52296	-4.55727	0.00391182	0.145761	-1.5135
54128	Pmm2	AI585868|C86848	phosphomannomutase 2	16	protein-coding	8637707;8642738;8645369;8646173;8648648;8648882;8651410;8655551;8656556	8637828;8642849;8645445;8646264;8648747;8648957;8651525;8655688;8657524	1802	+;+;+;+;+;+;+;+;+	1.02295	5.15735	4.70315	0.0033601	0.145761	-1.51529
22401	Zmat3	Wig|Wig1	zinc finger matrin type 3	3	protein-coding	32334792;32343334;32343552;32345458;32360890;32365504	32341695;32343434;32343718;32345580;32361216;32365665	7784	-;-;-;-;-;-	0.435911	7.21485	4.72373	0.00310202	0.145761	-1.51565
320557	Fam169a	B230112C05Rik|SLAP75	family with sequence similarity 169, member A	13	protein-coding	97067287;97071643;97091818;97093591;97094062;97097540;97106954;97110023;97111296;97113639;97114109;97118375;97122692;97126496	97067322;97071711;97091952;97093690;97094147;97097711;97107133;97110151;97111402;97113678;97114259;97118531;97122892;97129522	4590	+;+;+;+;+;+;+;+;+;+;+;+;+;+	0.923769	1.0907	4.44512	0.00417593	0.145761	-1.52145
66193	Pithd1	1110049F12Rik|AA408179|Trp26	PITH (C-terminal proteasome-interacting domain of thioredoxin-like) domain containing 1	4	protein-coding	135975602;135977149;135978797;135985941;135986392;135986938	135976496;135977257;135978901;135986018;135986435;135987244	1538	-;-;-;-;-;-	0.646534	5.31128	4.70731	0.00334572	0.145761	-1.52495
83436	Plekha2	6430512N22Rik|AI851530|AU041791|TA|TAPP2|W91773	pleckstrin homology domain-containing, family A (phosphoinositide binding specific) member 2	8	protein-coding	25039144;25043625;25052360;25057294;25057733;25059134;25059834;25062375;25063938;25071999;25088342;25101660	25043038;25043702;25052423;25057364;25057801;25059280;25059974;25062472;25063986;25072055;25088505;25101811	4985	-;-;-;-;-;-;-;-;-;-;-;-	-0.753239	8.56659	-4.74892	0.00320557	0.145761	-1.52631
17454	Mov10	C77703|Mov-|Mov-10	Mov10 RISC complex RNA helicase	3	protein-coding	104794832;104795325;104795694;104795860;104796767;104796970;104797275;104799392;104799698;104799946;104800275;104800687;104800957;104801398;104802426;104802793;104804131;104804478;104804904;104817936;104818357	104795240;104795446;104795782;104795985;104796841;104797161;104797392;104799608;104799795;104800049;104800433;104800834;104801133;104801552;104802594;104802927;104804392;104804713;104805107;104818305;104818563	3772	-;-;-;-;-;-;-;-;-;-;-;-;-;-;-;-;-;-;-;-;-	-1.01802	6.08323	-4.72303	0.00329197	0.145761	-1.53524
192285	Phf21a	80kD|80kDa|BHC80a|Bhc|Bhc80|D030065N23Rik|PFTF|PFTF1|mBHC80	PHD finger protein 21A	2	protein-coding	92184182;92185483;92186551;92214049;92215464;92221472;92228449;92230659;92320229;92326913;92328312;92330515;92344544;92347996;92348878;92349388;92351609;92351701;92356864;92358694;92359106;92360169	92184352;92185588;92186609;92214089;92215575;92221615;92228481;92230724;92320459;92327164;92328401;92330808;92344642;92348047;92348957;92349448;92351631;92351864;92357019;92358769;92359209;92364666	6912	+;+;+;+;+;+;+;+;+;+;+;+;+;+;+;+;+;+;+;+;+;+	-0.74525	5.43339	-4.69091	0.00340285	0.145761	-1.53845
28040	D6Wsu163e	C12orf4	DNA segment, Chr 6, Wayne State University 163, expressed	6	protein-coding	126939966;126942312;126944792;126946477;126950058;126950275;126954735;126955135;126955849;126961966;126966880;126973556;126974487;126975111	126940026;126942506;126944937;126946658;126950157;126950396;126954841;126955332;126955977;126962040;126967082;126973613;126974554;126975704	2238	+;+;+;+;+;+;+;+;+;+;+;+;+;+	0.601907	4.84179	4.67442	0.00346143	0.145761	-1.54391
18596	Pdgfrb	AI528809|CD140b|PDGFR-1|Pdg|Pdgfr	platelet derived growth factor receptor, beta polypeptide	18	protein-coding	61045150;61060144;61061205;61063867;61064797;61065005;61065715;61066498;61068096;61068742;61071661;61072630;61073241;61073628;61076519;61077618;61078529;61078878;61079624;61080296;61080955;61081817;61083221	61045572;61060189;61061525;61064133;61064924;61065179;61065907;61066613;61068219;61068956;61071755;61072762;61073345;61073738;61076678;61077778;61078647;61079000;61079735;61080395;61081060;61082049;61085067	5413	+;+;+;+;+;+;+;+;+;+;+;+;+;+;+;+;+;+;+;+;+;+;+	-2.45381	1.08555	-4.4607	0.00433319	0.145761	-1.54537
22062	Trp73	TAp|TAp73|Tp73|delta|deltaNp73|p7|p73	transformation related protein 73	4	protein-coding	154056249;154060588;154061362;154061953;154062512;154063885;154064313;154064638;154067010;154067577;154081329;154096894;154104320;154104819;154139823	154059326;154060681;154061500;154062101;154062639;154063973;154064455;154064747;154067125;154067763;154081571;154097173;154104425;154104896;154140208	5326	-;-;-;-;-;-;-;-;-;-;-;-;-;-;-	-2.6784	1.80341	-4.43334	0.00446174	0.145761	-1.55144
22722	Zfp64	Gm38422	zinc finger protein 64	2	protein-coding	168925361;168935211;168939971;168940737;168951545;168955119	168926933;168935462;168940033;168940898;168951778;168955587	2753	-;-;-;-;-;-	0.374338	6.03823	4.68086	0.0032449	0.145761	-1.55233
20652	Soat1	8430426K15Rik|ACAT|ACAT-1|AW550831|Aca|Acact|ald|hi|hid	sterol O-acyltransferase 1	1	protein-coding	156428108;156432204;156432847;156434153;156435793;156437704;156439288;156439701;156440507;156441229;156442381;156444555;156446541;156457946;156466681;156474148	156431115;156432349;156432982;156434251;156435890;156437833;156439333;156439782;156440585;156441511;156442488;156444614;156446692;156458004;156466798;156474328	4785	-;-;-;-;-;-;-;-;-;-;-;-;-;-;-;-	-0.560663	6.51507	-4.72331	0.00329103	0.145761	-1.55302
50527	Ero1a	ERO1-L|Er|Ero1l	endoplasmic reticulum oxidoreductase 1 alpha	14	protein-coding	45283087;45287733;45287976;45292362;45292931;45294304;45294511;45295972;45299046;45299842;45301693;45301849;45303549;45305249;45306512;45318377	45286088;45287866;45288062;45292431;45293177;45294396;45294537;45295983;45299083;45299962;45301766;45301922;45303587;45305332;45306631;45318572	4418	-;-;-;-;-;-;-;-;-;-;-;-;-;-;-;-	-1.40733	8.30936	-4.71708	0.00331221	0.145761	-1.56026
80385	Tusc2	1190001E22Rik|AA407686|Fus|Fus1|Lgcc|PAP|Pd|Pdap2	tumor suppressor 2, mitochondrial calcium regulator	9	protein-coding	107563255;107564576;107564847	107563532;107564696;107566108	1661	+;+;+	0.526043	4.75503	4.61121	0.00351501	0.145761	-1.56245
93966	Hemgn	4921524M03Rik|AI317176|EDA|EDAG|Hgn|mNDR	hemogen	4	protein-coding	46393989;46395842;46400686;46403915	46394715;46397061;46400779;46404183	2310	-;-;-;-	-0.916577	2.31824	-4.43593	0.00444477	0.145761	-1.56498
66129	Prxl2c	1110018J18Rik|AI849003|Aae|Aaed1	peroxiredoxin like 2C	13	protein-coding	64291836;64297255;64308822;64309093;64312267;64312493	64292228;64297386;64308927;64309146;64312335;64312710	972	-;-;-;-;-;-	-0.767317	4.43026	-4.58998	0.00377972	0.145761	-1.56523
215114	Hip1	2610109B09Rik|A930014B11Rik|E130315I21Rik|HIP|mKIAA4113	huntingtin interacting protein 1	5	protein-coding	135406518;135412611;135414250;135416970;135420224;135422121;135424542;135424865;135426321;135428500;135428717;135429174;135430191;135431284;135431646;135433050;135434241;135435007;135436437;135438535;135440022;135440249;135444735;135449684;135451574;135452800;135455065;135457039;135458100;135460407;135544937	135411269;135412719;135414311;135417093;135420329;135422221;135424635;135424923;135426431;135428636;135428824;135429260;135430326;135431427;135431747;135433142;135434329;135435190;135436509;135438632;135440162;135440324;135444792;135449824;135451635;135452876;135455145;135457095;135458242;135460470;135545122	7855	-;-;-;-;-;-;-;-;-;-;-;-;-;-;-;-;-;-;-;-;-;-;-;-;-;-;-;-;-;-;-	-0.421291	5.09878	-4.63243	0.00341528	0.145761	-1.56719
17319	Mif	DER6|GIF|Gl|Glif	macrophage migration inhibitory factor (glycosylation-inhibiting factor)	10	protein-coding	75859353;75859687;75860061	75859543;75859859;75860250	554	-;-;-	-0.530239	8.9483	-4.70106	0.00334361	0.145761	-1.57348
20667	Sox12	2010205A02Rik	SRY (sex determining region Y)-box 12	2	protein-coding	152393611	152398046	4436	-	-1.17514	0.982711	-4.46095	0.00433207	0.145761	-1.57598
242785	Klhl21	1810045K06Rik|D330008A20|mKIAA0469	kelch-like 21	4	protein-coding	152008891;152012300;152014307;152015335	152009963;152012705;152014379;152017677	3895	+;+;+;+	0.624663	5.11249	4.6608	0.00351065	0.145761	-1.57787
57778	Fmnl1	8030453N10Rik|AI553564|Fmnl|Fnrl|Frls	formin-like 1	11	protein-coding	103171138;103179516;103180882;103181709;103182086;103182642;103185621;103186411;103186613;103189926;103190296;103192015;103192679;103192950;103193448;103193928;103194626;103195259;103195610;103196261;103196416;103196685;103197078;103197315;103197658;103198135;103198483	103171441;103179599;103180995;103181782;103182169;103182767;103185729;103186487;103186706;103190000;103190406;103192164;103192780;103193202;103193735;103194052;103194828;103195493;103195678;103196341;103196545;103196848;103197179;103197395;103197778;103198233;103198900	3873	+;+;+;+;+;+;+;+;+;+;+;+;+;+;+;+;+;+;+;+;+;+;+;+;+;+;+	-0.393685	5.59329	-4.59593	0.00355034	0.145761	-1.59032
271849	Shc4	6230417E10Rik|9930029B02Rik|Gm685|RaLP	SHC (Src homology 2 domain containing) family, member 4	2	protein-coding	125627447;125639264;125649146;125652475;125655552;125657489;125666273;125670267;125678688;125680087;125694826;125722793	125629770;125639517;125649319;125652535;125655720;125657609;125666324;125670320;125678807;125680150;125694896;125724148	4820	-;-;-;-;-;-;-;-;-;-;-;-	-1.10447	0.599739	-4.39988	0.00438709	0.145761	-1.59465
225280	Ino80c	D030070L09Rik	INO80 complex subunit C	18	protein-coding	24104761;24111715;24112661;24114077;24121649	24106658;24111782;24112772;24114187;24121819	2360	-;-;-;-;-	0.725966	5.03972	4.63298	0.00361369	0.145761	-1.59635
15366	Hmmr	AA386826|CD168|Rha|Rhamm	hyaluronan mediated motility receptor (RHAMM)	11	protein-coding	40701388;40703782;40705892;40707350;40707565;40708015;40709908;40713978;40714711;40715241;40715869;40721639;40721830;40723398;40724873;40728427;40729122;40733314	40702858;40703935;40706068;40707449;40707717;40708161;40710276;40714192;40714859;40715416;40715943;40721739;40721916;40723586;40724920;40728506;40729220;40733437	3914	-;-;-;-;-;-;-;-;-;-;-;-;-;-;-;-;-;-	-0.36906	7.23128	-4.64521	0.00336935	0.145761	-1.60327
67890	Ufm1	1810045K17Rik|AI132708|AI463323|Gm10726	ubiquitin-fold modifier 1	3	protein-coding	53853376;53859242;53860234;53861215;53863614;53863749	53857995;53859274;53860273;53861272;53863670;53863807	4867	-;-;-;-;-;-	0.69706	5.26835	4.64179	0.0035807	0.145761	-1.60495
67451	Pkp2	1200008D14Rik|1200012P04Rik|AA516617|Pk|Pkp2l	plakophilin 2	16	protein-coding	16213345;16225301;16225720;16230641;16240500;16246866;16260326;16261604;16262565;16267177;16268518;16269685;16272169	16213595;16225413;16226291;16230776;16240707;16247043;16260443;16261768;16262738;16267330;16268707;16269772;16272712	2891	+;+;+;+;+;+;+;+;+;+;+;+;+	-0.698504	5.35952	-4.64015	0.00358681	0.145761	-1.60725
17874	Myd88	-	myeloid differentiation primary response gene 88	9	protein-coding	119335988;119337335;119337754;119338006;119338576;119339632	119336899;119337510;119337845;119338186;119338710;119340040	1905	-;-;-;-;-;-	0.778145	4.54345	4.58023	0.00381856	0.145761	-1.6157
70350	Basp1	2610024P12Rik|CAP|CAP-|CAP-23|CAP23|Cka|Ckap3|NAP-22|NAP22	brain abundant, membrane attached signal protein 1	15	protein-coding	25363277;25413552	25364918;25413764	1855	-;-	-1.62367	6.89198	-4.65935	0.00351595	0.145761	-1.61848
16443	Itsn1	AA517634|AA545208|AI316805|AI839402|AI848451|EHSH|Ehsh1|Ese|Ese1|Itsn|Sh3p|Sh3p17	intersectin 1 (SH3 domain protein 1A)	16	protein-coding	91729371;91782161;91784063;91785288;91793607;91801527;91803035;91806093;91812090;91815402;91816845;91818408;91820451;91820679;91827861;91828194;91837061;91839616;91841489;91848722;91850806;91853695;91854573;91858209;91861194;91863257;91868020;91869618;91870193;91887400;91889118;91893792;91896327;91899505;91905287;91906758;91908403;91908766;91909205;91911861	91729599;91782220;91784155;91785351;91793767;91801706;91803131;91806193;91812153;91815539;91816957;91818670;91820600;91820819;91827948;91832353;91837188;91839842;91841610;91848969;91850965;91853900;91854655;91858375;91861239;91863378;91868137;91869809;91871655;91887521;91889224;91893975;91896425;91899672;91905499;91906879;91908485;91908849;91909378;91920579	19459	+;+;+;+;+;+;+;+;+;+;+;+;+;+;+;+;+;+;+;+;+;+;+;+;+;+;+;+;+;+;+;+;+;+;+;+;+;+;+;+	-0.519392	6.37489	-4.65442	0.00348735	0.145761	-1.619
211329	Ncoa7	9030406N13Rik	nuclear receptor coactivator 7	10	protein-coding	30645582;30647967;30648445;30652936;30654311;30655637;30662294;30689704;30690757;30694069;30696068;30698130;30701919;30704601;30722646;30771720;30802829	30647651;30648040;30648540;30653088;30654442;30655867;30662441;30689872;30691787;30694253;30696193;30698243;30702026;30704680;30722866;30771840;30803107	5338	-;-;-;-;-;-;-;-;-;-;-;-;-;-;-;-;-	-0.497398	4.09317	-4.48341	0.00400613	0.145761	-1.61915
50709	H1f4	H1-4|H1.4|H1e|H1s-|H1s-4|H1v|H1var2|Hist1h|Hist1h1e	H1.4 linker histone, cluster member	13	protein-coding	23620628	23622558	1931	-	-1.44599	1.27198	-4.36827	0.004785	0.145761	-1.61929
217837	Itpk1	BC031182	inositol 1,3,4-triphosphate 5/6 kinase	12	protein-coding	102568583;102573922;102579105;102584287;102587896;102588464;102606089;102623300;102675443;102704722	102570484;102574084;102579172;102584452;102587936;102588562;102606206;102623425;102675467;102704869	2856	-;-;-;-;-;-;-;-;-;-	-0.76479	4.45937	-4.58306	0.00380726	0.145761	-1.62347
15451	Hpn	Hlb32|Hlb320	hepsin	7	protein-coding	31098725;31099215;31099506;31099806;31102478;31102761;31103154;31103301;31103500;31108965;31109091;31110714;31114678;31115136	31099073;31099379;31099648;31099901;31102668;31102926;31103194;31103423;31103629;31109006;31109192;31110773;31114744;31115290	1830	-;-;-;-;-;-;-;-;-;-;-;-;-;-	1.26435	0.594524	4.3543	0.00485779	0.145761	-1.62601
219024	Pip4p1	BC039161|Tmem55b	phosphatidylinositol-4,5-bisphosphate 4-phosphatase 1	14	protein-coding	50926070;50928821;50929006;50929202;50929584;50930134;50930613	50928037;50928911;50929058;50929307;50929690;50930324;50930849	2753	-;-;-;-;-;-;-	-0.609455	4.71427	-4.56922	0.00386295	0.145761	-1.62675
14066	F3	AA409063|CD142|Cf-3|Cf3|TF	coagulation factor III	3	protein-coding	121723537;121724977;121729337;121731524;121732381;121734106	121723802;121725082;121729554;121731702;121732540;121735052	1876	+;+;+;+;+;+	-1.69432	-1.02812	-4.57457	0.00370232	0.145761	-1.62743
225358	Fam13b	2610024E20Rik|AW060714|AW546153	family with sequence similarity 13, member B	18	protein-coding	34442351;34443901;34445277;34445532;34448026;34448368;34451208;34454034;34454654;34457664;34462061;34462961;34465156;34473550;34486979;34494157;34494599;34497334;34497968;34499686;34506529	34442765;34444002;34445440;34445615;34448121;34448451;34451437;34454115;34454783;34457874;34462208;34463009;34465220;34473685;34487139;34494298;34494776;34497546;34498159;34499852;34506823	3344	-;-;-;-;-;-;-;-;-;-;-;-;-;-;-;-;-;-;-;-;-	1.15492	2.48397	4.35422	0.00485822	0.145761	-1.63039
71799	Ptcd1	1110069M14Rik	pentatricopeptide repeat domain 1	5	protein-coding	145147378;145151286;145152118;145154674;145158740;145159475;145161039;145165061;145166954	145148505;145151468;145152234;145155378;145158841;145159693;145161179;145165533;145167104	3219	-;-;-;-;-;-;-;-;-	0.376521	5.26105	4.58105	0.00360714	0.145761	-1.63268
193670	Rnf185	-	ring finger protein 185	11	protein-coding	3415983;3419862;3425282;3426566;3428884;3432400;3438205;3452209	3418087;3419979;3425336;3426678;3428902;3432620;3438323;3452325	2867	-;-;-;-;-;-;-;-	0.499576	4.99667	4.56981	0.00366909	0.145761	-1.63305
19365	Rad52	Rad52yh	RAD52 homolog, DNA repair protein	6	protein-coding	119902698;119911048;119913002;119913899;119914170;119915234;119915967;119918587;119918926;119920110;119920807;119922472	119902835;119911141;119913103;119913992;119914237;119915352;119916042;119918786;119919077;119920190;119921308;119922823	1978	+;+;+;+;+;+;+;+;+;+;+;+	-0.568855	3.28956	-4.40582	0.00435869	0.145761	-1.63429
26364	Adgre5	AA409984|Cd97|TM7LN1	adhesion G protein-coupled receptor E5	8	protein-coding	83723251;83723979;83724192;83724438;83724618;83724769;83725155;83725865;83727745;83728095;83728281;83729057;83729257;83729382;83730111;83731903;83733414;83734009;83734296;83741107	83723902;83724077;83724360;83724529;83724687;83724998;83725346;83726029;83727968;83728211;83728440;83729134;83729303;83729525;83730257;83732037;83733566;83734125;83734352;83741311	3253	-;-;-;-;-;-;-;-;-;-;-;-;-;-;-;-;-;-;-;-	1.25281	0.496874	4.3958	0.00440674	0.145761	-1.64038
22186	Uba52	Cep52|D8Ertd21|D8Ertd21e|Gm1863|Rps27a|Ubb|Ubc	ubiquitin A-52 residue ribosomal protein fusion product 1	8	protein-coding	70508266;70509296;70509521;70510338	70508528;70509382;70509634;70510367	494	-;-;-;-	-0.599254	7.35023	-4.64601	0.00356502	0.145761	-1.64339
215707	Ccdc92	AW050178|D5Bwg0834e	coiled-coil domain containing 92	5	protein-coding	124834432;124838943;124839661;124862015	124836291;124838984;124839807;124862221	2256	-;-;-;-	-0.534709	4.70237	-4.48786	0.0039869	0.145761	-1.65524
12009	Cep131	AZ|AZ1|Azi|Azi1	centrosomal protein 131	11	protein-coding	120064430;120064785;120065388;120065638;120065911;120066694;120066921;120067130;120067946;120068698;120070289;120070485;120070792;120071359;120071877;120072410;120072838;120073128;120073741;120075564;120076089;120076919;120077327;120081244;120083796;120086652	120064709;120064845;120065551;120065815;120066053;120066768;120067038;120067237;120068147;120068800;120070405;120070610;120070902;120071535;120072059;120072504;120072976;120073244;120073858;120075710;120076202;120077040;120077441;120081338;120083989;120086827	3578	-;-;-;-;-;-;-;-;-;-;-;-;-;-;-;-;-;-;-;-;-;-;-;-;-;-	-0.813598	4.73536	-4.54366	0.0039683	0.145761	-1.66649
100037258	Dnajc3	AA408985|AU067833|Dnaj|Dnajc|Dnajc3a|Dnajc3b|P|Prkri|mp5|mp58|p58|p58IPK	DnaJ heat shock protein family (Hsp40) member C3	14	protein-coding	118937932;118953109;118957868;118960786;118967989;118970100;118970683;118972363;118972693;118975132;118976710;118978027	118938170;118953219;118957992;118960860;118968141;118970281;118970802;118972468;118972813;118975264;118976858;118981702	5190	+;+;+;+;+;+;+;+;+;+;+;+	0.773488	6.96915	4.62592	0.00364036	0.145761	-1.66693
20317	Serpinf1	AI195227|EPC-|EPC-1|Ped|Pedf|Pedfl|Sdf|Sdf3	serine (or cysteine) peptidase inhibitor, clade F, member 1	11	protein-coding	75410029;75410834;75413907;75414921;75415575;75416230;75417909;75422496	75410393;75411044;75414049;75415124;75415730;75416428;75417996;75422623	1494	-;-;-;-;-;-;-;-	0.84447	1.32015	4.27233	0.00504987	0.145761	-1.67324
195434	Utp14b	4932411L21Rik|js|jsd	UTP14B small subunit processome component	1	protein-coding	78657825;78658440;78660326;78663141;78664326	78658103;78658660;78660390;78663280;78667601	3981	+;+;+;+;+	-0.490885	4.76599	-4.49709	0.00394732	0.145761	-1.67467
55935	Fnbp4	FBP3|FBP30|Fnbp30|mKIAA1014	formin binding protein 4	2	protein-coding	90745370;90746696;90751068;90751432;90752819;90753070;90757336;90758294;90763421;90765830;90767408;90768516;90775905;90776331;90777565;90779199;90779561	90745826;90746788;90751204;90751618;90752966;90753190;90757686;90758504;90763545;90765934;90767541;90768700;90776221;90776475;90777920;90779356;90781021	4691	+;+;+;+;+;+;+;+;+;+;+;+;+;+;+;+;+	0.408784	5.96584	4.57308	0.00363799	0.145761	-1.67627
100169874	Gm11110	-	predicted gene 11110	17	ncRNA	57092023;57102055;57103350;57105898	57092769;57102153;57103484;57105942	1026	-;-;-;-	-1.17923	2.51538	-4.31757	0.00505522	0.145761	-1.67727
241303	Fam78a	A130092J06Rik	family with sequence similarity 78, member A	2	protein-coding	32066885;32082584	32069773;32083705	4011	-;-	-1.01757	1.23322	-4.27141	0.00509255	0.146162	-1.67798
26401	Map3k1	MAPKKK1|MEKK1|Mekk	mitogen-activated protein kinase kinase kinase 1	13	protein-coding	111746433;111750443;111751219;111752365;111753739;111754643;111755111;111756613;111757094;111758066;111759952;111763054;111763499;111764082;111767963;111768477;111769287;111772596;111775868;111808503	111749049;111750574;111751361;111752496;111753901;111754795;111756362;111756802;111757185;111758187;111760230;111763237;111763580;111764203;111768111;111768593;111769487;111772796;111776018;111808983	6963	-;-;-;-;-;-;-;-;-;-;-;-;-;-;-;-;-;-;-;-	-1.17971	5.30063	-4.56427	0.00388312	0.145761	-1.67825
19155	Npepps	AAP-S|MP10|MP100|Psa|R74825|goku	aminopeptidase puromycin sensitive	11	protein-coding	97205854;97212280;97213032;97213771;97217791;97218508;97222951;97224659;97226729;97229830;97231889;97235055;97236065;97238094;97240929;97241804;97241951;97242603;97244428;97248202;97258274;97267595;97280201	97207268;97212327;97213187;97213878;97217847;97218650;97223170;97224793;97226868;97229893;97231998;97235115;97236169;97238258;97241043;97241837;97242047;97242803;97244535;97248323;97258351;97267679;97280576	4143	-;-;-;-;-;-;-;-;-;-;-;-;-;-;-;-;-;-;-;-;-;-;-	-0.366272	6.52422	-4.57454	0.00363229	0.145761	-1.6792
66612	Ormdl3	2810011N17Rik|AI315223	ORM1-like 3 (S. cerevisiae)	11	protein-coding	98581294;98583136;98583942;98587128	98582847;98583287;98584140;98587245	2023	-;-;-;-	0.409344	4.55172	4.48862	0.00398363	0.145761	-1.68059
170472	Recql5	RecQ5|Recq5b|Recql|Recql5b	RecQ protein-like 5	11	protein-coding	115892595;115893260;115893495;115893947;115894207;115894996;115895415;115895768;115895924;115896099;115896776;115897041;115916979;115923166;115925407;115927329;115927968;115930677;115932789	115893158;115893329;115893719;115894037;115894718;115895130;115895508;115895841;115895982;115896135;115896875;115897259;115917058;115923328;115925518;115927434;115928486;115930798;115933492	3986	-;-;-;-;-;-;-;-;-;-;-;-;-;-;-;-;-;-;-	-0.920788	6.02452	-4.57918	0.00382279	0.145761	-1.68307
19653	Rbm4	4921506I22Rik|La|Lark1|Mlark|Rbm|Rbm4a|lark	RNA binding motif protein 4	19	protein-coding	4784293;4787361;4792398;4793672	4785567;4788042;4792820;4793877	2586	-;-;-;-	0.540873	5.05667	4.53958	0.00389685	0.145761	-1.68584
71751	Map3k13	C130026N12Rik|LZK	mitogen-activated protein kinase kinase kinase 13	16	protein-coding	21891969;21898489;21903746;21905118;21905761;21906445;21908665;21911006;21914152;21921565;21925418;21926173;21927947	21892440;21898672;21903937;21905276;21905919;21906553;21908774;21911122;21914289;21922336;21925485;21926470;21931877	6709	+;+;+;+;+;+;+;+;+;+;+;+;+	-1.25347	0.381797	-4.33988	0.00468584	0.145761	-1.68689
66711	Sbds	4733401P19Rik|AI836084|CGI-97|SDS	SBDS ribosome maturation factor	5	protein-coding	130245732;130248286;130250814;130253939;130255210	130246461;130248450;130251014;130254068;130255462	1479	-;-;-;-;-	0.396441	4.97832	4.5057	0.00391084	0.145761	-1.68801
21941	Tnfrsf8	Cd30|D1S166E|Ki|Ki-1	tumor necrosis factor receptor superfamily, member 8	4	protein-coding	145268976;145274283;145277526;145285146;145285326;145287979;145288426;145292594;145293099;145296850;145298734;145303078;145315022	145269235;145274496;145277551;145285199;145285424;145288076;145288516;145292760;145293189;145296993;145298850;145303165;145315147	1575	-;-;-;-;-;-;-;-;-;-;-;-;-	-0.401592	5.49896	-4.54365	0.00375442	0.145761	-1.68883
74478	Snx29	4933437K13Rik|Gm11170|Gm1737|Gm930|Rund|Rundc2a	sorting nexin 29	16	protein-coding	11322904;11347859;11349906;11367677;11395219;11399765;11400801;11403460;11413226;11418823;11420704;11445165;11447380;11510960;11571699;11631458;11656136;11660546;11714914;11738294;11755197	11322978;11347920;11349958;11367801;11395399;11399835;11401049;11403832;11413356;11418898;11420783;11445228;11447508;11511042;11571805;11631574;11656191;11660627;11715054;11738433;11755473	2672	+;+;+;+;+;+;+;+;+;+;+;+;+;+;+;+;+;+;+;+;+	-1.14241	0.931067	-4.27521	0.0051086	0.146286	-1.69249
386463	Cdsn	AI747712	corneodesmosin	17	protein-coding	35552128;35554661	35552285;35557180	2678	+;+	1.19606	1.40609	4.28483	0.00523878	0.147713	-1.69472
70281	2310068J16Rik	-	RIKEN cDNA 2310068J16 gene	15	ncRNA	99972167	99973287	1121	-	1.03312	0.182636	4.31472	0.00481788	0.145761	-1.69604
94245	Dtnbp1	5430437B18Rik|AW048963|Bloc|Bloc1s8|dysb|dysbindin|sd|sdy	dystrobrevin binding protein 1	13	protein-coding	44922079;44923149;44930996;44953172;44970046;44982741;44986035;44992019;44993685;45001917	44922454;44923292;44931151;44953194;44970178;44982873;44986095;44992069;44993738;45002096	1311	-;-;-;-;-;-;-;-;-;-	0.383543	6.01491	4.55169	0.0037222	0.145761	-1.69739
211347	Pank3	-	pantothenate kinase 3	11	protein-coding	35769495;35776086;35777567;35778576;35781584;35783448;35785408	35769947;35776438;35777820;35778752;35781707;35783573;35791285	7365	+;+;+;+;+;+;+	-0.366256	6.49472	-4.55511	0.0037086	0.145761	-1.7012
67389	C1qtnf12	1110035L05Rik|C1qdc2|CTRP12|Fam13|Fam132a|alipolin	C1q and tumor necrosis factor related 12	4	protein-coding	155962312;155964543;155964768;155964980;155965594;155965866;155966082;155966404	155962737;155964659;155964888;155965131;155965702;155965956;155966160;155966629	1321	+;+;+;+;+;+;+;+	1.37514	-0.056617	4.44894	0.00415864	0.145761	-1.70339
192950	Nacad	D230024G13Rik|mKIAA0363	NAC alpha domain containing	11	protein-coding	6597823;6598005;6598269;6598500;6598881;6599036;6599376;6605478	6597909;6598127;6598412;6598646;6598952;6599235;6602918;6606054	4893	-;-;-;-;-;-;-;-	1.02057	0.733715	4.31245	0.00482999	0.145761	-1.70404
71742	Ulk3	1200015E14Rik	unc-51-like kinase 3	9	protein-coding	57589452;57590324;57590661;57591214;57591994;57592331;57592819;57593162;57593458;57593751;57593982;57594134;57594284;57594607;57594783;57594943	57589686;57590464;57590781;57591318;57592137;57592413;57592974;57593267;57593498;57593853;57594046;57594212;57594324;57594654;57594849;57596233	2826	+;+;+;+;+;+;+;+;+;+;+;+;+;+;+;+	-0.650975	3.19992	-4.34264	0.00469333	0.145761	-1.70501
110253	Triobp	AI428493|EST47882|EST478828|T|Tara|mKIAA1662	TRIO and F-actin binding protein	15	protein-coding	78947724;78948181;78950904;78957105;78958227;78959855;78960949;78966294;78972535;78973252;78976467;78978614;78983056;78987892;78990817;78990985;78991329;78992904;78994042;78999797;79001521;79002048;79002285;79003706;79004445;79005202	78948048;78948338;78951055;78957204;78958372;78960074;78961105;78968842;78972646;78974292;78976544;78978751;78983208;78987948;78990885;78991074;78991438;78993432;78994152;78999944;79001623;79002207;79002398;79003792;79004605;79005869	7736	+;+;+;+;+;+;+;+;+;+;+;+;+;+;+;+;+;+;+;+;+;+;+;+;+;+	-0.397949	5.68476	-4.52501	0.00383035	0.145761	-1.70642
67196	Ube2t	2700084L22Rik|C80607	ubiquitin-conjugating enzyme E2T	1	protein-coding	134962577;134967727;134969241;134971250;134971901;134972106;134973800	134962786;134967898;134969310;134971355;134971999;134972189;134974137	1079	+;+;+;+;+;+;+	-0.398271	4.7457	-4.48067	0.00401803	0.145761	-1.707
66610	Abi3	2210414K06Rik|AI987680|NESH	ABI family member 3	11	protein-coding	95830072;95833209;95833640;95834003;95834306;95835778;95837070;95842021	95832876;95833334;95833800;95834098;95834391;95835954;95837237;95842476	4075	-;-;-;-;-;-;-;-	0.415507	5.67651	4.52881	0.00381474	0.145761	-1.70957
20250	Scd2	Mir5114|Scd-|Scd-2|mir-5114|swty	stearoyl-Coenzyme A desaturase 2	19	protein-coding	44293676;44294904;44298040;44299609;44301212;44303001	44294411;44295186;44298170;44299814;44301444;44306864	5453	+;+;+;+;+;+	-0.448857	10.7787	-4.53441	0.00379187	0.145761	-1.71372
17345	Mki67	D630048A14Rik|Ki-6|Ki-67|Ki6|Ki67	antigen identified by monoclonal antibody Ki 67	7	protein-coding	135689788;135693080;135694232;135701902;135704068;135704339;135704543;135705610;135707361;135708766;135710845;135713757;135713961;135716048	135690133;135693496;135701067;135702057;135704239;135704457;135704795;135705785;135708320;135708811;135710911;135713872;135714039;135716379	10075	-;-;-;-;-;-;-;-;-;-;-;-;-;-	-0.51005	10.7565	-4.55022	0.00385821	0.145761	-1.71795
11979	Atp7b	At|Atp7a|WN|WND|tx	ATPase, Cu++ transporting, beta polypeptide	8	protein-coding	21994348;21995554;21997286;21997483;21998225;22000049;22002708;22004193;22006260;22011015;22011505;22011765;22012711;22013376;22014513;22015878;22018049;22020761;22022297;22027530;22059972	21994924;21995656;21997403;21997686;21998367;22000192;22002861;22004375;22006454;22011149;22011659;22011892;22012802;22013609;22014687;22015954;22018210;22020924;22022554;22028736;22060074	4711	-;-;-;-;-;-;-;-;-;-;-;-;-;-;-;-;-;-;-;-;-	-2.21368	-1.10115	-4.67339	0.00346513	0.145761	-1.72052
19414	Rasa3	AI326412|C86362|E130011G04|G|GAPIII|hlb38|hlb381|sc|scat	RAS p21 protein activator 3	8	protein-coding	13567218;13570239;13576337;13577360;13577807;13578608;13580034;13581251;13582299;13583750;13584913;13585674;13586874;13587952;13588864;13590202;13592004;13595335;13595809;13598214;13605862;13614534;13631775;13677393	13568766;13570422;13576440;13577568;13577889;13578714;13580107;13581328;13582376;13583856;13585036;13585748;13586988;13588100;13589020;13590306;13592080;13595407;13595889;13598290;13605956;13614637;13631892;13677587	4118	-;-;-;-;-;-;-;-;-;-;-;-;-;-;-;-;-;-;-;-;-;-;-;-	-0.723279	4.49118	-4.44173	0.00442185	0.145761	-1.72353
76501	Commd9	1810029F08Rik|AA409293	COMM domain containing 9	2	protein-coding	101886262;101895135;101897040;101898868;101899869;101900928	101886319;101895260;101897179;101898902;101899972;101901639	1175	+;+;+;+;+;+	0.924092	3.55577	4.38665	0.00469109	0.145761	-1.72425
239827	Pigz	F630022B06Rik	phosphatidylinositol glycan anchor biosynthesis, class Z	16	protein-coding	31933851;31941913;31944250	31934043;31942106;31946046	2184	+;+;+	-0.594065	2.65353	-4.27325	0.00504466	0.145761	-1.72592
623474	Rad54b	E130016E03Rik	RAD54 homolog B (S. cerevisiae)	4	protein-coding	11558920;11563327;11569821;11583677;11593621;11595667;11597832;11599676;11601551;11604866;11606046;11609294;11610304;11612372;11612618;11615443	11559013;11563477;11569932;11587802;11593815;11595939;11597994;11599901;11601758;11605005;11606336;11609469;11610565;11612438;11612818;11615808	7051	+;+;+;+;+;+;+;+;+;+;+;+;+;+;+;+	-0.824213	4.22884	-4.46609	0.00430837	0.145761	-1.72915
11980	Atp8a1	AI481521|AI853962|APLT|AW743152|AW822227|Atp|Atp3a2|B230107D19Rik|ClassI	ATPase, aminophospholipid transporter (APLT), class I, type 8A, member 1	5	protein-coding	67618140;67624010;67630691;67631487;67647693;67648525;67651588;67655906;67659870;67660094;67667321;67667524;67682758;67702980;67705906;67729792;67732169;67738413;67745580;67747278;67749051;67751013;67756650;67761114;67762516;67764864;67767020;67769052;67774723;67776129;67778960;67780988;67786626;67805657;67812088;67813092;67814609;67847162	67622696;67624101;67630783;67631575;67647800;67648581;67651649;67655984;67659992;67660168;67667431;67667707;67682930;67703044;67706044;67729931;67732253;67738482;67745629;67747360;67749156;67751085;67756694;67761202;67762593;67764991;67767185;67769163;67774850;67776198;67779033;67781061;67786666;67805702;67812186;67813191;67814723;67847431	8249	-;-;-;-;-;-;-;-;-;-;-;-;-;-;-;-;-;-;-;-;-;-;-;-;-;-;-;-;-;-;-;-;-;-;-;-;-;-	-0.411911	5.42464	-4.49605	0.00395176	0.145761	-1.72932
319171	H2ac24	Gm11276|Hist1|Hist1h2ap	H2A clustered histone 24	13	protein-coding	21833083	21833475	393	-	-1.02526	0.0635537	-4.28209	0.00499533	0.145761	-1.72964
77038	Arfgap2	2310032E02Rik|Zfp28|Zfp289	ADP-ribosylation factor GTPase activating protein 2	2	protein-coding	91265115;91265572;91266226;91267125;91267336;91268157;91268452;91269070;91269452;91269933;91270158;91273541;91273753;91274795;91275073;91275276;91275765	91265404;91265690;91266298;91267256;91267416;91268238;91268508;91269111;91269504;91270069;91270289;91273669;91273887;91274921;91275166;91275394;91277371	3409	+;+;+;+;+;+;+;+;+;+;+;+;+;+;+;+;+	0.791477	7.47922	4.5683	0.0038667	0.145761	-1.73162
69863	Ttc39b	1810054D07Rik|9130422G05Rik|AI450603|AV103077|AW215585	tetratricopeptide repeat domain 39B	4	protein-coding	83220301;83230408;83232711;83237242;83240068;83241646;83242139;83243904;83244048;83245030;83246273;83247613;83252986;83256045;83260882;83261826;83263694;83271117;83297928;83324071	83227224;83230524;83232828;83237350;83240194;83241737;83242300;83243963;83244115;83245138;83246338;83247718;83253050;83256112;83260958;83261957;83263801;83271218;83297962;83324189	8764	-;-;-;-;-;-;-;-;-;-;-;-;-;-;-;-;-;-;-;-	0.382726	5.06865	4.47406	0.00404687	0.145761	-1.73302
52335	Atxn1l	AW558552|Bo|Boat|C330011L24Rik|D6Mgi3|D6Mgi37|D8Ertd587|D8Ertd587e	ataxin 1-like	8	protein-coding	109726451;109735305;109735460;109737631	109733742;109735363;109735525;109737739	7526	-;-;-;-	-0.452492	5.9347	-4.51228	0.0038832	0.145761	-1.73323
68153	Gtf2e2	34kD|34kDa|AI462509|C330006J08Rik	general transcription factor II E, polypeptide 2 (beta subunit)	8	protein-coding	33731914;33732067;33732339;33735734;33752441;33755852;33758556;33762010;33775944;33776453	33731988;33732129;33732515;33735906;33752532;33755959;33758738;33762103;33776059;33777173	1802	+;+;+;+;+;+;+;+;+;+	-0.37887	5.95986	-4.51462	0.00387343	0.145761	-1.73395
432479	4930404N11Rik	2210409H10Rik|5730551K18Rik|AI854616	RIKEN cDNA 4930404N11 gene	10	protein-coding	81364024;81364542;81364742;81365704	81364236;81364667;81364980;81365820	695	-;-;-;-	0.904028	2.61901	4.31773	0.00505435	0.145761	-1.73486
71839	Osgin1	1700012B18Rik|Okl38	oxidative stress induced growth inhibitor 1	8	protein-coding	119437162;119441395;119442433;119442916;119443192;119444957	119437293;119441502;119442569;119443107;119443283;119446256	1961	+;+;+;+;+;+	1.39255	1.12754	4.25148	0.0054336	0.147713	-1.73747
56716	Mlst8	0610033N12Rik|AA409454|AI505104|AI851821|Gb|Gbl|mLS	MTOR associated protein, LST8 homolog (S. cerevisiae)	17	protein-coding	24473550;24476046;24476325;24477181;24477430;24477863;24478111;24478320;24479012	24475951;24476209;24476449;24477333;24477505;24478025;24478162;24478483;24479078	3366	-;-;-;-;-;-;-;-;-	0.475017	4.11433	4.39267	0.00442186	0.145761	-1.74188
231151	Tada2b	AA474455|Gm145	transcriptional adaptor 2B	5	protein-coding	36473670;36483788	36476962;36484285	3791	-;-	0.697934	4.7469	4.48653	0.00421566	0.145761	-1.74376
108907	Nusap1	2610201A12Rik|AI481307|ANKT|AW547774|BB165529|BM037|LNP|N|NuSAP|Q0310|SAPL	nucleolar and spindle associated protein 1	2	protein-coding	119618298;119624118;119627547;119630337;119633720;119635478;119638448;119639577;119643784;119647090;119648893	119618895;119624186;119627693;119630505;119633818;119635587;119638563;119639734;119643900;119647198;119650160	2960	+;+;+;+;+;+;+;+;+;+;+	-0.580019	7.38435	-4.54745	0.00395249	0.145761	-1.75421
12913	Creb3	AU044960|AW538053|C80076|L|LZI|LZIP|LZIP-1|LZIP-2|Lu|Luman	cAMP responsive element binding protein 3	4	protein-coding	43562634;43563050;43563281;43563469;43565261;43565467;43566120;43566294;43566469	43562959;43563206;43563351;43563558;43565367;43565535;43566204;43566378;43567060	1582	+;+;+;+;+;+;+;+;+	0.430544	5.28434	4.47539	0.00404105	0.145761	-1.75499
23872	Ets2	AU022856|Ets-|Ets-2	E26 avian leukemia oncogene 2, 3' domain	16	protein-coding	95702407;95706421;95709772;95711656;95712086;95714337;95714967;95716034;95717848;95718923	95702644;95706492;95709883;95711775;95712286;95714420;95715185;95716297;95717966;95721049	3556	+;+;+;+;+;+;+;+;+;+	-0.743207	4.58919	-4.45559	0.00435687	0.145761	-1.75773
69544	Wdr5b	2310009C03Rik|AI606931	WD repeat domain 5B	16	protein-coding	36041190	36042974	1785	+	0.990498	2.57806	4.2748	0.00529653	0.147713	-1.76077
57908	Zfp318	2610034E08Rik|D530032D06Rik|TZF|Znf318	zinc finger protein 318	17	protein-coding	46383766;46386712;46396662;46398640;46402734;46405783;46409019;46409680;46410273;46410634;46420415	46384330;46386863;46397304;46400091;46402833;46406084;46409219;46409779;46410391;46414817;46420920	8324	+;+;+;+;+;+;+;+;+;+;+	-0.486652	4.789	-4.42705	0.0042589	0.145761	-1.76603
50883	Chek2	CHK2|Cds1|HUCDS1|Rad|Rad53	checkpoint kinase 2	5	protein-coding	110840017;110841206;110848389;110848630;110849596;110855725;110858374;110860863;110863258;110865522;110866263;110866938;110868008;110872027;110873480	110840048;110841543;110848513;110848777;110849686;110855833;110858427;110860924;110863357;110865608;110866426;110867053;110868093;110872107;110874133	2247	+;+;+;+;+;+;+;+;+;+;+;+;+;+;+	-0.497981	4.42489	-4.4106	0.00433602	0.145761	-1.7682
99375	Cul4a	2810470J21Rik|AW495282	cullin 4A	8	protein-coding	13105721;13106194;13115470;13121677;13122807;13123467;13123870;13124791;13127710;13133123;13133649;13135865;13136133;13136336;13136796;13140203;13142493;13142962;13144277;13146532	13105903;13106309;13115573;13121746;13122880;13123629;13123959;13124873;13127777;13133241;13133841;13135969;13136243;13136421;13136903;13140316;13142598;13143134;13144429;13147940	3628	+;+;+;+;+;+;+;+;+;+;+;+;+;+;+;+;+;+;+;+	-0.641532	4.53568	-4.42082	0.00452199	0.145761	-1.77583
57339	Jph1	JP-|JP-1|Jp1	junctophilin 1	1	protein-coding	16994938;17003891;17016039;17091298;17097226	16997559;17004534;17016157;17092057;17097889	4809	-;-;-;-;-	-0.845628	2.35899	-4.2549	0.0054132	0.147713	-1.77606
236848	Tmem185a	ee3	transmembrane protein 185A	X	protein-coding	70460056;70462191;70462845;70467154;70470118;70476978	70461292;70462314;70463021;70467361;70470294;70477043	1989	-;-;-;-;-;-	0.401531	5.53813	4.46658	0.00407979	0.145761	-1.78295
22213	Ube2g2	1110003O05Rik|D10Xrf36|D10Xrf369|UBC7|Ubc7p	ubiquitin-conjugating enzyme E2G 2	10	protein-coding	77622321;77630726;77630849;77641460;77643469;77644447	77622416;77630761;77630894;77641578;77643609;77645990	1982	+;+;+;+;+;+	0.577876	6.0114	4.50917	0.00411561	0.145761	-1.78527
71302	Arhgap26	1810044B20Rik|2610010G17Rik|4933432P15Rik|AI853435|mKIAA0621	Rho GTPase activating protein 26	18	protein-coding	38993145;39097630;39099572;39102169;39110455;39111790;39120119;39121774;39126833;39132056;39150040;39205284;39227368;39229891;39243606;39245283;39246819;39286527;39296785;39306702;39357553;39363117;39371074	38993629;39097725;39099633;39102240;39110556;39111900;39120223;39121903;39126933;39132150;39150118;39205320;39227433;39229965;39243693;39245341;39246924;39286686;39296923;39306852;39357828;39363208;39376285	7899	+;+;+;+;+;+;+;+;+;+;+;+;+;+;+;+;+;+;+;+;+;+;+	-0.771139	2.30453	-4.20135	0.00550255	0.147713	-1.78784
106794	Dhx57	AW494914	DEAH (Asp-Glu-Ala-Asp/His) box polypeptide 57	17	protein-coding	80238304;80241952;80245675;80247109;80248271;80249853;80250020;80251232;80253087;80254265;80255552;80258074;80260222;80263948;80265076;80267515;80268752;80270367;80272932;80274764;80275850;80278223;80281196;80290056	80238930;80242152;80245809;80247183;80248405;80249936;80250115;80251508;80253287;80254438;80255648;80258190;80260430;80264002;80265209;80267639;80268947;80270488;80273110;80275602;80276035;80278381;80281428;80290476	5077	-;-;-;-;-;-;-;-;-;-;-;-;-;-;-;-;-;-;-;-;-;-;-;-	-0.629088	5.3764	-4.46452	0.00431557	0.145761	-1.78818
70451	Dhrs13	2610209N15Rik	dehydrogenase/reductase (SDR family) member 13	11	protein-coding	78032313;78032585;78034013;78034275;78036862	78032498;78032703;78034136;78034586;78037864	1744	+;+;+;+;+	0.482778	4.64802	4.41002	0.00433874	0.145761	-1.79106
117198	Ivns1abp	1190004M08Rik|1700126I16Rik|AA960440|HSPC0|HSPC068|ND|ND1|NS|NS-1|NS1|NS1-BP|Nd1-L|Nd1-S|mKIAA0850	influenza virus NS1A binding protein	1	protein-coding	151344498;151349376;151350981;151351554;151351830;151353920;151354634;151355167;151359622;151359953;151360718;151360932;151361143;151361462;151363112	151344755;151349603;151351109;151351723;151351905;151354093;151354759;151356798;151359751;151360177;151360839;151361058;151361274;151361635;151364445	5037	+;+;+;+;+;+;+;+;+;+;+;+;+;+;+	-0.41054	7.99558	-4.47897	0.00402542	0.145761	-1.7931
67484	Eepd1	2310005P05Rik|AI481005	endonuclease/exonuclease/phosphatase family domain containing 1	9	protein-coding	25481597;25482281;25547552;25581892;25586662;25589435;25594561;25603409	25481896;25483319;25547603;25582002;25586796;25589573;25594755;25604110	2673	+;+;+;+;+;+;+;+	1.2422	2.29137	4.17281	0.00592604	0.147754	-1.80887
286942	Kif19a	Kif19	kinesin family member 19A	11	protein-coding	114765389;114767156;114778354;114779212;114779585;114780753;114781171;114781804;114782979;114784751;114785435;114785735;114786376;114786732;114787500;114787828;114788074;114789144;114789759;114790131	114765552;114767236;114778464;114779299;114779721;114780878;114781365;114781950;114783101;114784916;114785609;114785930;114786646;114786853;114787633;114787933;114788161;114789541;114789918;114790575	3433	+;+;+;+;+;+;+;+;+;+;+;+;+;+;+;+;+;+;+;+	-1.23421	4.18821	-4.34934	0.00488394	0.145761	-1.80888
12785	Cnbp	AA408710|Cnbp1|Znf|Znf9	cellular nucleic acid binding protein	6	protein-coding	87842615;87845122;87845465;87845656;87850904	87844156;87845323;87845557;87845793;87851106	2178	-;-;-;-;-	0.683945	9.46376	4.4922	0.00419037	0.145761	-1.81028
20365	Serf1	4F5|Msmac1|m4F5	small EDRK-rich factor 1	13	protein-coding	100108019;100109023;100113965	100108229;100109131;100114233	589	+;+;+	-0.502151	3.88198	-4.29705	0.00491309	0.145761	-1.81131
216846	Cntrob	9830165K03Rik|L|Lip8|N|Nip2	centrobin, centrosomal BRCA2 interacting protein	11	protein-coding	69299496;69300243;69302852;69303094;69304258;69305487;69307943;69309348;69309978;69311335;69314711;69315190;69318946;69319353;69319858;69320818;69321356;69321849;69322690	69299990;69300315;69302966;69303264;69304321;69305629;69308201;69309510;69310103;69311468;69314857;69315426;69319044;69319469;69319974;69320974;69321419;69321933;69323873	3950	-;-;-;-;-;-;-;-;-;-;-;-;-;-;-;-;-;-;-	-0.397221	4.31765	-4.3569	0.00459883	0.145761	-1.81321
66117	Fmc1	1110001J03Rik	formation of mitochondrial complex V assembly factor 1	6	protein-coding	38534861;38539159	38535010;38539449	441	+;+	-0.455839	4.43091	-4.34811	0.00464355	0.145761	-1.81358
14733	Gpc1	AI462976	glypican 1	1	protein-coding	92831686;92853347;92854858;92855907;92856987;92857248;92857472;92857855;92858332	92832097;92853505;92855246;92856072;92857117;92857367;92857605;92858030;92860196	3552	+;+;+;+;+;+;+;+;+	-1.48771	0.451501	-4.24384	0.00547933	0.147713	-1.81391
70162	Hk1os	2210417K05Rik|Gm40675	hexokinase 1, opposite strand	10	ncRNA	62340607;62349487	62340783;62349866	557	+;+	-1.03552	0.57157	-4.16644	0.00568591	0.147713	-1.81816
105663	Thtpa	AW122966|ThTP	thiamine triphosphatase	14	protein-coding	55094784;55097380	55096006;55098995	2839	+;+	0.611471	4.8526	4.42632	0.00449538	0.145761	-1.81836
19730	Ralgds	Gn|Gnds|Ra|Rg|Rgds|mKIAA1308	ral guanine nucleotide dissociation stimulator	2	protein-coding	28513167;28533464;28540711;28542290;28542855;28543554;28543989;28545010;28545415;28545861;28547152;28547534;28548113;28548384;28548670;28548955;28549290;28550449;28552092	28513560;28533733;28540821;28542483;28542950;28543747;28544386;28545225;28545518;28545945;28547220;28547620;28548145;28548505;28548765;28549156;28549532;28550563;28553082	4020	+;+;+;+;+;+;+;+;+;+;+;+;+;+;+;+;+;+;+	-0.781377	4.19827	-4.37349	0.00475811	0.145761	-1.8188
100504191	Gm16576	-	predicted gene 16576	15	ncRNA	79742698;79743083;79744513;79752509	79742911;79743230;79744668;79757394	5404	+;+;+;+	-1.27622	1.23758	-4.16984	0.00594556	0.147754	-1.8194
69499	Tsr2	2310007F12Rik	TSR2 20S rRNA accumulation	X	protein-coding	151087094;151090596;151091676;151096165;151096429	151090414;151090781;151091767;151096255;151096543	3805	-;-;-;-;-	1.13646	4.41203	4.38866	0.00468094	0.145761	-1.82198
654318	C530005A16Rik	D930044c15rik	RIKEN cDNA C530005A16 gene	4	ncRNA	116589733;116592843;116595842	116590273;116592948;116597630	2436	-;-;-	1.00832	0.264342	4.15406	0.00576592	0.147713	-1.84378
80749	Lrfn1	BC004018|SA|SALM2|Semo1	leucine rich repeat and fibronectin type III domain containing 1	7	protein-coding	28451985;28452238;28454497;28457959;28458627;28461995;28466589	28452044;28452336;28454529;28458013;28460063;28462132;28467548	2782	+;+;+;+;+;+;+	-0.869853	2.129	-4.18966	0.00581646	0.147713	-1.85228
12520	Cd81	Ta|Tap|Tapa-1|Tapa1|Tsp|Tspan28	CD81 antigen	7	protein-coding	143052750;143062493;143065209;143065943;143066248;143066661;143067147;143067312	143053066;143062607;143065306;143066017;143066352;143066762;143067233;143067930	1518	+;+;+;+;+;+;+;+	-0.58083	6.44722	-4.43633	0.00444747	0.145761	-1.86055
68166	Spire1	6030430B19Rik|AI415299|AU022898|AW550622|Sp|Spir-1	spire type actin nucleation factor 1	18	protein-coding	67488209;67495140;67495363;67496562;67497177;67501068;67503431;67505651;67506554;67519291;67519804;67528864;67530407;67545615;67549124;67552574	67491549;67495276;67495390;67496632;67497314;67501241;67503573;67505744;67506726;67519420;67519890;67529028;67530484;67545740;67549173;67552721	5083	-;-;-;-;-;-;-;-;-;-;-;-;-;-;-;-	-0.580313	5.71512	-4.42102	0.00452099	0.145761	-1.86857
12696	Cirbp	C|Cirp|R74941	cold inducible RNA binding protein	10	protein-coding	80167841;80169808;80170016;80170202;80170425;80170694;80170982	80167916;80169916;80170122;80170340;80170506;80170764;80171653	1256	+;+;+;+;+;+;+	1.03574	3.92139	4.30018	0.00515179	0.14685	-1.87051
66309	Tmem128	2810021O14Rik	transmembrane protein 128	5	protein-coding	38260375;38261997;38264812;38267179;38269059	38260492;38262138;38264970;38267284;38269618	1085	+;+;+;+;+	0.492066	4.35999	4.30197	0.00488636	0.145761	-1.87237
72022	Slc35f2	1500009K05Rik|AU019213	solute carrier family 35, member F2	9	protein-coding	53771535;53797838;53801011;53806618;53808046;53809686;53810875;53816783	53771894;53798013;53801138;53806777;53808202;53809738;53811029;53818161	2568	+;+;+;+;+;+;+;+	0.478175	4.51597	4.32384	0.00476953	0.145761	-1.87274
70383	Cox10	2410004F01Rik|AU042636	heme A:farnesyltransferase cytochrome c oxidase assembly factor 10	11	protein-coding	63962627;63976244;63993886;64045227;64071518;64073537;64079336	63964528;63976476;63993956;64045351;64071836;64073670;64079472	2921	-;-;-;-;-;-;-	0.629062	5.61875	4.42466	0.0045034	0.145761	-1.87336
11813	Apoc2	apo-CII|apoC-II	apolipoprotein C-II	7	protein-coding	19671579;19673229;19673547;19676722	19671848;19673379;19673613;19676864	631	-;-;-;-	1.31625	0.131642	4.18906	0.00554284	0.147713	-1.87587
66390	Prelid3b	2310042G06Rik|AA407013|Sl|Slmo2	PRELI domain containing 3B	2	protein-coding	174465091;174466726;174466940;174468298;174469337;174472832	174465936;174466828;174467010;174468387;174469505;174472941	1389	-;-;-;-;-;-	0.528027	6.80306	4.43798	0.00443962	0.145761	-1.87955
16976	Lrpap1	AA617339|AI790446|AU042172|C77774|HBP44|RAP	low density lipoprotein receptor-related protein associated protein 1	5	protein-coding	35091506;35094850;35095976;35097531;35098153;35099157;35102395;35105479	35093386;35095026;35096058;35097689;35098273;35099278;35102539;35105697	2907	-;-;-;-;-;-;-;-	0.386843	5.70411	4.38067	0.00448035	0.145761	-1.88294
56737	Alg2	1110018A23Rik|1300013N08Rik|AL|ALPG2|CDG|CDGIi|MNCb-5081	asparagine-linked glycosylation 2 (alpha-1,3-mannosyltransferase)	4	protein-coding	47469833;47473939	47472458;47474367	3055	-;-	0.695845	5.61792	4.41459	0.00455228	0.145761	-1.88511
18245	Oaz1	AZ|AZ-|AZ-1|AZ1|Antiz|Antizyme|ODC-Az|Oaz	ornithine decarboxylase antizyme 1	10	protein-coding	80826656;80828237;80828296;80828461;80828711;80828871	80826905;80828294;80828382;80828633;80828796;80829290	1074	+;+;+;+;+;+	-0.406081	6.09448	-4.37793	0.00449385	0.145761	-1.88638
217664	Mgat2	AA407964|CDGS|CDGS2|GLCNACTII|GNT|GNT-II|GNT2	mannoside acetylglucosaminyltransferase 2	12	protein-coding	69184158	69186773	2616	+	0.723687	6.53881	4.42865	0.00448421	0.145761	-1.88866
320100	Relt	E430021K24Rik|Tnfrs|Tnfrsf19l	RELT tumor necrosis factor receptor	7	protein-coding	100845848;100847396;100848019;100848422;100848799;100850065;100851093;100851354;100851640;100853046;100863294	100847277;100847594;100848273;100848503;100848879;100850322;100851172;100851520;100851714;100853115;100863413	2817	-;-;-;-;-;-;-;-;-;-;-	0.629915	2.08464	4.09332	0.00617739	0.150048	-1.88912
69608	Sec24d	2310020L09Rik|Gm1349	Sec24 related gene family, member D (S. cerevisiae)	3	protein-coding	123267496;123269594;123279145;123290416;123293578;123294159;123299557;123305793;123327508;123330324;123336486;123343041;123343824;123349909;123350700;123353390;123353576;123354947;123355723;123358837;123360820;123362634;123364821	123267536;123269753;123279268;123290564;123293853;123294292;123299668;123305920;123327646;123330439;123336610;123343232;123343917;123350025;123350870;123353486;123353721;123355085;123355841;123359016;123361011;123362723;123365636	3857	+;+;+;+;+;+;+;+;+;+;+;+;+;+;+;+;+;+;+;+;+;+;+	0.815579	5.61498	4.42101	0.00452105	0.145761	-1.89021
100041694	Gm10451	-	predicted gene 10451	12	ncRNA	76444497;76447975	76444665;76448698	893	+;+	0.606959	5.03758	4.37293	0.00476099	0.145761	-1.8959
66091	Ndufa3	1010001M12Rik|1700022J01Rik	NADH:ubiquinone oxidoreductase subunit A3	7	protein-coding	3617373;3617617;3619430;3620001	3617407;3617691;3619507;3620161	349	+;+;+;+	-0.419453	4.90622	-4.32244	0.00477694	0.145761	-1.89676
12703	Socs1	Cis|Cish1|Cish7|JA|JAB|SOC|SOCS-1|SS|SSI-1	suppressor of cytokine signaling 1	16	protein-coding	10783808;10785431	10784921;10785536	1220	-;-	0.586939	3.53566	4.21819	0.00541035	0.147713	-1.90079
71750	R3hdm2	1300003K24Rik|AU041262|mKIAA1002	R3H domain containing 2	10	protein-coding	127390311;127400126;127420867;127444276;127451992;127452692;127454630;127457650;127458139;127458810;127459467;127462188;127464982;127465131;127471768;127476520;127481693;127483976;127484506;127484862;127485416;127487775;127492569;127495021;127497162;127497541;127498369	127390427;127400193;127421366;127444475;127452033;127452778;127454756;127457728;127458198;127458950;127459575;127462283;127465013;127465184;127472000;127476698;127481794;127484218;127484632;127485022;127485570;127487875;127492738;127495168;127497259;127497625;127499384	4530	+;+;+;+;+;+;+;+;+;+;+;+;+;+;+;+;+;+;+;+;+;+;+;+;+;+;+	-0.694445	6.14895	-4.40072	0.00462061	0.145761	-1.90418
227801	Dennd1a	6030446I19Rik|connecdenn	DENN/MADD domain containing 1A	2	protein-coding	37798990;37802015;37816916;37844777;37852396;37853993;37856116;37858018;37858368;37936619;37961641;37983060;38003374;38021356;38039152;38043339;38048725;38126529;38136926;38159807;38243402;38287113	37801250;37802273;37817004;37844908;37852452;37854064;37856156;37858105;37858472;37936744;37961742;37983105;38003474;38021466;38039205;38043419;38048794;38126648;38136975;38159850;38243472;38287384	4352	-;-;-;-;-;-;-;-;-;-;-;-;-;-;-;-;-;-;-;-;-;-	-0.573957	4.66906	-4.32401	0.00501996	0.145761	-1.90497
67291	Ccdc137	3110023B02Rik	coiled-coil domain containing 137	11	protein-coding	120458129;120458612;120460042;120461716;120462006;120462265	120458278;120458745;120460264;120461798;120462085;120464354	2760	+;+;+;+;+;+	1.2753	3.82858	4.21998	0.00562502	0.147713	-1.90756
114714	Rad51c	R51H3|Rad5|Rad51l2	RAD51 paralog C	11	protein-coding	87377607;87380832;87388619;87389834;87395266;87397624;87401390;87402598;87404304	87379487;87380892;87388679;87389900;87395397;87397757;87401556;87402856;87404495	2954	-;-;-;-;-;-;-;-;-	-0.598588	4.12041	-4.29401	0.00518656	0.147377	-1.90817
19763	Ring1	Ri|Ring1A	ring finger protein 1	17	protein-coding	34020792;34021683;34022296;34022979;34023293;34024289;34024510	34021483;34021956;34022685;34023194;34023453;34024418;34024680	2034	-;-;-;-;-;-;-	-0.683702	3.84039	-4.23867	0.00551053	0.147713	-1.9093
19891	Rpa2	AA409079|AI325195|AU020965|RP|RPA34|Rf-|Rf-A2	replication protein A2	4	protein-coding	132768360;132768680;132770546;132771841;132773827;132775017;132776248;132776653;132777790	132768466;132768786;132770647;132771954;132773901;132775133;132776355;132776747;132778746	1782	+;+;+;+;+;+;+;+;+	0.637475	6.13062	4.40333	0.00460767	0.145761	-1.91284
72025	1600012P17Rik	-	RIKEN cDNA 1600012P17 gene	1	ncRNA	158967701;158979678;158980311	158969865;158979834;158980463	2475	-;-;-	-1.79537	-2.39644	-4.44444	0.00417905	0.145761	-1.92019
100503178	2810013P06Rik	-	RIKEN cDNA 2810013P06 gene	8	ncRNA	123042575	123044602	2028	+	0.583288	2.6925	4.08397	0.00624352	0.150096	-1.92438
54608	Abhd2	2210009N18Rik|LAB|LABH2|Labh-2	abhydrolase domain containing 2	7	protein-coding	79273266;79294508;79297008;79323469;79325434;79348260;79350751;79353990;79355802;79358065;79359960	79273339;79294607;79297207;79323644;79325601;79348443;79350843;79354100;79355871;79358149;79361601	2903	+;+;+;+;+;+;+;+;+;+;+	0.374121	5.32778	4.33871	0.00469192	0.145761	-1.92493
16988	Lst1	B144	leukocyte specific transcript 1	17	protein-coding	35185095;35186585;35186946;35188357	35185310;35186604;35187041;35188440	416	-;-;-;-	-0.72606	3.8281	-4.19021	0.00581297	0.147713	-1.92816
68285	C630043F03Rik	AI851307	RIKEN cDNA C630043F03 gene	4	ncRNA	72201244	72203930	2687	+	0.969719	1.8111	4.06485	0.00668545	0.153273	-1.93094
18738	Pitpna	P|Pitpn|vb|vibrator	phosphatidylinositol transfer protein, alpha	11	protein-coding	75588108;75592189;75598180;75603389;75608107;75609105;75612220;75619240;75619456;75620254;75625465;75626117	75588352;75592219;75598328;75603480;75608114;75609179;75612303;75619317;75619566;75620376;75625530;75628778	3724	+;+;+;+;+;+;+;+;+;+;+;+	0.344366	8.07545	4.36181	0.00457411	0.145761	-1.93108
319740	Zfyve27	2210011N02Rik|9530077C24Rik|AI426636|AI593546|AI835681|pro	zinc finger, FYVE domain containing 27	19	protein-coding	42170567;42171546;42177389;42179289;42181502;42182659;42183428;42184118;42185620;42185805;42189197;42189522;42190383	42170785;42171743;42177459;42179490;42181597;42182771;42183564;42184189;42185640;42185949;42189243;42189603;42194593	5614	+;+;+;+;+;+;+;+;+;+;+;+;+	0.44377	4.73447	4.27279	0.00504724	0.145761	-1.93778
66626	Cdip1	2700048O17Rik|5730403B10Rik|AU018521|AW742692|CD|CDIP	cell death inducing Trp53 target 1	16	protein-coding	4765461;4768745;4769640;4770043;4770671;4789831	4768649;4769018;4769795;4770151;4770735;4789935	3898	-;-;-;-;-;-	0.353814	5.97652	4.34276	0.00467102	0.145761	-1.93894
66101	Ppih	1100001J08Rik|2010111B15Rik|4833408F11Rik|AI464484|CYP-2|CYP-20|CYPH|D4Wsu43|D4Wsu43e	peptidyl prolyl isomerase H	4	protein-coding	119300010;119306290;119310759;119311313;119311532;119312219;119317028;119318544;119319520;119319830;119320169;119320409	119300183;119307883;119310847;119311436;119311572;119312306;119317120;119318586;119319564;119319853;119320233;119320523	2495	-;-;-;-;-;-;-;-;-;-;-;-	0.643477	2.45943	4.08808	0.00621434	0.150096	-1.93982
74158	Josd1	1300006C06Rik|mKIAA0063	Josephin domain containing 1	15	protein-coding	79674250;79677097;79677399;79686733	79676179;79677291;79677527;79687872	3394	-;-;-;-	0.565795	6.49168	4.38309	0.00470912	0.145761	-1.94073
68920	1110065P20Rik	C530005M16Rik	RIKEN cDNA 1110065P20 gene	4	protein-coding	124849485;124850232;124850649	124849962;124850433;124850730	762	-;-;-	0.532623	2.91013	4.09837	0.0061419	0.149812	-1.94261
66609	Cryzl1	2210407J23Rik|2410006O11Rik|QOH-1	crystallin, zeta (quinone reductase)-like 1	16	protein-coding	91689322;91690704;91692599;91694182;91695261;91699177;91701072;91707225;91708829;91712195;91714749;91717404;91728558	91689915;91690749;91692704;91694300;91695359;91699288;91701205;91707293;91708873;91712267;91714826;91717475;91728802	1792	-;-;-;-;-;-;-;-;-;-;-;-;-	-0.43459	5.84686	-4.33056	0.00473428	0.145761	-1.94397
78286	Nav2	5330421F07Rik|AU067780|BQ960892|HELA|HELAD1|POM|POMFIL2|RA|RAINB1|RAINB2|Unc53H|Unc53H2|mKIAA3015	neuron navigator 2	7	protein-coding	48959073;48963798;49246189;49362098;49372317;49398083;49408633;49420174;49452399;49458096;49461912;49464540;49491369;49535894;49545800;49547839;49551597;49552840;49554215;49556910;49558708;49564071;49565085;49565206;49570692;49571134;49572308;49575247;49575648;49582804;49584050;49585144;49587707;49589150;49594217;49597155;49597502;49598277;49598764;49604425;49606696	48959177;48964440;49247198;49362215;49372369;49398155;49408906;49420340;49453506;49458208;49462017;49464929;49491491;49536032;49546091;49548541;49552049;49552905;49554259;49557070;49558896;49564123;49565108;49565280;49570775;49571245;49572453;49575255;49575820;49582957;49584212;49585244;49587802;49589318;49594452;49597309;49597573;49598473;49598882;49604628;49610088	12066	+;+;+;+;+;+;+;+;+;+;+;+;+;+;+;+;+;+;+;+;+;+;+;+;+;+;+;+;+;+;+;+;+;+;+;+;+;+;+;+;+	-1.07239	1.5047	-4.03841	0.00688766	0.153425	-1.94792
100036768	Gm11696	-	predicted gene 11696	11	ncRNA	109354778;109363106	109356993;109363654	2765	-;-	0.951044	0.995328	3.99919	0.00688129	0.153425	-1.95549
66416	Ndufa7	14.5kD|14.5kDa|2400007M02Rik|CI-B14.5a	NADH:ubiquinone oxidoreductase subunit A7	17	protein-coding	33824614;33825601;33829667;33838099	33824680;33825650;33829816;33838313	482	+;+;+;+	-0.41207	6.1945	-4.32224	0.00477798	0.145761	-1.9562
77053	Sun1	4632417G13Rik|5730434D03Rik|Unc8|Unc84a|mKIAA0810	Sad1 and UNC84 domain containing 1	5	protein-coding	139200637;139215158;139223594;139225263;139226578;139226706;139229753;139230773;139231127;139233471;139233901;139234515;139234687;139235492;139236649;139237879;139238828;139241233;139241943;139245329;139246693;139248070;139248418	139200699;139215254;139223785;139225447;139226604;139226885;139229944;139230838;139231237;139233569;139233994;139234573;139234832;139235731;139236735;139237922;139238939;139241487;139242027;139245444;139246860;139248162;139249839	4133	+;+;+;+;+;+;+;+;+;+;+;+;+;+;+;+;+;+;+;+;+;+;+	-0.611855	5.36681	-4.32661	0.00500579	0.145761	-1.95646
245007	Zbtb38	A930014K01Rik|CIB|CIBZ	zinc finger and BTB domain containing 38	9	protein-coding	96685423;96718210;96731292	96689029;96718309;96731675	4091	-;-;-	-0.540656	5.97301	-4.34495	0.00490723	0.145761	-1.957
69871	Ppp1r35	2010007H12Rik|2010011D20Rik|AL024004	protein phosphatase 1, regulatory subunit 35	5	protein-coding	137778918;137779302;137779626;137779854	137779221;137779545;137779762;137780107	939	+;+;+;+	-0.633306	3.99214	-4.21693	0.00564395	0.147713	-1.95929
18641	Pfkl	AA407869|ATP-PFK|PFK-B|PFK-L	phosphofructokinase, liver, B-type	10	protein-coding	77986947;77988675;77988865;77989566;77989890;77990142;77990672;77991354;77992016;77992392;77993382;77994136;77995244;77996320;77997524;77999826;78000135;78000676;78001311;78002010;78005441;78009599	77988357;77988780;77988964;77989677;77989951;77990306;77990824;77991441;77992086;77992538;77993445;77994200;77995369;77996412;77997619;77999934;78000179;78000841;78001500;78002087;78005514;78009796	3719	-;-;-;-;-;-;-;-;-;-;-;-;-;-;-;-;-;-;-;-;-;-	-0.446002	9.3434	-4.3344	0.00474303	0.145761	-1.9594
67225	Rnpc3	2810441O16Rik|AI447568|C030014B17Rik	RNA-binding region (RNP1, RRM) containing 3	3	protein-coding	113605067;113608340;113609038;113611058;113611209;113613758;113615363;113616748;113620025;113621109;113621832;113622366;113624939;113628345;113629863	113607299;113608411;113609170;113611116;113611303;113613916;113615511;113616873;113620167;113621177;113621943;113622449;113625057;113628392;113630149	3888	-;-;-;-;-;-;-;-;-;-;-;-;-;-;-	0.579153	4.10471	4.24991	0.00541668	0.147713	-1.96004
67399	Pdlim7	Eni|LMP	PDZ and LIM domain 7	13	protein-coding	55497487;55498894;55499101;55504658;55505934;55506306;55506773;55507330;55507488;55507864;55508208;55508780;55508892;55512312;55513367	55498734;55499009;55499221;55504838;55506168;55506367;55507123;55507366;55507624;55507880;55508326;55508810;55509043;55512418;55513439	2987	-;-;-;-;-;-;-;-;-;-;-;-;-;-;-	0.397627	5.06342	4.2763	0.00502759	0.145761	-1.96793
18035	Nfkbia	AI462015|Nfk|Nfkbi	nuclear factor of kappa light polypeptide gene enhancer in B cells inhibitor, alpha	12	protein-coding	55489409;55490406;55490771;55491120;55491670;55492300	55489969;55490666;55490859;55491330;55491778;55492647	1579	-;-;-;-;-;-	-0.717566	7.14537	-4.35875	0.00483447	0.145761	-1.97012
66341	Eid3	1700027M21Rik|NS4EB	EP300 interacting inhibitor of differentiation 3	10	protein-coding	82866626	82867930	1305	+	1.47456	-1.84771	4.36946	0.00453579	0.145761	-1.97029
65221	Slc15a3	Ci|Ci1|cI-|cI-1	solute carrier family 15, member 3	19	protein-coding	10842544;10848505;10853129;10854254;10854909;10855888;10857183;10857630	10843578;10848788;10853276;10854361;10855077;10856046;10857338;10857915	2345	+;+;+;+;+;+;+;+	0.521119	4.24622	4.22878	0.00536786	0.147713	-1.97139
23802	Amfr	gp7|gp78	autocrine motility factor receptor	8	protein-coding	93971588;93974059;93974736;93976034;93980318;93983312;93984834;93985339;93987374;93987719;93999098;94000305;94005133;94012219	93973314;93974243;93974819;93976168;93980421;93983502;93984944;93985472;93987506;93987759;93999250;94000469;94005225;94012640	3678	-;-;-;-;-;-;-;-;-;-;-;-;-;-	0.389423	7.00977	4.32672	0.0047544	0.145761	-1.97235
68050	Akirin1	6330407G11Rik	akirin 1	4	protein-coding	123735195;123738009;123739143;123743433;123749948	123736864;123738080;123739277;123743573;123750299	2370	-;-;-;-;-	0.344693	6.78495	4.32472	0.00476489	0.145761	-1.97402
26944	Tinag	AI452335|TIN|TIN-ag	tubulointerstitial nephritis antigen	9	protein-coding	76951698;76962209;76996893;76999829;77001581;77005630;77008942;77026890;77031689;77032426;77045349	76952031;76962254;76997016;76999874;77001761;77005780;77009065;77027004;77031778;77032489;77045781	1708	-;-;-;-;-;-;-;-;-;-;-	1.55546	-2.34724	4.40282	0.00437303	0.145761	-1.9752
78244	Dnajc21	4930461P20Rik|9930116P15Rik	DnaJ heat shock protein family (Hsp40) member C21	15	protein-coding	10446763;10447696;10449576;10451555;10452206;10454770;10459955;10461120;10461876;10462223;10463887;10470265	10447226;10447771;10449748;10451597;10452364;10454857;10460106;10461424;10461998;10462346;10463980;10470516	2053	-;-;-;-;-;-;-;-;-;-;-;-	-0.445628	5.75852	-4.303	0.0048966	0.145761	-1.97583
68682	Slc44a2	1110028E10Rik|CTL|CTL2	solute carrier family 44, member 2	9	protein-coding	21320719;21337828;21338441;21341779;21341939;21342183;21342395;21342598;21342743;21342964;21343135;21344832;21345293;21345479;21345909;21346689;21347035;21347883;21348075;21348328;21348538;21352467;21353682	21320851;21337962;21338489;21341852;21342023;21342267;21342505;21342658;21342866;21343047;21343247;21344963;21345392;21345571;21345993;21346951;21347129;21347986;21348148;21348398;21348626;21352551;21355028	3592	+;+;+;+;+;+;+;+;+;+;+;+;+;+;+;+;+;+;+;+;+;+;+	-0.597111	5.67421	-4.31537	0.00506734	0.145774	-1.97625
67454	Ikbip	1200009F10Rik|1700023M03Rik|D18354|Ikip	IKBKB interacting protein	10	protein-coding	91083039;91093139;91095784;91101755	91083296;91093256;91098658;91102613	4110	+;+;+;+	-0.501755	3.56337	-4.14631	0.00581668	0.147713	-1.97693
83704	Slc12a9	CI|CIP1	solute carrier family 12 (potassium/chloride transporters), member 9	5	protein-coding	137314558;137321394;137322396;137322716;137323047;137325323;137325517;137327371;137327597;137328437;137330943;137332126;137332456;137333448	137315837;137321540;137322570;137322908;137323171;137325405;137325674;137327482;137327704;137328745;137331074;137332260;137332678;137333582	3315	-;-;-;-;-;-;-;-;-;-;-;-;-;-	0.445893	4.57249	4.22963	0.0052962	0.147713	-1.98185
59027	Nampt	1110035O14Rik|AI314458|AI480535|NAmPRTase|Pbef|Pbef1|Vi|Visfatin	nicotinamide phosphoribosyltransferase	12	protein-coding	32820335;32830167;32833032;32834902;32838299;32839151;32840925;32842685;32846706;32848617;32850423	32820626;32830323;32833135;32835030;32838457;32839287;32841150;32842804;32846846;32848751;32853369	4547	+;+;+;+;+;+;+;+;+;+;+	-0.538064	7.7619	-4.34701	0.00489627	0.145761	-1.9832
76483	Lmf1	2400010G15Rik|AW822050|Tmem112|cld	lipase maturation factor 1	17	protein-coding	25579174;25585543;25588676;25612296;25631735;25645149;25654420;25655088;25655385;25656001;25662514	25579379;25585852;25588686;25612444;25631800;25645316;25654606;25655241;25655568;25656113;25662826	1861	+;+;+;+;+;+;+;+;+;+;+	-0.975086	4.01675	-4.18553	0.0058431	0.147713	-1.98342
17769	Mthfr	AI323986	methylenetetrahydrofolate reductase	4	protein-coding	148039077;148041189;148041584;148043425;148044444;148048073;148051372;148051865;148052099;148052514;148053580;148054985;148055373	148039132;148041321;148041829;148043663;148044554;148048266;148051622;148051999;148052279;148052696;148053681;148055104;148059562	6141	+;+;+;+;+;+;+;+;+;+;+;+;+	0.682795	4.06156	4.21278	0.00566982	0.147713	-1.9845
241520	Fam171b	D430039N05Rik	family with sequence similarity 171, member B	2	protein-coding	83812728;83853370;83855437;83858218;83860407;83876671;83878156;83879110	83812977;83853603;83855529;83858373;83860577;83876787;83878279;83881358	3394	+;+;+;+;+;+;+;+	-0.907159	1.43397	-3.98188	0.00711324	0.154569	-1.98464
242022	Frem2	6030440P17Rik|8430406N05Rik|Gm409|b2b1562C|b2b1562Clo|my|n|ne|nv1	Fras1 related extracellular matrix protein 2	3	protein-coding	53513938;53519553;53519904;53521007;53522034;53522252;53523663;53525759;53535165;53535724;53537223;53539164;53540971;53544275;53545358;53547610;53549584;53551311;53572285;53574531;53585486;53589715;53647885;53651945	53517041;53519699;53520091;53521133;53522168;53522379;53523767;53525951;53535496;53535855;53537526;53539322;53541101;53544457;53545522;53547807;53549793;53551460;53572536;53574656;53585716;53589861;53647974;53657355	12348	-;-;-;-;-;-;-;-;-;-;-;-;-;-;-;-;-;-;-;-;-;-;-;-	-5.12335	-3.65778	-5.9137	0.0010598	0.138025	-1.98471
216445	Arhgap9	AU043488	Rho GTPase activating protein 9	10	protein-coding	127323727;127325119;127325523;127325844;127326048;127326332;127326553;127326873;127327095;127327638;127327899;127328094;127328390;127328878;127329499	127323830;127325199;127325630;127325902;127326141;127326427;127326651;127327014;127327205;127327736;127327976;127328147;127328524;127328983;127329943	1811	+;+;+;+;+;+;+;+;+;+;+;+;+;+;+	0.388879	5.73529	4.30055	0.00489404	0.145761	-1.98582
223664	Lrrc14	E130306I01Rik|mKIAA0014	leucine rich repeat containing 14	15	protein-coding	76710740;76710964;76711422;76712867;76713401;76714080	76710836;76711083;76711530;76713220;76713985;76715091	2277	+;+;+;+;+;+	0.662533	4.97305	4.29271	0.00519392	0.147377	-1.98727
12286	Cacna1a	APCA|BI|Caca1a|Cacn|Cacnl1a4|Cav2.1|Ccha|Ccha1a|EA2|FHM|HPCA|MHP|MHP1|SC|SCA6|al|alpha1A|la|nmf35|nmf352|rkr|s|smrl|tg	calcium channel, voltage-dependent, P/Q type, alpha 1A subunit	8	protein-coding	84415364;84461490;84462686;84514963;84518611;84523016;84533394;84536061;84536402;84537436;84544574;84548509;84549457;84549678;84550365;84553013;84553262;84556704;84559016;84565948;84567619;84569903;84571197;84571787;84579470;84580063;84581214;84583559;84587045;84588749;84594137;84601389;84601756;84601924;84611598;84612285;84614695;84617792;84629603;84629825;84633207;84633413;84633650;84635549;846…	84415943;84461595;84462825;84515054;84518763;84523209;84533497;84536176;84536458;84537528;84544783;84548621;84549569;84549809;84550437;84553130;84553329;84556810;84559690;84566393;84567757;84570032;84571256;84571893;84579569;84580223;84581351;84583760;84587209;84588859;84594220;84601505;84601821;84602039;84611748;84612412;84614791;84617897;84629710;84629925;84633316;84633551;84633763;84635584;846…	7929	+;+;+;+;+;+;+;+;+;+;+;+;+;+;+;+;+;+;+;+;+;+;+;+;+;+;+;+;+;+;+;+;+;+;+;+;+;+;+;+;+;+;+;+;+;+;+	-0.422352	5.20245	-4.27371	0.0050421	0.145761	-1.98784
20466	Sin3a	AW553200|S|Sin3|mKIAA4126|mS|mSin3A	transcriptional regulator, SIN3A (yeast)	9	protein-coding	57072040;57076376;57081095;57086581;57089378;57094437;57095299;57096722;57097826;57098106;57101118;57103871;57104595;57105579;57107354;57108708;57110579;57113546;57117382;57118070;57119093;57125169;57127148	57072063;57076630;57081202;57086801;57089554;57094543;57095581;57096973;57097978;57098264;57101207;57103989;57104805;57105695;57107592;57108891;57111152;57113715;57117555;57118171;57119187;57125376;57128368	5243	+;+;+;+;+;+;+;+;+;+;+;+;+;+;+;+;+;+;+;+;+;+;+	-0.356831	6.99241	-4.31252	0.0048296	0.145761	-1.98841
66849	Ppp1r2	0610025N14Rik|2310007G06Rik|4930440J04Rik|5430408E15Rik|D16Ertd248e|I-|I-2|IPP-2	protein phosphatase 1, regulatory inhibitor subunit 2	16	protein-coding	31251541;31258337;31260574;31261230;31265305;31274846	31254733;31258504;31260668;31261307;31265412;31275277	4074	-;-;-;-;-;-	0.476983	5.78002	4.31057	0.00497712	0.145761	-1.99391
58206	Zbtb32	4930524C15Rik|FAXF|FAZF|P|PLZP|R|Rog|Tzf|Tzfp	zinc finger and BTB domain containing 32	7	protein-coding	30589681;30590356;30590633;30590796;30591057;30592912	30590207;30590520;30590701;30590869;30591965;30592942	1775	-;-;-;-;-;-	0.534911	6.99564	4.3352	0.00495934	0.145761	-1.99814
68982	1500015A07Rik	-	RIKEN cDNA 1500015A07 gene	18	ncRNA	61726390	61728254	1865	+	0.807912	1.9837	3.99418	0.0070137	0.154438	-1.99916
102193	Zdhhc7	AL024087|Gramp2	zinc finger, DHHC domain containing 7	8	protein-coding	120081095;120083230;120084844;120085345;120086629;120087754;120092917;120101092	120082716;120083360;120084925;120085441;120086753;120088084;120093001;120101472	2854	-;-;-;-;-;-;-;-	0.50984	5.53448	4.3028	0.00512628	0.146457	-2.00111
232933	Ccdc61	C530028I08Rik|Gm159	coiled-coil domain containing 61	7	protein-coding	18890884;18891315;18892039;18892274;18892438;18892998;18893185;18893767;18893935;18899558;18900919;18903470;18903782;18910133	18891173;18891387;18892099;18892352;18892583;18893073;18893348;18893849;18894145;18899713;18901076;18903552;18903939;18910404	2010	-;-;-;-;-;-;-;-;-;-;-;-;-;-	-0.558653	4.25835	-4.18893	0.00568684	0.147713	-2.00139
213389	Prdm9	BC012016|Dsbc|Dsbc1|G1-419-29|Meise|Meisetz|PRDM9-B|Rc|Rcr1|re|repro7	PR domain containing 9	17	protein-coding	15543079;15553352;15554688;15555087;15555566;15557301;15559023;15562415;15562814;15563221	15545360;15553545;15554755;15555358;15555667;15557457;15559072;15562522;15562937;15563323	3460	-;-;-;-;-;-;-;-;-;-	-0.54722	2.58194	-4.01248	0.00677668	0.153273	-2.00245
19222	Ptgir	IP|PGI2	prostaglandin I receptor (IP)	7	protein-coding	16906490;16908719	16907636;16910905	3334	+;+	0.555076	3.48031	4.19769	0.00564195	0.147713	-2.00348
77613	Prss36	C330007D15Rik	protease, serine 36	7	protein-coding	127932638;127933371;127933567;127934139;127934390;127935502;127935765;127936325;127936589;127941037;127944642;127945237;127945838;127946051;127946412	127933114;127933492;127933832;127934280;127934627;127935665;127936036;127936454;127936838;127941203;127944922;127945399;127945873;127946089;127946725	3061	-;-;-;-;-;-;-;-;-;-;-;-;-;-;-	-0.531583	2.77231	-4.05526	0.00645178	0.151594	-2.00353
70144	Lrch3	2210409B11Rik|AW215594|Gm1742	leucine-rich repeats and calponin homology (CH) domain containing 3	16	protein-coding	32914100;32950292;32952057;32955300;32959395;32961635;32973880;32975729;32979396;32981828;32985976;32986739;32988431;32990265;32993762;32994948;32995806;32997382;32998504;33005664;33012341	32914403;32950436;32952183;32955405;32959531;32961744;32973973;32975849;32979544;32981904;32986027;32986888;32988481;32990318;32993833;32994996;32995913;32997488;32998641;33005741;33016029	5918	+;+;+;+;+;+;+;+;+;+;+;+;+;+;+;+;+;+;+;+;+	-0.561753	5.01591	-4.25727	0.00539918	0.147713	-2.00761
23871	Ets1	AI196000|AI448617|D230050P06|Ets-|Ets-1|Tp|Tpl1|p42Ets|p51Ets|p54|vs	E26 avian leukemia oncogene 1, 5' domain	9	protein-coding	32696042;32728675;32730055;32732949;32733940;32738099;32752799;32754213	32696465;32728794;32730255;32733026;32734188;32738359;32752917;32757820	5060	+;+;+;+;+;+;+;+	-0.667721	6.83522	-4.31761	0.005055	0.145761	-2.0099
22368	Trpv2	GRC|OTR|OTRPC2|V|VR|VRL-1|Vrl1	transient receptor potential cation channel, subfamily V, member 2	11	protein-coding	62574486;62575974;62578303;62581172;62582843;62584376;62589651;62590163;62590907;62592226;62592751;62594153;62594923;62596910;62598234;62600109	62574600;62576125;62578595;62581305;62583133;62584674;62589824;62590318;62591005;62592296;62592916;62594219;62595251;62597037;62598313;62600305	2751	+;+;+;+;+;+;+;+;+;+;+;+;+;+;+;+	0.482572	6.54635	4.30773	0.00505365	0.145761	-2.01542
66459	Pyurf	2610022G08Rik|AI847956|Pi|Prey	Pigy upstream reading frame	6	protein-coding	57684739;57691809	57689878;57692078	5410	-;-	0.486678	3.65152	4.12266	0.00597466	0.147754	-2.01766
269254	Setx	A|A130090N03|A930037J23Rik|AOA2|AW060766|Als4|SCAR1|Sen1|mKIAA0625	senataxin	2	protein-coding	29124992;29125852;29126874;29130180;29133922;29139220;29140269;29143890;29144178;29144603;29150008;29153938;29156988;29158098;29158841;29161472;29161750;29162978;29164402;29166268;29171163;29172316;29173557;29176877;29177515;29179400	29125549;29125963;29127063;29130390;29134031;29139439;29140388;29144061;29144265;29148721;29150107;29154096;29157220;29158265;29158997;29161573;29161865;29163049;29164551;29166375;29171350;29172408;29173721;29176975;29177602;29182471	10970	+;+;+;+;+;+;+;+;+;+;+;+;+;+;+;+;+;+;+;+;+;+;+;+;+;+	-0.404475	6.78896	-4.28423	0.0049835	0.145761	-2.01966
19210	Ptdss1	AU044268|AW539008|PS|PSS-1|mKIAA0024	phosphatidylserine synthase 1	13	protein-coding	66932830;66945277;66953520;66956382;66963313;66966390;66972494;66974445;66976746;66987754;66993953;66995347;66996968	66933686;66945368;66953564;66956506;66963471;66966541;66972635;66974557;66976811;66987853;66994021;66995416;66998401	3424	+;+;+;+;+;+;+;+;+;+;+;+;+	0.381539	6.92189	4.2846	0.00498142	0.145761	-2.0217
13998	Fgd6	AA123052|Etohd|Etohd4|ZFYVE2|ZFYVE24	FYVE, RhoGEF and PH domain containing 6	10	protein-coding	94036001;94043302;94074183;94089577;94089732;94100402;94103242;94105985;94120453;94123239;94123544;94124890;94125549;94127369;94133280;94134001;94135017;94137436;94138284;94139739;94141753	94036310;94045633;94074330;94089644;94089762;94100553;94103398;94106072;94120503;94123297;94123615;94124958;94125632;94127448;94133382;94134144;94135119;94137563;94138412;94139887;94145339	8044	+;+;+;+;+;+;+;+;+;+;+;+;+;+;+;+;+;+;+;+;+	-0.875531	4.26424	-4.16122	0.00600272	0.147819	-2.02187
68718	Rnf166	1110031E24Rik|AW555115|Zfp31|Zfp313l	ring finger protein 166	8	protein-coding	122466147;122467962;122468240;122468614;122470200;122475863	122467234;122468069;122468354;122468726;122470356;122476064	1783	-;-;-;-;-;-	0.624669	2.37098	3.96447	0.00716313	0.154702	-2.02574
17305	Mfng	AW546563	MFNG O-fucosylpeptide 3-beta-N-acetylglucosaminyltransferase	15	protein-coding	78755883;78757297;78759193;78760806;78764315;78766818;78767142;78773018	78756644;78757382;78759358;78760891;78764468;78766920;78767190;78773445	1834	-;-;-;-;-;-;-;-	0.519348	5.52672	4.27794	0.00527841	0.147713	-2.04082
66432	Slc7a6os	2010007L18Rik|2400002F02Rik	solute carrier family 7, member 6 opposite strand	8	protein-coding	106200438;106202231;106204331;106210365;106210719	106201149;106202351;106204540;106210631;106210933	1525	-;-;-;-;-	0.389653	4.78434	4.19685	0.00549449	0.147713	-2.04252
207592	Tbc1d16	B930087K01|BC026530|Tcd1d16	TBC1 domain family, member 16	11	protein-coding	119143043;119148931;119151028;119153889;119155082;119156020;119156643;119157740;119158731;119208771;119210505;119228396	119147816;119149077;119151207;119154075;119155216;119156168;119156810;119157887;119158892;119209368;119210740;119228499	6988	-;-;-;-;-;-;-;-;-;-;-;-	-0.469373	3.10098	-4.05346	0.00646514	0.151594	-2.05477
227696	Phyhd1	-	phytanoyl-CoA dioxygenase domain containing 1	2	protein-coding	30266529;30266721;30266819;30269689;30274470;30274676;30277003;30277148;30277623;30279955;30280171;30281010;30281770	30266625;30266790;30266941;30269847;30274545;30274723;30277058;30277210;30277644;30280083;30280287;30281136;30282149	1467	+;+;+;+;+;+;+;+;+;+;+;+;+	0.894352	0.577095	3.89953	0.00772544	0.158969	-2.0569
58521	Eid1	2610002K20Rik|Cr|Cri1|EID-|EID-1|ORF12|PNAS-22|PTD014	EP300 interacting inhibitor of differentiation 1	2	protein-coding	125673100	125675643	2544	+	-0.659199	5.99157	-4.25663	0.00540297	0.147713	-2.05831
71091	Cdkl1	4933411O17Rik	cyclin-dependent kinase-like 1 (CDC2-related kinase)	12	protein-coding	69746848;69748804;69750718;69754125;69756446;69757208;69760098;69769400;69789987;69790643	69747410;69748959;69750774;69754207;69756646;69757298;69760170;69769521;69790264;69790707	1689	-;-;-;-;-;-;-;-;-;-	-0.947041	1.21179	-3.89283	0.0077862	0.158969	-2.06128
381352	Mamdc4	Gm995	MAM domain containing 4	2	protein-coding	25563115;25563532;25564166;25564352;25564576;25564825;25565096;25565280;25565484;25565711;25566020;25566246;25566452;25566712;25566904;25567127;25567353;25567586;25567859;25568185;25568458;25568630;25568959;25569229;25569386;25569694;25569907;25570157;25571172	25563369;25563707;25564274;25564479;25564710;25564971;25565186;25565398;25565621;25565930;25566156;25566380;25566568;25566823;25567028;25567258;25567481;25567774;25567943;25568358;25568546;25568767;25569084;25569313;25569516;25569819;25570080;25570279;25571316	3990	-;-;-;-;-;-;-;-;-;-;-;-;-;-;-;-;-;-;-;-;-;-;-;-;-;-;-;-;-	1.16224	0.914286	3.91051	0.00772315	0.158969	-2.06871
237636	Npc1l1	9130221N23Rik|Gm243	NPC1 like intracellular cholesterol transporter 1	11	protein-coding	6211011;6214011;6214260;6214526;6215021;6217478;6217707;6218234;6218552;6221825;6222142;6223029;6223321;6224138;6224772;6225120;6225629;6227829;6230073	6211660;6214173;6214373;6214757;6215171;6217533;6217833;6218361;6218742;6221914;6222279;6223156;6223435;6224320;6224900;6225292;6225729;6229357;6230245	4571	-;-;-;-;-;-;-;-;-;-;-;-;-;-;-;-;-;-;-	0.387515	5.87438	4.22223	0.00534025	0.147713	-2.07625
209354	Eif2b1	26kD|D5Ertd406|D5Ertd406e|EIF2|EIF2BA	eukaryotic translation initiation factor 2B, subunit 1 (alpha)	5	protein-coding	124570214;124571761;124573078;124573686;124574598;124576798;124577016;124578437;124579001	124571354;124571886;124573153;124573754;124574710;124576914;124577152;124578538;124579057	1938	-;-;-;-;-;-;-;-;-	0.693883	5.69497	4.24489	0.005473	0.147713	-2.07813
72323	Asb6	2510004M11Rik|AA409356	ankyrin repeat and SOCS box-containing 6	2	protein-coding	30823097;30824641;30825452;30825655;30826923;30828074	30824504;30824727;30825560;30825761;30827098;30828300	2114	-;-;-;-;-;-	0.718277	5.01336	4.2041	0.00572439	0.147713	-2.0794
238673	Zfp367	8030486J21Rik|ZFF29|ZFF29a|ZFF29b|Znf367	zinc finger protein 367	13	protein-coding	64133057;64142208;64144155;64145530;64152600	64135536;64142346;64144274;64145680;64153199	3490	-;-;-;-;-	-0.45651	3.54245	-4.02621	0.00667045	0.153273	-2.085
19725	Rfx2	5430432H19Rik	regulatory factor X, 2 (influences HLA class II expression)	17	protein-coding	56775897;56777432;56777839;56779880;56780755;56782251;56783607;56784300;56784648;56785297;56786609;56787579;56799250;56803478;56804326;56805358;56808234;56830883	56777074;56777474;56777992;56780088;56780904;56782348;56783761;56784412;56784766;56785412;56786728;56787760;56799324;56803739;56804396;56805447;56808325;56831008	3353	-;-;-;-;-;-;-;-;-;-;-;-;-;-;-;-;-;-	-0.92971	2.90177	-4.00663	0.00713982	0.154569	-2.08702
67979	Atad1	4921525H23Rik|AW107648|Tho|Thorase	ATPase family, AAA domain containing 1	19	protein-coding	32672563;32676717;32684002;32687233;32695792;32698440;32701520;32702540;32706835;32712266	32674364;32676850;32684052;32687322;32695898;32698640;32701640;32702638;32707009;32712298	2813	-;-;-;-;-;-;-;-;-;-	-0.648405	7.06382	-4.25631	0.00540487	0.147713	-2.08902
218441	Zfyve16	AI035632|B130024H06Rik|B130031L15|mKIAA0305	zinc finger, FYVE domain containing 16	13	protein-coding	92487749;92492503;92493858;92494935;92500213;92503939;92504476;92505660;92508122;92508891;92510001;92511478;92513787;92516531;92519467;92521116;92524230;92530699	92488623;92492670;92493963;92495097;92500293;92504086;92504580;92505742;92508346;92509046;92510123;92511856;92513929;92516692;92519563;92523331;92524338;92530810	5451	-;-;-;-;-;-;-;-;-;-;-;-;-;-;-;-;-;-	-0.368294	4.56607	-4.14594	0.00581911	0.147713	-2.08984
71449	Eef1aknmt	5630401D24Rik|Mettl1|Mettl13	EEF1A lysine and N-terminal methyltransferase	1	protein-coding	162533671;162535842;162537119;162538832;162542258;162544186;162545768;162548104	162534550;162535973;162537331;162538999;162542453;162544385;162546527;162548345	2791	-;-;-;-;-;-;-;-	0.869555	6.24073	4.25377	0.00541991	0.147713	-2.09042
76080	Ttpal	3110080A02Rik|5830472M02Rik	tocopherol (alpha) transfer protein-like	2	protein-coding	163602314;163607209;163611759;163613735;163615363	163602414;163607674;163611952;163613845;163619013	4523	+;+;+;+;+	0.422968	6.83125	4.22763	0.00532624	0.147713	-2.09227
72692	Hnrnpll	2510028H02Rik|2810036L13Rik|AI256697|AI852082|H|Hnrpll	heterogeneous nuclear ribonucleoprotein L-like	17	protein-coding	80029487;80032541;80032728;80034046;80035331;80038592;80044494;80048608;80048765;80049807;80050628;80053523;80061657	80030540;80032639;80032785;80034247;80035452;80038809;80044565;80048680;80048861;80049892;80050865;80053641;80062334	3116	-;-;-;-;-;-;-;-;-;-;-;-;-	-0.522689	3.88756	-4.1782	0.00584427	0.147713	-2.09387
629777	Zfp335os	Gm11458	zinc finger protein 335, opposite strand	2	ncRNA	164911360;164919224	164911750;164919953	1121	+;+	1.23643	1.56354	3.9009	0.00805592	0.158969	-2.09593
14962	Cfb	AI195813|AI255840|B|Bf|C2|Fb|H2-Bf	complement factor B	17	protein-coding	34856374;34856880;34857004;34857219;34857492;34857668;34858037;34858498;34859009;34859230;34859442;34859936;34860286;34860524;34860763;34861028;34861731;34862052	34856582;34856929;34857136;34857319;34857568;34857821;34858154;34858595;34859146;34859331;34859573;34860074;34860422;34860625;34860936;34861213;34861964;34862514	2747	-;-;-;-;-;-;-;-;-;-;-;-;-;-;-;-;-;-	0.735133	1.6669	3.86117	0.00808065	0.158969	-2.10614
66270	Retreg1	1810015C04Rik|AU015349|Fam134|Fam134b|Retreg1d	reticulophagy regulator 1	15	protein-coding	25843264;25889481;25895113;25940887;25941126;25964224;25966633;25968407;25969796;25970098;25971553	25843612;25889587;25895143;25940950;25941243;25964350;25966717;25968544;25969860;25970224;25973687	3346	+;+;+;+;+;+;+;+;+;+;+	-0.43772	4.23952	-4.04818	0.00650436	0.151594	-2.10936
12035	Bcat1	BCAT|BCATc|Bcat-|Eca3|Eca39	branched chain aminotransferase 1, cytosolic	6	protein-coding	144993835;145004351;145007616;145010050;145015449;145019192;145032783;145034541;145039435;145047292;145048563;145075889	145000304;145004425;145007756;145010135;145015591;145019355;145032902;145034651;145039635;145047363;145048812;145076157	8102	-;-;-;-;-;-;-;-;-;-;-;-	0.735014	8.47163	4.23951	0.00550542	0.147713	-2.10963
212555	Slc66a1	BC019216|Pql|Pqlc2	solute carrier family 66 member 1	4	protein-coding	139298005;139300226;139301012;139301250;139301790;139302425;139306443;139307729;139310629	139298969;139300411;139301104;139301392;139301877;139302554;139306690;139307850;139310700	2047	-;-;-;-;-;-;-;-;-	0.360512	5.00044	4.14218	0.00584395	0.147713	-2.11749
13641	Efnb1	Cek5-|Cek5-L|EFL-|EFL-3|Elk|Elk-L|Ep|Epl|Epl2|Eplg2|LERK|LERK-2|Ler|Lerk2|St|Stra1	ephrin B1	X	protein-coding	99136130;99145292;99146478;99146752;99147115	99137013;99145569;99146570;99146877;99148991	3258	+;+;+;+;+	0.600327	1.73001	3.87797	0.00792291	0.158969	-2.11758
102058	Exoc8	AI414418|EXO8|EXO84|Exo84p|R74783|SEC8|SEC84	exocyst complex component 8	8	protein-coding	124890299	124897705	7407	-	0.878206	4.33658	4.11933	0.00628942	0.150096	-2.11806
15205	Hes1	Hr|Hry|bHLHb3|bHLHb39	hes family bHLH transcription factor 1	16	protein-coding	30065357;30065831;30066163;30066872	30065698;30065926;30066250;30067796	1451	+;+;+;+	-0.39752	4.34913	-4.08433	0.00624099	0.150096	-2.11954
18582	Pde6d	AI841218|PrBP/delta	phosphodiesterase 6D, cGMP-specific, rod, delta	1	protein-coding	86543015;86545702;86546657;86547529;86582300	86543583;86545807;86546782;86547617;86582501	1092	-;-;-;-;-	-0.81723	4.95603	-4.1475	0.00609501	0.149796	-2.12135
66854	Trim35	0710005M05Rik|A430106H13Rik|AW046487|HLS5|Hl|M|Mair|NC8|mKIAA1098	tripartite motif-containing 35	14	protein-coding	66297025;66303181;66304005;66307026;66307812;66308735	66297549;66303276;66304235;66307048;66307930;66311424	3684	+;+;+;+;+;+	0.460977	7.36646	4.21907	0.00552526	0.147713	-2.12206
227738	Lrsam1	-	leucine rich repeat and sterile alpha motif containing 1	2	protein-coding	32925215;32927985;32928652;32929574;32932091;32933815;32935168;32936436;32938797;32940241;32941803;32944705;32945442;32945851;32946092;32947791;32951093;32953364;32954202;32955181;32956475;32957249;32958158;32959517;32961044	32926901;32928130;32928733;32929705;32932189;32933910;32935248;32936510;32938884;32940340;32941873;32944749;32945581;32945973;32946121;32947921;32951183;32953485;32954286;32955249;32956552;32957293;32958214;32959613;32961255	3982	-;-;-;-;-;-;-;-;-;-;-;-;-;-;-;-;-;-;-;-;-;-;-;-;-	-0.517039	3.01082	-3.9526	0.00726245	0.156061	-2.12551
68190	Dubr	5330426P16Rik|Dum	Dppa2 upstream binding RNA	16	ncRNA	50726751;50732418	50728209;50732773	1815	-;-	-0.789777	2.05111	-3.86345	0.00809983	0.158969	-2.1274
27029	Sgsh	4632406A19Rik	N-sulfoglucosamine sulfohydrolase (sulfamidase)	11	protein-coding	119343489;119347688;119349540;119349977;119350402;119350924;119352646;119355397	119346837;119347891;119349621;119350133;119350552;119351029;119352806;119355510	4324	-;-;-;-;-;-;-;-	0.582204	3.90528	4.0681	0.00659773	0.15226	-2.12741
320706	Soga1	9830001H06Rik|AI426038|D430036N24Rik|Soga	suppressor of glucose, autophagy associated 1	2	protein-coding	157010442;157020190;157022817;157023797;157027387;157029480;157030519;157030788;157033258;157037170;157039827;157041894;157053519;157060188;157078229	157018499;157021537;157022887;157023868;157027638;157029647;157030623;157031018;157033383;157037310;157041002;157041956;157053677;157060412;157079265	13232	-;-;-;-;-;-;-;-;-;-;-;-;-;-;-	1.08955	0.657125	3.84207	0.00839079	0.158969	-2.12771
67126	Atp5e	2410043G19Rik|ATPE|AV000645|Atp5f1e	ATP synthase, H+ transporting, mitochondrial F1 complex, epsilon subunit	2	protein-coding	174461075;174462500;174463965	174461221;174462629;174464101	414	-;-;-	-0.573922	6.40979	-4.2119	0.00567535	0.147713	-2.12795
12531	Cdc25b	AI604853	cell division cycle 25B	2	protein-coding	131186948;131188106;131189079;131191145;131191350;131191596;131191813;131192557;131193068;131193239;131193595;131194115;131194339;131194626;131196977;131197229	131187380;131188227;131189130;131191186;131191386;131191766;131191935;131192688;131193148;131193412;131193687;131194177;131194437;131194759;131197088;131198511	3151	+;+;+;+;+;+;+;+;+;+;+;+;+;+;+;+	-0.973674	8.21495	-4.22168	0.00561447	0.147713	-2.13003
19291	Purb	2310015K15Rik|AA114818|Cager|Cager-2|D11Bwg0414e	purine rich element binding protein B	11	protein-coding	6467599	6476076	8478	-	0.388995	7.60389	4.1945	0.00550904	0.147713	-2.13064
100048895	9330020H09Rik	-	RIKEN cDNA 9330020H09 gene	15	ncRNA	98567324;98567639	98567525;98570864	3428	+;+	0.98809	0.972048	3.83013	0.00854372	0.158969	-2.14067
217716	Mlh3	AV125803|BB126472	mutL homolog 3	12	protein-coding	85234520;85237515;85240798;85240960;85245763;85247612;85250302;85259193;85260800;85261661;85266152;85270539	85235729;85237666;85240876;85240983;85245922;85247723;85250373;85259265;85260904;85261752;85269474;85270564	5428	-;-;-;-;-;-;-;-;-;-;-;-	-0.411596	5.37812	-4.14207	0.00584464	0.147713	-2.1415
76524	Cln6	1810065L06Rik|AW743417|D9Bwg1455e|nclf	ceroid-lipofuscinosis, neuronal 6	9	protein-coding	62838787;62844570;62845954;62846966;62847585;62849109;62850617	62838954;62844684;62846052;62847154;62847640;62849231;62852002	2136	+;+;+;+;+;+;+	-0.816004	5.8505	-4.18644	0.00583725	0.147713	-2.14193
17936	Nab1	-	Ngfi-A binding protein 1	1	protein-coding	52455849;52462088;52464785;52466890;52479238;52480871;52489921;52500210	52459306;52462204;52464947;52466979;52479289;52481004;52490755;52500448	5088	-;-;-;-;-;-;-;-	0.324456	6.49409	4.18168	0.00558907	0.147713	-2.14313
74427	Eaf1	4933403C17Rik|AI666536	ELL associated factor 1	14	protein-coding	31495079;31497709;31500120;31502263;31504287;31506571	31495371;31497803;31500256;31502453;31504520;31509858	4238	+;+;+;+;+;+	0.66111	5.72606	4.19164	0.00580378	0.147713	-2.14386
12576	Cdkn1b	AA408329|AI843786|Kip1|p2|p27|p27K|p27Kip1	cyclin-dependent kinase inhibitor 1B	6	protein-coding	134920401;134921956;134924243	134921394;134922083;134925525	2405	+;+;+	-0.908631	4.96015	-4.1386	0.00615566	0.149812	-2.14402
76969	Chst1	2610008E20Rik|AW125896|C6S|C6ST|GST-|GST-1|Gst1|KS6ST|KSGA|KSGAL6ST|KSST	carbohydrate sulfotransferase 1	2	protein-coding	92599707;92611694;92613143	92600148;92611823;92615252	2682	+;+;+	-1.16731	6.83946	-4.1989	0.00575734	0.147713	-2.14627
101142	Itfg2	2700050P07Rik|AI646725	integrin alpha FG-GAP repeat containing 2	6	protein-coding	128409444;128410493;128411565;128412699;128412957;128413103;128413525;128414145;128415896;128416257;128417617;128424718	128410417;128410666;128411682;128412790;128413010;128413200;128413673;128414284;128416064;128416298;128417712;128424910	2299	-;-;-;-;-;-;-;-;-;-;-;-	0.86886	5.23612	4.17237	0.00592893	0.147754	-2.14722
67556	Pigm	4933437L05Rik|AI644422|AV302080|C920011G20Rik	phosphatidylinositol glycan anchor biosynthesis, class M	1	protein-coding	172376531	172384099	7569	+	0.410423	5.80086	4.1624	0.00571188	0.147713	-2.1531
56442	Serinc1	1500011D18Rik|AI315070|AIGP-2|TMS-|TMS-2|Tde1|Tde1l|Tde2|Tms2|mKIAA1253	serine incorporator 1	10	protein-coding	57515774;57519363;57519698;57522956;57523961;57524320;57525325;57527665;57532357	57517292;57519593;57519842;57523216;57524098;57524399;57525494;57527826;57532529	2879	-;-;-;-;-;-;-;-;-	0.435211	7.18298	4.18373	0.0056563	0.147713	-2.15325
108958	Miga2	5730472N09Rik|AA408683|AI790341|C9orf54|Fam73|Fam73b|R7476|R74766	mitoguardin 2	2	protein-coding	30364233;30364335;30367552;30368877;30370295;30371115;30371533;30375673;30376646;30377479;30377971;30378174;30381638;30381939;30382966;30383590;30383929	30364305;30364575;30367787;30369087;30370407;30371232;30371669;30375790;30376746;30377594;30378043;30378260;30381736;30382073;30383019;30383706;30385519	3620	+;+;+;+;+;+;+;+;+;+;+;+;+;+;+;+;+	0.882898	4.38271	4.09554	0.00645899	0.151594	-2.15503
170828	Vgll1	Ton|Tondu	vestigial like family member 1	X	protein-coding	57088106;57089291;57092248;57096263;57099161;57101629;57104091;57105403	57088152;57089481;57092486;57096316;57099223;57102123;57104144;57105446	1187	+;+;+;+;+;+;+;+	-3.78747	-3.9727	-5.59925	0.00135663	0.138025	-2.15777
102595	Plekho2	AI840980|Plekh|Plekhq1	pleckstrin homology domain containing, family O member 2	9	protein-coding	65554384;65558619;65559420;65563884;65572980;65579938	65557079;65558717;65559524;65564003;65573129;65580034	3267	-;-;-;-;-;-	0.332507	5.96734	4.15226	0.00577769	0.147713	-2.15782
320487	Heatr5a	C230081H03Rik|D930036F22Rik|mKIAA1316	HEAT repeat containing 5A	12	protein-coding	51875873;51879255;51881114;51884267;51887998;51888854;51889587;51891222;51893650;51894263;51896563;51897747;51899055;51905321;51909958;51914974;51916067;51918584;51920390;51921338;51924998;51925254;51930191;51938071;51939571;51945421;51947755;51949932;51950929;51952487;51955380;51956121;51957079;51958853;51961433;51971203	51877616;51879468;51881265;51884491;51888270;51889001;51889714;51891467;51893872;51894442;51896631;51897928;51899291;51905500;51910093;51915143;51916256;51918740;51920577;51921443;51925173;51925417;51930300;51938170;51939723;51945532;51948005;51950087;51951184;51952644;51955554;51956270;51957187;51959064;51961644;51971321	7761	-;-;-;-;-;-;-;-;-;-;-;-;-;-;-;-;-;-;-;-;-;-;-;-;-;-;-;-;-;-;-;-;-;-;-;-	-0.357139	5.61531	-4.14214	0.00584419	0.147713	-2.16172
68606	Ppm1f	1110021B16Rik|4933427B07Rik|CaMKPase|Popx2|mKIAA0015	protein phosphatase 1F (PP2C domain containing)	16	protein-coding	16896469;16903324;16910939;16914034;16915160;16917660;16922463;16923640	16896624;16903591;16911081;16914236;16915348;16917803;16922556;16927375	4933	+;+;+;+;+;+;+;+	0.46175	7.00242	4.18701	0.00575937	0.147713	-2.16403
276852	D11Wsu47e	-	DNA segment, Chr 11, Wayne State University 47, expressed	11	protein-coding	113684412;113687774;113691729;113692395;113694512	113684810;113689221;113691833;113692502;113694647	2196	+;+;+;+;+	0.37218	4.74194	4.10098	0.00612369	0.149812	-2.16794
20807	Srf	AW049942|AW240594	serum response factor	17	protein-coding	46546839;46549436;46549845;46550901;46551531;46553560;46555328	46549178;46549512;46550036;46551020;46551792;46553826;46556162	4093	-;-;-;-;-;-;-	0.428268	6.76083	4.16534	0.00574065	0.147713	-2.17047
625328	H3f3c	Gm14384|H3mm11	H3 histone, family 3C	2	protein-coding	119665626	119666152	527	-	-0.664507	5.12316	-4.11974	0.00628651	0.150096	-2.17126
66350	Pla2g12a	2310004B05Rik|GX|GXII|GXII-1|GXII-1-PLA2|Pla2|Pla2g12|R|Rossy|mGXII|mGXII-1	phospholipase A2, group XIIA	3	protein-coding	129878622;129881184;129888881;129890268;129894838	129878935;129881296;129888957;129890433;129895821	1654	+;+;+;+;+	-0.610559	6.74199	-4.18124	0.00587093	0.147754	-2.17278
84095	Pi4k2a	Pi4k2	phosphatidylinositol 4-kinase type 2 alpha	19	protein-coding	42090435;42100637;42104858;42105330;42113043;42115037;42115885;42116507;42119793	42090936;42100837;42104989;42105483;42113104;42115136;42116018;42116566;42122218	3771	+;+;+;+;+;+;+;+;+	0.391068	6.43783	4.15497	0.00576004	0.147713	-2.17391
654409	Stk35os1	4932416H05Rik	serine/threonine kinase 35, opposite strand 1	2	ncRNA	129798369	129801459	3091	-	0.809107	0.497661	3.78596	0.00883087	0.160485	-2.17783
67619	Nob1	1700021I09Rik|ART|ART-4|No|Nob1p|Psmd8|Psmd8bp1	NIN1/RPN12 binding protein 1 homolog	8	protein-coding	107412489;107416106;107416994;107418056;107418314;107418700;107421482;107424738;107424966	107413183;107416250;107417091;107418226;107418442;107418771;107421612;107424870;107425038	1647	-;-;-;-;-;-;-;-;-	0.356433	6.90799	4.15288	0.00577366	0.147713	-2.1802
67749	Mgarp	4930583H14Rik|AI195347|CESP-1|HUMMR|Osap|Qsap	mitochondria localized glutamic acid rich protein	3	protein-coding	51388412;51391226;51391825;51396228	51389323;51391319;51391928;51396547	1430	-;-;-;-	-0.601553	7.21303	-4.1751	0.00591104	0.147754	-2.18465
13207	Ddx5	2600009A06Rik|G17P1|HUMP68|Hl|Hlr1|p6|p68	DEAD box helicase 5	11	protein-coding	106780356;106782469;106783959;106784101;106784414;106784880;106785136;106785395;106786067;106786226;106786448;106786909;106788273	106782256;106782693;106784018;106784162;106784524;106785052;106785296;106785536;106786132;106786359;106786544;106787074;106788494	3520	-;-;-;-;-;-;-;-;-;-;-;-;-	0.579502	9.46683	4.16945	0.00594815	0.147754	-2.18591
665685	Ppp1r2-ps2	EG665685|Gm7749	protein phosphatase 1, regulatory (inhibitor) subunit 2, pseudogene 2	6	pseudo	90905705	90906507	803	+	0.532777	3.7871	3.99212	0.00698375	0.154073	-2.19102
75623	Tex30	1700029F09Rik|3110030D08Rik	testis expressed 30	1	protein-coding	44086617;44087843;44088476;44091361;44099848;44101467;44101900;44102328	44087063;44088048;44088527;44091591;44100001;44101522;44101957;44102388	1265	-;-;-;-;-;-;-;-	0.390975	5.37525	4.12053	0.00598916	0.147776	-2.19272
320678	Iffo1	4733401N06Rik|A930037G23Rik|HOM-TES-103|If|Iffo	intermediate filament family orphan 1	6	protein-coding	125145241;125149589;125149741;125151385;125151795;125152614;125153042;125153410;125159062;125160533	125146029;125149649;125149836;125151525;125151803;125152771;125153162;125153502;125159192;125161782	2849	+;+;+;+;+;+;+;+;+;+	0.609655	3.71296	4.00236	0.00717443	0.154702	-2.19283
74253	Klrg2	2310020F24Rik	killer cell lectin-like receptor subfamily G, member 2	6	protein-coding	38626660;38628085;38629764;38630281;38636376	38627725;38628188;38629909;38630382;38637239	2282	-;-;-;-;-	1.40453	-1.65837	3.91496	0.00758755	0.158969	-2.19696
75782	Lca5	4930431B11Rik|5730406O13Rik|AV274874|ORF64	Leber congenital amaurosis 5 (human)	9	protein-coding	83391355;83393416;83398512;83399626;83400603;83401612;83423023;83426593;83440909	83391873;83396055;83398641;83399768;83400696;83401749;83423552;83426961;83441127	4782	-;-;-;-;-;-;-;-;-	-0.474202	3.64425	-3.97148	0.00710517	0.154569	-2.19829
18949	Pnn	AU045199|D12Ertd512|D12Ertd512e	pinin	12	protein-coding	59066919;59067779;59068285;59068726;59068902;59069116;59070142;59070379;59071426	59067115;59067850;59068353;59068798;59068996;59069191;59070297;59070517;59074017	3469	+;+;+;+;+;+;+;+;+	0.396374	6.90925	4.13739	0.00587573	0.147754	-2.19927
19079	Prkab1	1300015D22Rik|AU021155|E430008F22	protein kinase, AMP-activated, beta 1 non-catalytic subunit	5	protein-coding	116013590;116014914;116017948;116020004;116020374;116021483;116024091	116014726;116014982;116018081;116020118;116020467;116021646;116024428	2051	-;-;-;-;-;-;-	0.438886	4.92899	4.0616	0.00640517	0.151456	-2.208
56348	Hsd17b12	2610510O05Rik|AI172963|KIK|KIK-I|Kik1	hydroxysteroid (17-beta) dehydrogenase 12	2	protein-coding	94032697;94033927;94043873;94045361;94052254;94065554;94066409;94083167;94114993;94117430;94157710	94033661;94034076;94043938;94045442;94052288;94065598;94066473;94083274;94115068;94117476;94157909	1839	-;-;-;-;-;-;-;-;-;-;-	0.396678	7.45321	4.12924	0.00593022	0.147754	-2.20955
50877	Neu3	-	neuraminidase 3	7	protein-coding	99811439;99823322;99828158	99814307;99823533;99828417	3341	-;-;-	-0.999938	3.35065	-3.92752	0.0078135	0.158969	-2.21052
108159	Ubxn8	D0H8S2298|D0H8S2298E|Rep|Rep-8|Rep8h|Ubxd6	UBX domain protein 8	8	protein-coding	33619586;33623162;33626324;33629237;33633502;33635289;33638480;33641850	33621700;33623236;33626365;33629374;33633627;33635359;33638602;33641976	2817	-;-;-;-;-;-;-;-	0.898525	5.39678	4.12616	0.00624165	0.150096	-2.21086
13865	Nr2f1	COUP-|COUP-T|COUP-TF1|COUP-TFI|COUPTFA|EAR-3|EAR3|Erb|Erbal3|SVP44|Tcfcou|Tcfcoup1	nuclear receptor subfamily 2, group F, member 1	13	protein-coding	78188973;78195162;78198120	78190013;78195689;78198982	2432	-;-;-	0.678973	1.16645	3.76781	0.00902326	0.161254	-2.21239
26570	Slc7a11	9930009M05Rik|AI451155|su|sut|xCT	solute carrier family 7 (cationic amino acid transporter, y+ system), member 11	3	protein-coding	50364936;50377564;50379035;50380972;50381875;50384044;50417988;50424042;50427651;50435349;50438789;50442985	50372366;50377741;50379184;50381068;50381978;50384167;50418032;50424141;50427776;50435464;50438915;50443613	9227	-;-;-;-;-;-;-;-;-;-;-;-	0.861332	2.47116	3.88802	0.00817631	0.158969	-2.21351
22129	Ttc3	2610202A04Rik|AA409221|D16Ium2|D16Ium21|D16Ium21e|TP|TPRD|mKIAA4119	tetratricopeptide repeat domain 3	16	protein-coding	94370739;94383912;94384346;94384784;94385336;94387337;94388265;94390202;94392015;94393112;94403314;94408554;94409684;94410833;94412060;94415949;94416282;94418607;94419398;94420248;94422227;94424065;94425087;94426151;94426766;94427791;94429359;94431788;94433116;94434316;94435476;94439185;94442471;94444485;94447999;94451020;94452964;94454427;94456711;94457321;94457931;94459762;94462222;94462496;944…	94370861;94384066;94384388;94384934;94385423;94387390;94388385;94390287;94392109;94393174;94403368;94408716;94409729;94410956;94412123;94416009;94416366;94418741;94419478;94420360;94422347;94424187;94425188;94426243;94426830;94427927;94429685;94432039;94433162;94434372;94435546;94439349;94443491;94444550;94448148;94451159;94453032;94454523;94456811;94457411;94458032;94460102;94462348;94462630;944…	7295	+;+;+;+;+;+;+;+;+;+;+;+;+;+;+;+;+;+;+;+;+;+;+;+;+;+;+;+;+;+;+;+;+;+;+;+;+;+;+;+;+;+;+;+;+;+	-0.409694	7.22459	-4.12334	0.00597229	0.147754	-2.21628
219140	Spata13	C79050|ESTM1|ESTM11|X83327|mFLJ00298	spermatogenesis associated 13	14	protein-coding	60634729;60690854;60706714;60709425;60745645;60746714;60747441;60749963;60751635;60753781;60756212;60759583;60760876	60634864;60692548;60707079;60709569;60745781;60746893;60747626;60750142;60751867;60753910;60756584;60759657;60764556	7517	+;+;+;+;+;+;+;+;+;+;+;+;+	0.978384	5.12724	4.1418	0.00613375	0.149812	-2.21982
19082	Prkag1	AA571379|BB036179|Pr|Prkaac	protein kinase, AMP-activated, gamma 1 non-catalytic subunit	15	protein-coding	98812797;98813597;98814006;98814188;98814509;98815183;98815314;98815497;98815659;98815876;98825688;98831430	98813480;98813743;98814043;98814353;98814635;98815237;98815359;98815555;98815740;98815985;98825733;98831508	1639	-;-;-;-;-;-;-;-;-;-;-;-	0.658554	4.56845	4.043	0.00685207	0.153425	-2.22047
100504637	Gm20324	-	predicted gene, 20324	15	ncRNA	82899080;82900719;82901716;82905343	82899268;82901072;82901814;82905816	1116	+;+;+;+	0.712354	2.23257	3.80744	0.00865219	0.159543	-2.22381
56527	Mast1	9430008B02Rik|S|SAST|SAST170	microtubule associated serine/threonine kinase 1	8	protein-coding	84911853;84913320;84915455;84915680;84916156;84916553;84917727;84918053;84918670;84920360;84920615;84920797;84921100;84921340;84923731;84924028;84925275;84925409;84925645;84928580;84928950;84929222;84930820;84935244;84935706;84937195	84913241;84913507;84915591;84915802;84916385;84916759;84917974;84918231;84918779;84920482;84920716;84920962;84921232;84921478;84923939;84924113;84925342;84925541;84925746;84928789;84929025;84929382;84930898;84935319;84935794;84937353	4922	-;-;-;-;-;-;-;-;-;-;-;-;-;-;-;-;-;-;-;-;-;-;-;-;-;-	0.581044	2.35717	3.81481	0.00853428	0.158969	-2.22385
666834	Gm8317	EG666834	predicted gene 8317	14	pseudo	45858043	45858546	504	-	0.688184	1.14704	3.74491	0.00927269	0.161254	-2.22428
59053	Hgh1	Brp|Brp16|D15Ertd741|D15Ertd741e|Fam20|Fam203a|MNCb-5873	HGH1 homolog	15	protein-coding	76368898;76369652;76369856;76370162;76370332;76370532	76369569;76369752;76369954;76370253;76370454;76371411	1967	+;+;+;+;+;+	0.435884	5.24606	4.07301	0.00633962	0.15019	-2.22484
100042498	Mir22hg	2210403K04Rik|mir-22	Mir22 host gene (non-protein coding)	11	ncRNA	75461539;75463693;75465307	75461755;75463857;75466690	1766	+;+;+	1.26742	-0.183467	3.8247	0.00843522	0.158969	-2.22493
326623	Tnfsf15	TL|Tl1|Tl1a|Tnlg1b|VE|Vegi	tumor necrosis factor (ligand) superfamily, member 15	4	protein-coding	63724603;63733328;63734254;63744809	63730043;63733366;63734296;63745113	5828	-;-;-;-	-2.00445	-1.88608	-4.13747	0.00597645	0.147754	-2.22687
16194	Il6ra	CD126|I|IL|IL-6R|IL-6R-alpha|IL-6RA|Il6r	interleukin 6 receptor, alpha	3	protein-coding	89869324;89876809;89877844;89878849;89885902;89886542;89887022;89889187;89890237;89912955	89871386;89876908;89877913;89878895;89886043;89886708;89887206;89889310;89890473;89913162	3343	-;-;-;-;-;-;-;-;-;-	0.605684	3.78863	3.9182	0.00773376	0.158969	-2.22933
76795	Tbc1d9b	-	TBC1 domain family, member 9B	11	protein-coding	50131360;50135825;50140383;50145027;50146103;50148021;50149702;50151319;50151922;50152624;50155086;50156745;50158417;50158662;50159643;50161455;50162046;50163825;50168169;50168696;50170697	50131556;50135935;50140501;50145255;50146361;50148228;50149914;50151480;50152072;50152838;50155203;50157030;50158546;50158760;50159711;50161695;50162111;50163896;50168225;50168802;50172785	5198	+;+;+;+;+;+;+;+;+;+;+;+;+;+;+;+;+;+;+;+;+	-0.647651	6.15726	-4.11882	0.00629295	0.150096	-2.23503
76566	Rflnb	1500005K14Rik|Fam101|Fam101b|Ref|RefilinB|cfm	refilin B	11	protein-coding	76019194;76024948;76027428	76022240;76025057;76027782	3512	-;-;-	-1.20448	0.567972	-3.75438	0.00955007	0.161254	-2.23598
12549	Arhgap31	5830477L08Rik|AU041750|CdG|Cdgap|D330026I07Rik	Rho GTPase activating protein 31	16	protein-coding	38598343;38606602;38608903;38610757;38618143;38620903;38623812;38624547;38625551;38636897;38640247;38712574	38603815;38606879;38609451;38610819;38618267;38621092;38623954;38624654;38625633;38637041;38640349;38713035	7722	-;-;-;-;-;-;-;-;-;-;-;-	2.07271	-3.11606	4.57598	0.0036267	0.145761	-2.23701
269800	Zfp384	BB163993|C130073D16Rik|Ci|Ciz|NP|Nm|Nmp4	zinc finger protein 384	6	protein-coding	125009238;125009669;125010381;125023679;125024033;125024505;125024746;125025848;125030798;125031671;125033240;125035713;125036306	125009499;125009901;125010440;125023749;125024270;125024552;125025082;125025940;125031022;125031853;125033318;125035871;125037870	3553	+;+;+;+;+;+;+;+;+;+;+;+;+	0.37307	6.11615	4.09733	0.0061492	0.149812	-2.23747
653030	Arhgap27os3	F830206d12rik|Gm11648	Rho GTPase activating protein 27, opposite strand 3	11	ncRNA	103344753;103345416;103346855;103347802	103344919;103345463;103347045;103350126	2731	+;+;+;+	0.93419	2.12645	3.80733	0.00897719	0.160804	-2.24181
17193	Mbd4	Med1	methyl-CpG binding domain protein 4	6	protein-coding	115840697;115844063;115844570;115845314;115845543;115848906;115850618;115853137	115842562;115844166;115844719;115845448;115845617;115849732;115850839;115853341	3584	-;-;-;-;-;-;-;-	-0.359399	5.08362	-4.03849	0.00657707	0.15226	-2.24846
101489	Ric8a	AI114950|RIC|RIC-8|Ri|Ric8|synem	RIC8 guanine nucleotide exchange factor A	7	protein-coding	140857397;140857845;140857982;140858863;140859439;140860877;140861073;140861296;140861840;140862311	140857554;140857892;140858572;140858954;140859589;140860972;140861217;140861440;140861959;140863731	2967	+;+;+;+;+;+;+;+;+;+	0.336278	6.0158	4.08265	0.00625298	0.150096	-2.24864
269878	Megf8	AW049492|Egfl|Egfl4|b2b1702.2Clo|b2b1702C|b2b1702Clo|b2b288C|b2b288Clo|m687Ddg|mKIAA0817	multiple EGF-like-domains 8	7	protein-coding	25317164;25326380;25327470;25328485;25328752;25329861;25330686;25331014;25333758;25334129;25334566;25334792;25337774;25338359;25339465;25340219;25340417;25340633;25340972;25341698;25342213;25342520;25343666;25346100;25346426;25346676;25347316;25348224;25348915;25349655;25353726;25355013;25355302;25355734;25358245;25358616;25359054;25359743;25360109;25360654;25363322	25317693;25326543;25327676;25328665;25328840;25330276;25330831;25331136;25333912;25334248;25334710;25334955;25337974;25338559;25339701;25340337;25340548;25340746;25341220;25341897;25342423;25342769;25343798;25346347;25346536;25346794;25347523;25348404;25349078;25349799;25353957;25355136;25355515;25355948;25358452;25358775;25359246;25359913;25360239;25360786;25365917	10040	+;+;+;+;+;+;+;+;+;+;+;+;+;+;+;+;+;+;+;+;+;+;+;+;+;+;+;+;+;+;+;+;+;+;+;+;+;+;+;+;+	-0.576792	3.5889	-4.04367	0.00684688	0.153425	-2.2489
243897	Ggn	AI593290	gametogenetin	7	protein-coding	29170210;29170858;29173756	29170441;29173100;29173933	2653	+;+;+	-3.38042	-1.89384	-4.41495	0.00455054	0.145761	-2.25074
20869	Stk11	AA408040|Lkb|Lkb1|Pa|Par-4|R75140	serine/threonine kinase 11	10	protein-coding	80116536;80124802;80125479;80126033;80126233;80126654;80127045;80127904;80129905;80130256	80116907;80124885;80125568;80126165;80126369;80126781;80127102;80128100;80130111;80130470	1621	+;+;+;+;+;+;+;+;+;+	0.651153	4.80608	4.05289	0.00677607	0.153273	-2.25096
58172	Sertad2	AB041541|AU021878|Kiaa0127|MNCb-1504|SEI|SEI-2|Se|Sei2|TRIP-Br2|Trip|mKIAA0127	SERTA domain containing 2	11	protein-coding	20543253;20631977;20647802	20543760;20632273;20653023	6027	+;+;+	-0.405134	5.32565	-4.04923	0.00649654	0.151594	-2.2533
106957	Slc39a6	Erm|Ermelin|Zi|Zip6	solute carrier family 39 (metal ion transporter), member 6	18	protein-coding	24579881;24582317;24584020;24585126;24589747;24596266;24597743;24599230;24600815;24603287	24581077;24582507;24584100;24585503;24589852;24596484;24597912;24599413;24601639;24603817	3882	-;-;-;-;-;-;-;-;-;-	0.5614	6.71777	4.11788	0.00629958	0.150096	-2.25374
78929	Polr3h	5031409G22Rik|RP|RPC8	polymerase (RNA) III (DNA directed) polypeptide H	15	protein-coding	81915030;81917200;81918268;81918675;81922409;81925786	81916665;81917401;81918331;81918761;81922505;81926213	2514	-;-;-;-;-;-	0.834944	4.98033	4.05857	0.00673285	0.153273	-2.25525
226412	R3hdm1	R3hdm	R3H domain containing 1	1	protein-coding	128103306;128151744;128153189;128162202;128162769;128167893;128168979;128174949;128175092;128178883;128179087;128181717;128181838;128181986;128184400;128186758;128190638;128193460;128196974;128211205;128216401;128221600;128223469;128231323;128235066;128235542;128236397	128103483;128151952;128153399;128162243;128162858;128168007;128169057;128175008;128175232;128178991;128179182;128181754;128181888;128182212;128184654;128186909;128190739;128193756;128197097;128211359;128216552;128221703;128223641;128231467;128235148;128235626;128237735	4812	+;+;+;+;+;+;+;+;+;+;+;+;+;+;+;+;+;+;+;+;+;+;+;+;+;+;+	-0.854603	6.95506	-4.1136	0.00632977	0.15019	-2.2563
77097	Tanc2	3526402J09Rik|5730590C14Rik	tetratricopeptide repeat, ankyrin repeat and coiled-coil containing 2	11	protein-coding	105589986;105625035;105673420;105713382;105776806;105779939;105798561;105810472;105834949;105840619;105857397;105863917;105867167;105886358;105895846;105896468;105899684;105902060;105908995;105910203;105912912;105913357;105914892;105916914;105919951;105921748	105590249;105625124;105673491;105713453;105776954;105780125;105798824;105810597;105835230;105840752;105857628;105864083;105867774;105886466;105895968;105896704;105899869;105902153;105909128;105910326;105913087;105913489;105914983;105917060;105920051;105929304	11860	+;+;+;+;+;+;+;+;+;+;+;+;+;+;+;+;+;+;+;+;+;+;+;+;+;+	-0.842052	4.52312	-4.02653	0.00698067	0.154073	-2.25948
76563	Qrsl1	2700038P16Rik|C80053|Ga|GatA	glutaminyl-tRNA synthase (glutamine-hydrolyzing)-like 1	10	protein-coding	43874190;43876472;43881473;43882066;43884749;43884943;43888969;43894515;43895434;43896009;43901614	43874706;43876677;43881590;43882258;43884861;43885118;43889136;43894611;43895532;43896168;43901736	1970	-;-;-;-;-;-;-;-;-;-;-	0.369881	4.40916	3.9945	0.00691858	0.153425	-2.26325
52174	Tmem222	5730406H10Rik|AA409341|D4Ertd196|D4Ertd196e	transmembrane protein 222	4	protein-coding	133266045;133268196;133268409;133269778;133270963;133277531	133266921;133268326;133268505;133269809;133271047;133277790	1482	-;-;-;-;-;-	0.340026	5.42286	4.04767	0.00650815	0.151594	-2.26527
321008	Zswim9	6330408A02Rik	zinc finger SWIM-type containing 9	7	protein-coding	13258967;13269335;13277146;13278644	13261640;13269647;13277428;13278721	3348	-;-;-;-	-0.538938	2.75306	-3.80982	0.00858484	0.159497	-2.26561
18822	Plod1	2410042F05Rik|AI854890|AV007929|LH|Lh1|Plod	procollagen-lysine, 2-oxoglutarate 5-dioxygenase 1	4	protein-coding	147909753;147913220;147915797;147917305;147918134;147918780;147920169;147921007;147921398;147923124;147925517;147926147;147927023;147928458;147929540;147931122;147931627;147932731;147936602	147910874;147913345;147915943;147917409;147918199;147918893;147920310;147921132;147921502;147923245;147925648;147926248;147927120;147928521;147929652;147931285;147931763;147932822;147936776	3252	-;-;-;-;-;-;-;-;-;-;-;-;-;-;-;-;-;-;-	-0.779469	2.88598	-3.87577	0.00829257	0.158969	-2.26639
84585	Rnf123	BC003945|KPC|Kpc1	ring finger protein 123	9	protein-coding	108051672;108052035;108052214;108052445;108056037;108056357;108056521;108056816;108058163;108058336;108058509;108058783;108059663;108061754;108062562;108062871;108063483;108063921;108065686;108066285;108066623;108066855;108067095;108067396;108068122;108068267;108068476;108068991;108069172;108069676;108069948;108070217;108070545;108070726;108071151;108071378;108077349;108077722;108079269	108051960;108052120;108052308;108052587;108056121;108056432;108056709;108056955;108058247;108058423;108058596;108058857;108059840;108061861;108062645;108063016;108063681;108064027;108065787;108066405;108066694;108066916;108067194;108067513;108068195;108068359;108068601;108069095;108069286;108069801;108070015;108070303;108070630;108070780;108071245;108071457;108077433;108077897;108079375	4314	-;-;-;-;-;-;-;-;-;-;-;-;-;-;-;-;-;-;-;-;-;-;-;-;-;-;-;-;-;-;-;-;-;-;-;-;-;-;-	-0.318731	6.51883	-4.0771	0.00629267	0.150096	-2.26808
217216	Hrob	-	homologous recombination factor with OB-fold	11	protein-coding	102248882;102250679;102254954;102257887;102259320;102259834;102260079;102260491;102262183;102264635	102249092;102250729;102256021;102257970;102259460;102259942;102260164;102260616;102262300;102265183	2543	+;+;+;+;+;+;+;+;+;+	-0.399468	5.56149	-4.05422	0.0064595	0.151594	-2.26925
20591	Kdm5c	D930009K15Rik|Jari|Jarid1c|Smc|Smcx|mKIAA0234	lysine (K)-specific demethylase 5C	X	protein-coding	152233230;152237633;152239630;152240026;152242037;152244873;152245102;152246255;152248428;152248662;152253424;152253699;152261937;152262163;152266557;152266817;152267083;152267895;152268765;152269715;152270352;152270694;152271012;152271860;152272075;152272709	152233710;152237710;152239752;152240196;152242171;152244996;152245283;152246413;152248547;152248820;152253605;152253861;152262056;152262357;152266738;152266941;152267230;152268000;152269123;152269853;152270531;152270831;152271593;152271929;152272274;152274354	6267	+;+;+;+;+;+;+;+;+;+;+;+;+;+;+;+;+;+;+;+;+;+;+;+;+;+	-0.335009	8.13487	-4.07334	0.00631976	0.15019	-2.27505
66107	Wfdc21	1100001G20Rik|Wdnm1-l|Wdnm1-like	WAP four-disulfide core domain 21	11	protein-coding	83746940;83749233;83752494	83747123;83749333;83752646	438	+;+;+	-1.41082	-1.6368	-3.91233	0.00761089	0.158969	-2.27674
208194	Exog	AW557704|ENDO|ENG|ENGL-B|ENGL-a|Endogl1|Endogl2|Engl|Engla|Englb	endo/exonuclease (5'-3'), endonuclease G-like	9	protein-coding	119444923;119445287;119446949;119448389;119449778;119452228;119462376	119445150;119445321;119447098;119448528;119449854;119452342;119465518	3888	+;+;+;+;+;+;+	0.832765	3.97124	3.96315	0.0075017	0.158969	-2.27755
100037278	Niban3	Bcn|Bcnp1|Fam129|Fam129c	niban apoptosis regulator 3	8	protein-coding	71597646;71599078;71600070;71600415;71602099;71602373;71602561;71602764;71603637;71603921;71604738;71604928;71605607;71606661;71607541	71597823;71599208;71600195;71600529;71602266;71602488;71602665;71602926;71603827;71604079;71604854;71605035;71605718;71606744;71608149	2482	+;+;+;+;+;+;+;+;+;+;+;+;+;+;+	-0.789287	3.20679	-3.87971	0.00825496	0.158969	-2.27816
100504307	Gm20163	Gm45763	predicted gene, 20163	8	ncRNA	105289989;105290904	105290562;105292107	1778	+;+	0.776883	0.796334	3.70007	0.00978353	0.161254	-2.27908
76900	Ssbp4	1210002E11Rik|AW743380|Sspb4	single stranded DNA binding protein 4	8	protein-coding	70597490;70598013;70598206;70598539;70598702;70598854;70598993;70599118;70599374;70599525;70599688;70599840;70600396;70602232;70602401;70602574;70608125	70597768;70598120;70598234;70598617;70598772;70598908;70599028;70599163;70599444;70599595;70599757;70599899;70600485;70602316;70602462;70602646;70608314	1475	-;-;-;-;-;-;-;-;-;-;-;-;-;-;-;-;-	-0.432122	5.46275	-4.04853	0.006546	0.152191	-2.27995
107607	Nod1	C230079P11|Car|Card4|F830007N14Rik|Nl|Nlrc1	nucleotide-binding oligomerization domain containing 1	6	protein-coding	54923942;54928035;54930176;54933560;54934395;54937354;54938138;54939304;54943131;54947949;54949432;54971569;54972269	54925009;54928118;54930259;54933643;54934478;54937437;54938221;54939387;54944955;54948123;54949753;54971661;54972612	4415	-;-;-;-;-;-;-;-;-;-;-;-;-	-1.23085	0.587077	-3.71767	0.0099657	0.161491	-2.28048
109652	Acy1	1110014J22Rik|Acy-|Acy-1	aminoacylase 1	9	protein-coding	106432996;106433362;106433567;106434530;106434685;106434965;106435096;106435468;106435615;106435784;106436126;106436696;106436889;106437629;106438133	106433245;106433422;106433646;106434598;106434829;106435014;106435169;106435524;106435704;106435860;106436220;106436800;106436953;106437737;106438236	1431	-;-;-;-;-;-;-;-;-;-;-;-;-;-;-	0.378738	4.72192	4.01356	0.00676828	0.153273	-2.28174
328309	Gm9776	A530089L17	predicted gene 9776	13	ncRNA	94356747	94358923	2177	-	0.938871	1.10305	3.68831	0.00999047	0.161491	-2.28314
67194	2700038G22Rik	-	RIKEN cDNA 2700038G22 gene	5	ncRNA	23850597;23852121;23852718;23853767	23850621;23852155;23852760;23855033	1370	+;+;+;+	0.889141	3.66829	3.92179	0.007865	0.158969	-2.28793
20481	Ski	2310012I02Rik|2610001A11Rik|AA062172|AA589460|BC004088	ski sarcoma viral oncogene homolog (avian)	4	protein-coding	155154075;155157946;155159288;155159696;155160580;155160834;155221552	155157529;155158176;155159580;155159958;155160695;155160956;155222535	5465	-;-;-;-;-;-;-	0.561521	4.54269	4.01276	0.00709037	0.154569	-2.289
68002	Sdhaf4	1110058L19Rik|1700001E18Rik|C6orf57	succinate dehydrogenase complex assembly factor 4	1	protein-coding	23995939;24003157;24005546	23996360;24003306;24005640	667	-;-;-	-0.436931	3.83689	-3.90131	0.00770939	0.158969	-2.29578
70549	Tln2	5730421P04Rik|AI507121|AI787438|AL118320|mKIAA0320	talin 2	9	protein-coding	67217085;67223976;67227108;67227382;67229332;67240680;67242327;67250543;67255859;67258188;67258462;67261891;67262814;67266777;67272610;67275321;67277983;67286458;67289982;67293805;67295635;67296302;67302474;67304836;67306420;67308870;67311801;67318183;67319317;67321839;67322973;67330548;67331732;67334190;67338210;67340282;67342035;67344066;67346321;67348122;67354446;67355063;67356660;67361322;673…	67221518;67224101;67227290;67227444;67229457;67240804;67242432;67250650;67256044;67258304;67258587;67262074;67262980;67266923;67272729;67275422;67278129;67286628;67290083;67293937;67295816;67296442;67302635;67304979;67306542;67308959;67311894;67318322;67319514;67321958;67323181;67330650;67331860;67334324;67338323;67340395;67342163;67344232;67346615;67348289;67354544;67355271;67356768;67361435;673…	12134	-;-;-;-;-;-;-;-;-;-;-;-;-;-;-;-;-;-;-;-;-;-;-;-;-;-;-;-;-;-;-;-;-;-;-;-;-;-;-;-;-;-;-;-;-;-;-;-;-;-;-;-;-;-;-;-;-;-	-0.595653	5.58921	-4.05341	0.00677207	0.153273	-2.30258
67554	Slc25a30	4933433D23Rik|AV025504|AV221431|AW319655|KMCP|KMCP1	solute carrier family 25, member 30	14	protein-coding	75761999;75763329;75766903;75768816;75769566;75770171;75771439;75774995;75776996;75786925	75762690;75763409;75767041;75768940;75769661;75770256;75771533;75775142;75777126;75787037	1706	-;-;-;-;-;-;-;-;-;-	-0.685813	3.70448	-3.91626	0.00791509	0.158969	-2.3046
70292	Afap1	2600003E23Rik|9630044L16Rik|AI848729|Afap|mKIAA3018	actin filament associated protein 1	5	protein-coding	35893319;35935552;35936038;35945188;35948035;35950855;35961746;35962205;35968570;35974388;35976492;35984189;35989554;35993541;35995957;35997518;35999699	35893540;35935680;35936132;35945296;35948246;35951034;35961847;35962286;35968719;35974599;35976637;35984306;35989668;35993705;35996147;35997682;36003922	6617	+;+;+;+;+;+;+;+;+;+;+;+;+;+;+;+;+	-0.873935	0.150509	-3.66808	0.0101671	0.161702	-2.30494
232811	Kmt5c	BC024816|Suv4-20|Suv4-20h2|Suv420|Suv420h2	lysine methyltransferase 5C	7	protein-coding	4740127;4741780;4742122;4742619;4742947;4743247;4745802;4746077;4746377	4740239;4741981;4742287;4742728;4743110;4743266;4745938;4746261;4747514	2235	+;+;+;+;+;+;+;+;+	-0.664536	5.35264	-4.01615	0.00706316	0.154569	-2.30606
54405	Ndufa1	1810049F12Rik|MWFE	NADH:ubiquinone oxidoreductase subunit A1	X	protein-coding	37187588;37189874;37190989	37187741;37189963;37191238	494	-;-;-	-0.702688	4.42913	-3.94194	0.00768562	0.158969	-2.30761
110593	Prdm2	4833427P12Rik|E330024L24Rik|Gm1033|Gm19732|KMT8|R|Ri|Riz|Riz1|Znfpr1c1	PR domain containing 2, with ZNF domain	4	protein-coding	143107391;143111634;143127469;143142124;143162056;143170036;143179288;143180877;143194661;143212615	143109385;143111777;143136099;143142234;143162182;143170188;143179391;143180991;143194734;143212709	11549	-;-;-;-;-;-;-;-;-;-	-0.314654	7.38058	-4.04788	0.00650658	0.151594	-2.30833
13486	Dr1	1700121L09Rik|Dr|Dr1l|NC|NC2|NC2be|NC2beta	down-regulator of transcription 1	5	protein-coding	108268897;108275569;108278519	108269809;108275732;108280521	3080	+;+;+	0.44505	6.19869	4.05606	0.00661709	0.152425	-2.30938
54153	Rasa4	AA793972|AW112107|BB079060|CAPRI|GAPL	RAS p21 protein activator 4	5	protein-coding	136083916;136089353;136091194;136091748;136093138;136095527;136096661;136098688;136100902;136101244;136101625;136101945;136102235;136102528;136103280;136103837;136104516;136105604;136107071;136111252;136111431	136084177;136089409;136091307;136091809;136093267;136095608;136096792;136098779;136101019;136101394;136101689;136102057;136102427;136102665;136103424;136104006;136104653;136105739;136107191;136111316;136111860	2914	+;+;+;+;+;+;+;+;+;+;+;+;+;+;+;+;+;+;+;+;+	-0.706034	1.83166	-3.72091	0.00958474	0.161254	-2.31492
78893	Cnot10	2600001P13Rik	CCR4-NOT transcription complex, subunit 10	9	protein-coding	114585874;114591516;114593437;114597479;114597795;114598705;114601342;114610645;114613624;114614989;114617792;114619223;114622845;114625820;114626397;114627393;114629007;114631822;114632677;114639919	114586339;114591692;114593512;114597606;114597830;114598835;114601455;114610725;114613800;114615110;114617994;114619372;114622962;114625903;114626483;114627535;114629157;114631983;114632771;114640200	2983	-;-;-;-;-;-;-;-;-;-;-;-;-;-;-;-;-;-;-;-	0.413972	6.50232	4.04391	0.00657814	0.15226	-2.31572
432999	A930007A09Rik	-	RIKEN cDNA A930007A09 gene	16	protein-coding	13754564	13757208	2645	+	0.956271	0.838444	3.65918	0.010395	0.163092	-2.3169
56857	Slc37a2	G3|G3PP|Slc3|Slc37a1|cI-|cI-2|ci|ci2	solute carrier family 37 (glycerol-3-phosphate transporter), member 2	9	protein-coding	37229149;37233053;37233310;37233620;37233842;37234158;37234393;37235085;37235481;37236879;37237300;37237737;37238216;37239131;37239619;37241092;37241289;37241879;37255299	37231656;37233109;37233374;37233717;37233920;37234231;37234441;37235170;37235543;37236969;37237452;37237774;37238382;37239207;37239754;37241170;37241382;37241960;37255738	4436	-;-;-;-;-;-;-;-;-;-;-;-;-;-;-;-;-;-;-	0.496435	3.29383	3.83825	0.00830148	0.158969	-2.31829
234740	Tmem231	4932417I16Rik|Gm178	transmembrane protein 231	8	protein-coding	111912018;111914489;111915257;111918291;111918828;111933360;111933628	111914109;111914594;111915338;111918434;111918956;111933529;111933791	2887	-;-;-;-;-;-;-	-1.31717	4.12982	-3.91488	0.00792764	0.158969	-2.31895
225518	Prdm6	Gm92|P|PRISM	PR domain containing 6	18	protein-coding	53464546;53473421;53536612;53540198;53552047;53568156;53574955	53465162;53473728;53536739;53540322;53552389;53568332;53575857	2601	+;+;+;+;+;+;+	-2.12948	-3.20481	-4.71816	0.00498282	0.145761	-2.31968
320560	Dennd5b	9330160C06Rik|AI852444|D030011O10Rik|Gm17524	DENN/MADD domain containing 5B	6	protein-coding	148988069;148998257;148999921;149000599;149005166;149006726;149009755;149014116;149016982;149019341;149020545;149027283;149029110;149033266;149036386;149041516;149044483;149054900;149068050;149080806;149101183	148993889;148998431;149000047;149000681;149005353;149006844;149009900;149014237;149017110;149019422;149020623;149027435;149029241;149033359;149036536;149041747;149045019;149055087;149068716;149080915;149101680	9833	-;-;-;-;-;-;-;-;-;-;-;-;-;-;-;-;-;-;-;-;-	-0.60028	5.62814	-4.03525	0.00691223	0.153425	-2.32148
11566	Adss	AI314886|AS|Adss2	adenylosuccinate synthetase, non muscle	1	protein-coding	177763178;177767655;177769925;177771141;177772072;177773575;177775581;177776457;177776813;177782843;177784049;177784896;177796212	177764297;177767804;177770022;177771265;177772226;177773701;177775662;177776564;177776879;177782893;177784117;177784998;177796509	2553	-;-;-;-;-;-;-;-;-;-;-;-;-	0.34807	7.04369	4.03634	0.00659327	0.15226	-2.32279
109689	Arrb1	1200006I17Rik|AW208571|G430100A01Rik	arrestin, beta 1	7	protein-coding	99535486;99582261;99583660;99587215;99587998;99588895;99589651;99591263;99592504;99592990;99594621;99596023;99597036;99598491;99599801;99601098	99535798;99582291;99583720;99587259;99588194;99588954;99589718;99591398;99592588;99593062;99594758;99596106;99597059;99598561;99599852;99606771	7112	+;+;+;+;+;+;+;+;+;+;+;+;+;+;+;+	-0.911886	2.64172	-3.86351	0.00841082	0.158969	-2.32368
231086	Hadhb	4930479F15Rik|Mtp|Mtpb|TP-beta	hydroxyacyl-CoA dehydrogenase trifunctional multienzyme complex subunit beta	5	protein-coding	30155322;30163669;30164026;30166665;30168524;30169496;30172626;30173810;30174791;30176888;30178640;30178797;30179552;30180315;30180921;30184053	30155339;30163743;30164070;30166764;30168568;30169595;30172713;30173997;30174971;30177009;30178719;30178844;30179639;30180389;30181085;30184583	1949	+;+;+;+;+;+;+;+;+;+;+;+;+;+;+;+	0.603598	5.58429	4.03789	0.00689166	0.153425	-2.32561
74895	Ccdc181	4930455F23Rik|AI427889	coiled-coil domain containing 181	1	protein-coding	164275598;164278174;164279867;164282391;164286241;164287507	164275761;164278314;164280814;164282537;164286395;164287847	1896	+;+;+;+;+;+	-0.716575	4.14733	-3.91937	0.00788684	0.158969	-2.32625
276905	Armc7	A630084C13|BC023126	armadillo repeat containing 7	11	protein-coding	115475677;115476122;115488713	115476027;115476265;115490466	2249	+;+;+	0.629364	2.25065	3.70036	0.00978017	0.161254	-2.32737
112407	Egln3	2610021G09Rik|AI505553|AI648162|Hif-p4h|Hif-p4h-3|Phd|Phd3|SM-2|SM-20	egl-9 family hypoxia-inducible factor 3	12	protein-coding	54178981;54181631;54183880;54185541;54203205	54180655;54181704;54184016;54185660;54203874	2676	-;-;-;-;-	-3.02441	-1.79084	-4.05345	0.00677175	0.153273	-2.32793
74666	Brme1	4930432K21Rik|MRM|Meiok21	break repair meiotic recombinase recruitment factor 1	8	protein-coding	84148038;84148838;84159445;84161213;84162300;84166581;84170355;84171818;84172161	84148398;84148885;84159607;84161291;84162404;84167690;84170452;84171910;84172597	2494	+;+;+;+;+;+;+;+;+	-0.529728	4.68208	-3.94199	0.00764389	0.158969	-2.32826
15277	Hk2	AI642394|HK|HKII	hexokinase 2	6	protein-coding	82725025;82728712;82729545;82730768;82731048;82732101;82734848;82735247;82736530;82738287;82739519;82742803;82743268;82743945;82744862;82749189;82760104;82773918	82727454;82728945;82729700;82730951;82731147;82732196;82734967;82735395;82736834;82738520;82739674;82742986;82743367;82744040;82744981;82749337;82760266;82774454	5513	-;-;-;-;-;-;-;-;-;-;-;-;-;-;-;-;-;-	-0.736431	6.22591	-4.04175	0.00686173	0.153425	-2.33187
54343	Atf7ip	2610204M12Rik|5830415B17Rik|A|AM|Mcaf|Mcaf1	activating transcription factor 7 interacting protein	6	protein-coding	136518851;136559764;136563760;136565017;136566648;136571473;136575245;136582378;136587045;136593076;136596435;136599650;136603285;136605382;136606474	136518963;136561439;136563837;136565162;136566785;136571538;136575318;136582466;136587683;136593146;136596513;136599805;136603467;136605494;136607379	4527	+;+;+;+;+;+;+;+;+;+;+;+;+;+;+	-0.343063	6.60678	-4.02239	0.00669979	0.153273	-2.33278
22057	Tob1	To|Tob|Tr|Trob	transducer of ErbB-2.1	11	protein-coding	94211454;94213486	94211731;94215495	2288	+;+	-0.431837	3.72878	-3.86311	0.00806226	0.158969	-2.33333
235461	Mindy2	AI465301|B230380D07Rik|Fam63|Fam63b|mKIAA1164	MINDY lysine 48 deubiquitinase 2	9	protein-coding	70599014;70607458;70610829;70616764;70626755;70630996;70634005;70644889;70656273	70605289;70607658;70611002;70616906;70626857;70631154;70634069;70644946;70657174	8081	-;-;-;-;-;-;-;-;-	-0.817312	4.75413	-3.94043	0.00769889	0.158969	-2.33678
100039988	Gm11826	-	predicted gene 11826	4	pseudo	13482562	13483193	632	-	0.750801	2.95385	3.78258	0.00924004	0.161254	-2.33936
68964	Ctc1	1500010J02Rik|AAF-132|AAF132	CTS telomere maintenance complex component 1	11	protein-coding	69015911;69021030;69022377;69022709;69024162;69026074;69026451;69027254;69027604;69027864;69029686;69030484;69030691;69031100;69031411;69033183;69033367;69033959;69034635;69034884;69035505;69035767;69036028	69016165;69021193;69022614;69022920;69024306;69026352;69026579;69027486;69027781;69028064;69029812;69030598;69031006;69031189;69031604;69033271;69033541;69034036;69034779;69034948;69035670;69035893;69036473	4167	+;+;+;+;+;+;+;+;+;+;+;+;+;+;+;+;+;+;+;+;+;+;+	-0.39531	6.45797	-4.01449	0.00676099	0.153273	-2.34451
208846	Daam1	-	dishevelled associated activator of morphogenesis 1	12	protein-coding	71831078;71895727;71915699;71936559;71942173;71944054;71945184;71945398;71946228;71946515;71946999;71947393;71951194;71951833;71952452;71958747;71959806;71971094;71975190;71976796;71977643;71980754;71982693;71985683;71988886;71989679	71831331;71895946;71915788;71936630;71942267;71944387;71945294;71945501;71946294;71946632;71947137;71947451;71951381;71952132;71952559;71958773;71959912;71971178;71975296;71976884;71977811;71980861;71982753;71985814;71989056;71992367	6004	+;+;+;+;+;+;+;+;+;+;+;+;+;+;+;+;+;+;+;+;+;+;+;+;+;+	-0.326317	5.73374	-3.99654	0.00690236	0.153425	-2.34543
231868	E130309D02Rik	A630028N22	RIKEN cDNA E130309D02 gene	5	protein-coding	143301072;143306766;143307616;143311711;143314178;143314903	143302003;143306805;143308140;143311876;143314399;143315360	2343	-;-;-;-;-;-	0.542842	7.11158	4.04056	0.00687092	0.153425	-2.34862
20723	Serpinb9	BB283241|CAP-3|CAP3|PI|PI-9|PI9|S|Spi6|ova|ovalbumin	serine (or cysteine) peptidase inhibitor, clade B, member 9	13	protein-coding	33004541;33006533;33008006;33008768;33010687;33013862;33015447	33004695;33006710;33008143;33008885;33010829;33014017;33017955	3397	+;+;+;+;+;+;+	0.919573	2.72668	3.78608	0.00920235	0.161254	-2.34893
381983	Lmtk3	Aaty|BC059845|aatyk3	lemur tyrosine kinase 3	7	protein-coding	45783947;45785569;45786451;45786810;45787394;45787904;45790875;45791295;45792311;45792477;45792691;45793124;45798199;45800436;45800912;45803632	45783980;45785681;45786584;45786960;45787470;45788022;45790962;45791443;45792395;45792598;45792840;45795561;45798593;45800571;45801049;45804130	4828	+;+;+;+;+;+;+;+;+;+;+;+;+;+;+;+	-1.59225	-0.439234	-3.70397	0.0101336	0.161702	-2.34948
380840	Lyrm4	BC034664|Gm903	LYR motif containing 4	13	protein-coding	35978797;36092806;36117075	35979907;36092926;36117357	1515	-;-;-	-0.396575	5.01377	-3.94115	0.00735964	0.157069	-2.35009
74450	Pank2	4933409I19Rik|AI642621|hPanK2	pantothenate kinase 2	2	protein-coding	131262500;131273911;131280157;131282592;131287474;131293399;131296273	131262815;131274263;131280410;131282768;131287597;131293524;131299188	4266	+;+;+;+;+;+;+	-0.476743	5.5913	-4.0023	0.00714348	0.154569	-2.35013
268451	Rab11fip4	A730072L08Rik|RAB11-|RAB11-FIP4|mKIAA1821	RAB11 family interacting protein 4 (class II)	11	protein-coding	79591212;79619629;79620467;79680788;79683341;79684223;79684601;79685028;79685386;79686552;79689615;79690458;79690672;79691756;79692723	79591434;79619716;79620555;79681011;79683535;79684357;79684636;79685127;79685489;79686692;79689696;79690595;79690827;79691899;79694012	3145	+;+;+;+;+;+;+;+;+;+;+;+;+;+;+	-1.12957	0.125625	-3.63655	0.0109768	0.164181	-2.35596
20320	Nptn	AW554172|SDR-1|Sdf|Sdfr1	neuroplastin	9	protein-coding	58582240;58623687;58627834;58640669;58643529;58650497;58651258;58651859	58582526;58623855;58627928;58640802;58643802;58650518;58651332;58652879	2077	+;+;+;+;+;+;+;+	0.390028	6.54749	4.00504	0.00683502	0.153425	-2.35767
70310	Plscr3	2210403O21Rik|2610037N06Rik|ESTM3|X83310	phospholipid scramblase 3	11	protein-coding	69846372;69846617;69847335;69847657;69847803;69848214;69850012;69850344	69846522;69847075;69847573;69847699;69848023;69848375;69850173;69852058	3152	+;+;+;+;+;+;+;+	-0.724926	3.05047	-3.78347	0.0092305	0.161254	-2.36106
75614	Rab26os	2610019E17Rik	RAB26, member RAS oncogene family, opposite strand	17	ncRNA	24528251;24528636	24528436;24528744	295	+;+	-1.80513	-1.33841	-3.98625	0.00698483	0.154073	-2.36358
11416	Slc33a1	AI315656|AI788741|Ac|Acatn|D630022N01Rik	solute carrier family 33 (acetyl-CoA transporter), member 1	3	protein-coding	63942336;63944566;63947569;63948072;63953814;63963416	63943416;63944781;63947686;63948256;63954004;63964733	3109	-;-;-;-;-;-	0.65463	4.82399	3.95163	0.00760092	0.158969	-2.37722
12865	Cox7a1	COX|COX7|COX7A|COX7AH|COX7AM	cytochrome c oxidase subunit 7A1	7	protein-coding	30184171;30185085;30185275;30185912	30184245;30185171;30185359;30186030	366	+;+;+;+	-1.19272	0.976257	-3.61298	0.0112896	0.164475	-2.38117
68970	Dcaf12	1500001L20Rik|5830424K06Rik|AA420338|AI851081|Wdr4|Wdr40a	DDB1 and CUL4 associated factor 12	4	protein-coding	41291300;41293933;41296311;41298286;41299407;41301334;41302614;41313211;41314488	41293214;41294111;41296473;41298351;41299600;41301394;41302820;41313465;41314901	3454	-;-;-;-;-;-;-;-;-	-0.553509	7.65485	-4.01297	0.00708868	0.154569	-2.38127
72999	Insig2	2900053I11Rik|C730043J18Rik|Ins|Insig-2	insulin induced gene 2	1	protein-coding	121304353;121306864;121307140;121312201;121319597;121327691;121332492	121305947;121306963;121307306;121312325;121319972;121327762;121332580	2524	-;-;-;-;-;-;-	-0.928825	6.07728	-3.98622	0.00730716	0.156752	-2.38443
667284	Gm8556	EG667284	predicted gene 8556	7	pseudo	102513080;102516928;102520346	102513429;102517151;102521048	1277	-;-;-	1.26372	1.98205	3.64892	0.0108163	0.163931	-2.38559
13854	Epn1	AA269831|Ib|Ibp1	epsin 1	7	protein-coding	5080235;5082018;5083663;5089919;5092841;5093312;5093899;5094954;5095643;5095891;5097154;5097572	5080477;5082121;5083982;5090168;5092965;5093386;5093982;5095257;5095753;5095974;5097411;5098178	2565	+;+;+;+;+;+;+;+;+;+;+;+	-0.435985	8.29615	-3.9961	0.0070848	0.154569	-2.38699
78252	Nxpe2	4432416J03Rik|AI323362|Fam55|Fam55b	neurexophilin and PC-esterase domain family, member 2	9	protein-coding	48318004;48320515;48323041;48326091;48339514;48340572	48319926;48320730;48323102;48326821;48339622;48340898	3368	-;-;-;-;-;-	-2.06681	-2.32403	-3.85712	0.00847314	0.158969	-2.38929
14204	Il4i1	Fig|Fig1|Fig1-ps|H-4|H-46|H4|H46|LAAO|LAO|mIL4I1	interleukin 4 induced 1	7	protein-coding	44836288;44836504;44836631;44837376;44837989;44839151;44839324;44839583	44836316;44836537;44836866;44837488;44838190;44839219;44839460;44840809	2047	+;+;+;+;+;+;+;+	0.997592	0.468123	3.59169	0.0113427	0.164475	-2.39044
66932	Rexo1	1700021P10Rik|2610511M11Rik|AW050347|EloA-BP1|Rex|Rex1|Tceb3bp|Tceb3bp1	REX1, RNA exonuclease 1	10	protein-coding	80540926;80542565;80542908;80543301;80543647;80544003;80544283;80544760;80545463;80545876;80546302;80547773;80548432;80549333;80561264	80542481;80542824;80543023;80543411;80543720;80544116;80544420;80544873;80545586;80546007;80546465;80547986;80548533;80551065;80561560	5249	-;-;-;-;-;-;-;-;-;-;-;-;-;-;-	-0.345831	6.5058	-3.97016	0.00711603	0.154569	-2.39664
319636	Fsd1l	A230072O16Rik|Ccdc10|Csdufd|Csdufd1|Fsd|Fsd1nl	fibronectin type III and SPRY domain containing 1-like	4	protein-coding	53631471;53646987;53647670;53649792;53655741;53659513;53679794;53682100;53686388;53693984;53694608;53696890;53701041	53631612;53647082;53647801;53651619;53655763;53659634;53680003;53682198;53686517;53694084;53694859;53696978;53707009	9193	+;+;+;+;+;+;+;+;+;+;+;+;+	-0.736076	3.65359	-3.78077	0.00925961	0.161254	-2.39885
69786	Tprkb	0610033G21Rik|1810034M08Rik|Cgi-121|DRWM|DRWMS1|mDRWMS1	Tp53rk binding protein	6	protein-coding	85915719;85919917;85921423;85924360;85927241;85927808;85928776	85915790;85920024;85921511;85924522;85927363;85927984;85930284	2241	+;+;+;+;+;+;+	0.694633	4.45231	3.89456	0.00811497	0.158969	-2.39922
76559	Atg2b	2410024A21Rik|AI047755|AI503411|AW558123|C030004M05Rik|C630028L02Rik|mKIAA4067	autophagy related 2B	12	protein-coding	105613539;105621207;105622103;105622707;105623421;105623915;105626178;105626728;105634920;105635685;105636447;105637911;105639202;105641152;105643190;105643793;105644293;105644832;105645372;105646524;105646753;105648313;105648989;105649475;105651381;105652059;105652529;105654009;105657967;105658268;105658838;105661000;105662615;105662807;105663924;105664644;105666597;105669264;105670675;105671476…	105617303;105621356;105622257;105622828;105623503;105623984;105626382;105626806;105635021;105635879;105636552;105638137;105639404;105641293;105643360;105643869;105644363;105644924;105645478;105646604;105646952;105648463;105649161;105649632;105651523;105652254;105652631;105654282;105658155;105658360;105658988;105661261;105662717;105662961;105664109;105664740;105666776;105669426;105670777;105671628…	10173	-;-;-;-;-;-;-;-;-;-;-;-;-;-;-;-;-;-;-;-;-;-;-;-;-;-;-;-;-;-;-;-;-;-;-;-;-;-;-;-;-;-	-0.388645	6.52433	-3.968	0.00713392	0.154569	-2.40013
76894	Mettl15	0610027B03Rik|AI303697|AW049952|Mett5d1	methyltransferase like 15	2	protein-coding	109092300;109131485;109137341;109191552;109274389;109278193	109093297;109131663;109137532;109191688;109274675;109278290	1891	-;-;-;-;-;-	-0.690707	2.69279	-3.70619	0.0100245	0.161491	-2.40207
13498	Atn1	At|Atr1|D|Drpla|atro|atrophin-1	atrophin 1	6	protein-coding	124742544;124743230;124743748;124744720;124745639;124746020;124749236;124749462;124749747;124756296	124743105;124743410;124743891;124745416;124745861;124747989;124749349;124749599;124749921;124756487	4396	-;-;-;-;-;-;-;-;-;-	-0.456731	7.10193	-3.99447	0.00723902	0.155826	-2.40321
217356	Tmc8	EV|EVIN2|Eve|Ever2|mFLJ00400	transmembrane channel-like gene family 8	11	protein-coding	117782297;117782658;117783050;117783395;117783771;117784110;117784805;117785120;117786387;117786729;117790216;117790683;117790908;117791228;117791443;117792089;117792538	117782408;117782870;117783270;117783543;117783920;117784195;117784941;117785273;117786557;117786868;117790339;117790780;117791091;117791358;117791601;117792167;117793137	2908	+;+;+;+;+;+;+;+;+;+;+;+;+;+;+;+;+	-0.810046	5.14265	-3.93146	0.00777832	0.158969	-2.40695
12633	Cflar	2310024N18Rik|A430105C05Rik|CLARP|Ca|Cash|Casper|F|FLAME|FLAME-1|Flip|Gm9845|I-FLICE|MRIT|c-F|c-Flip	CASP8 and FADD-like apoptosis regulator	1	protein-coding	58713286;58726306;58729056;58731152;58732253;58735658;58740263;58740965;58752339;58753784	58713659;58726732;58729161;58731287;58733227;58735712;58740312;58741046;58752846;58758884	7814	+;+;+;+;+;+;+;+;+;+	-0.400344	4.85449	-3.90268	0.00769711	0.158969	-2.40713
11601	Angpt2	Agpt2|An|Ang|Ang-2|Ang2	angiopoietin 2	8	protein-coding	18691337;18694397;18698044;18699068;18703479;18705651;18710519;18714081;18740991	18692208;18694527;18698210;18699169;18703609;18705883;18710640;18714236;18741551	2475	-;-;-;-;-;-;-;-;-	2.34411	-2.84958	4.4013	0.0043803	0.145761	-2.41134
20817	Srpk2	AW226533|AW492537|AW547358|WBP|Wbp6|mSR|mSRPK2	serine/arginine-rich protein specific kinase 2	5	protein-coding	23503356;23513952;23514634;23518416;23518619;23524148;23525496;23526790;23527897;23540375;23545523;23546980;23548455;23565114;23616327	23507720;23514044;23514703;23518523;23518719;23524615;23525745;23526815;23528062;23540481;23545610;23547067;23548563;23565265;23616571	6436	-;-;-;-;-;-;-;-;-;-;-;-;-;-;-	-0.581927	5.72089	-3.95302	0.0075889	0.158969	-2.41261
19363	Rad51b	AI553500|R51H|R51H2|Rad5|Rad51l1|mREC|mREC2	RAD51 paralog B	12	protein-coding	79297282;79297351;79300542;79302476;79303332;79314832;79324967;79327221;79507709;79657824;79767071;79803190;79813942	79297332;79297383;79300647;79302589;79303448;79314968;79325086;79327404;79508654;79657920;79767174;79803268;79814690	2837	+;+;+;+;+;+;+;+;+;+;+;+;+	-0.441673	3.73864	-3.79173	0.00877069	0.159857	-2.41529
75678	Ippk	1810043M15Rik|InsP6	inositol 1,3,4,5,6-pentakisphosphate 2-kinase	13	protein-coding	49421311;49430869;49432370;49433829;49435470;49436711;49441953;49443422;49446303;49449237;49449981;49458613;49461534	49421466;49430916;49432465;49433895;49435591;49436800;49442011;49443494;49446576;49449387;49450083;49458692;49462990	2776	+;+;+;+;+;+;+;+;+;+;+;+;+	0.717145	4.24984	3.8766	0.00828461	0.158969	-2.41556
21982	Tmem165	AV026557|T|Tp|Tpardl|Tparl|pFT2|pFT27	transmembrane protein 165	5	protein-coding	76183880;76199345;76204107;76204637;76207802;76208510	76184352;76199570;76204282;76204816;76207907;76209244	1896	+;+;+;+;+;+	0.384869	5.9966	3.94541	0.00732332	0.156782	-2.41822
27374	Prmt5	Jbp|Jbp1|Skb|Skb1	protein arginine N-methyltransferase 5	14	protein-coding	54507182;54508892;54509289;54509544;54509834;54510879;54511141;54511348;54511502;54511993;54513291;54514597;54514775;54515303;54516106;54516497;54517247	54507947;54508956;54509405;54509637;54509943;54511054;54511263;54511406;54511579;54512154;54513454;54514646;54514887;54515437;54516191;54516615;54517470	2641	-;-;-;-;-;-;-;-;-;-;-;-;-;-;-;-;-	1.08426	8.03991	3.98304	0.00733364	0.156782	-2.41847
15275	Hk1	BB404130|Hk-1|Hk1-|Hk1-s|dea|mHk1-|mHk1-s	hexokinase 1	10	protein-coding	62268855;62271589;62274447;62275681;62281033;62281811;62284279;62284701;62286348;62290160;62291975;62292314;62295703;62295996;62296677;62299150;62304720;62315386;62340013;62353058;62358336;62365023;62379815	62270056;62271822;62274602;62275864;62281132;62281906;62284398;62284849;62286652;62290393;62292043;62292469;62295886;62296095;62296772;62299269;62304868;62315548;62340421;62353105;62358430;62365068;62379908	4509	-;-;-;-;-;-;-;-;-;-;-;-;-;-;-;-;-;-;-;-;-;-;-	-1.61856	4.98818	-3.89682	0.0080939	0.158969	-2.42038
74359	4931414P19Rik	Rtfc	RIKEN cDNA 4931414P19 gene	14	protein-coding	54583663;54584979;54585652;54585936;54591122;54595114;54605803	54584706;54585091;54585755;54585997;54591439;54595951;54605908	2585	-;-;-;-;-;-;-	-0.676681	4.16178	-3.84229	0.0086199	0.159543	-2.42074
100041574	9030025P20Rik	D17Zt9e	RIKEN cDNA 9030025P20 gene	17	protein-coding	14978864;14979501;14980258;14981576;14982300;14984818;14985774;14986718;14987596;14988074;14988898;14990547	14978899;14979669;14980397;14981677;14982389;14984915;14985910;14986832;14987698;14988103;14988966;14991577	2120	+;+;+;+;+;+;+;+;+;+;+;+	0.394296	4.36257	3.84779	0.00820874	0.158969	-2.42094
66234	Msmo1	1500001G16Rik|C78600|DES|DESP4|ERG2|ERG25|Sc4|Sc4mol	methylsterol monoxygenase 1	8	protein-coding	64718145;64720342;64722464;64723588;64727624;64733508	64719181;64720496;64722590;64723736;64727908;64733578	1824	-;-;-;-;-;-	-0.772825	7.38947	-3.97629	0.0073902	0.157452	-2.42552
67767	Jagn1	5830427H10Rik	jagunal homolog 1	6	protein-coding	113442517;113447258	113442804;113448229	1260	+;+	0.572822	5.55849	3.95191	0.00759848	0.158969	-2.4256
240880	Scyl3	1200016D23Rik|6030457O16|AW214499|Pac|Pace1	SCY1-like 3 (S. cerevisiae)	1	protein-coding	163930064;163933479;163934632;163936418;163938740;163939881;163941107;163943824;163944796;163946164;163949142;163950568;163951937;163953382	163930186;163933693;163934817;163936531;163938796;163939983;163941218;163943901;163944935;163946348;163949313;163950726;163952616;163955126	4069	+;+;+;+;+;+;+;+;+;+;+;+;+;+	0.534463	5.40801	3.94396	0.00766789	0.158969	-2.43127
665611	Rps12-ps14	EG665611|Gm7711	ribosomal protein S12, pseudogene 14	X	protein-coding	125857648	125858152	505	-	-1.8686	-1.45985	-3.8039	0.00892655	0.160804	-2.43244
381812	Cracr2a	Efcab4|Efcab4b|Gm1073|Gm462	calcium release activated channel regulator 2A	6	protein-coding	127577975;127603830;127607190;127608563;127611386;127625835;127629739	127578091;127604072;127607301;127608746;127611532;127625925;127629938	1094	+;+;+;+;+;+;+	3.04926	-4.04136	5.2921	0.00302286	0.145761	-2.43655
70737	Cgn	6330408J11Rik	cingulin	3	protein-coding	94760069;94761774;94762559;94762982;94763188;94764462;94765499;94767117;94769160;94769962;94770493;94773128;94773497;94774203;94774900;94776109;94777994;94778201;94778379;94779151;94786376	94761501;94761937;94762667;94763100;94763271;94764551;94765660;94767287;94769417;94770168;94770702;94773260;94773645;94774415;94775032;94776236;94778089;94778270;94778479;94780019;94786515	5039	-;-;-;-;-;-;-;-;-;-;-;-;-;-;-;-;-;-;-;-;-	-0.518982	1.6599	-3.65336	0.0103491	0.162937	-2.43931
68559	Pdrg1	1110004D19Rik|AU020945|AV006589|Pdrg	p53 and DNA damage regulated 1	2	protein-coding	153008890;153010258;153012381;153014010;153015234	153009736;153010338;153012455;153014085;153015383	1229	-;-;-;-;-	0.61735	3.34369	3.70877	0.00989547	0.161491	-2.44003
110532	Adarb1	1700057H01Rik|AD|AW124433|AW558573|Adar2|BB220382|D10Bwg0447e|RED|Red1	adenosine deaminase, RNA-specific, B1	10	protein-coding	77290727;77295698;77303173;77311106;77312348;77313405;77317236;77321649;77325866;77359567;77418095	77294961;77295876;77303354;77311274;77312526;77313573;77317350;77322631;77325940;77359735;77418273	6634	-;-;-;-;-;-;-;-;-;-;-	-1.28845	-0.868585	-3.69224	0.00987592	0.161491	-2.44211
27402	Pdhx	AI481367|E3bp|Pdx|Pdx1	pyruvate dehydrogenase complex, component X	2	protein-coding	103021055;103024165;103028276;103030278;103033163;103035215;103041043;103042194;103046721;103058497;103073290	103022269;103024229;103028434;103030336;103033310;103035389;103041141;103042393;103046821;103058577;103073513	2526	-;-;-;-;-;-;-;-;-;-;-	0.413698	5.06207	3.896	0.0077601	0.158969	-2.4435
56322	Timm22	Tim22	translocase of inner mitochondrial membrane 22	11	protein-coding	76407167;76409642;76411127;76414046	76407442;76409838;76411199;76416312	2813	+;+;+;+	0.540129	5.46296	3.92443	0.00784126	0.158969	-2.4447
71538	Fbxo9	9030401P18Rik|AA986398	f-box protein 9	9	protein-coding	78081499;78084503;78085907;78086275;78087174;78087470;78095145;78095868;78098346;78099788;78101528;78104271;78108291;78109002	78082088;78084654;78086000;78086370;78087264;78087588;78095259;78095998;78098445;78099845;78101686;78104354;78108656;78109053	2207	-;-;-;-;-;-;-;-;-;-;-;-;-;-	1.1541	3.32137	3.72505	0.00988488	0.161491	-2.44813
15482	Hspa1l	70kD|Hsc70|Hsc70t|Msh|Msh5	heat shock protein 1-like	17	protein-coding	34972703;34976974	34972862;34979228	2415	+;+	0.980703	1.31991	3.5666	0.0119347	0.167573	-2.44958
56427	Tubd1	4930550G19Rik|Tubd	tubulin, delta 1	11	protein-coding	86544991;86548783;86549324;86552788;86555073;86556695;86557725;86561236;86565685;86567037	86545336;86549002;86549471;86553004;86555304;86556787;86557889;86561376;86565868;86567360	2070	+;+;+;+;+;+;+;+;+;+	-0.376579	4.47105	-3.82565	0.00842571	0.158969	-2.45142
18655	Pgk1	Pgk-|Pgk-1	phosphoglycerate kinase 1	X	protein-coding	106187124;106192007;106194356;106194632;106196843;106197842;106199647;106200157;106202439;106202837;106203239	106187315;106192057;106194511;106194776;106196946;106197961;106199761;106200336;106202616;106202935;106203699	1801	+;+;+;+;+;+;+;+;+;+;+	-0.888727	8.84012	-3.95108	0.00760571	0.158969	-2.45255
109019	Nabp1	4930434H03Rik|4930442A21Rik|4930488J04Rik|4933440J18Rik|5830411E10Rik|AI852561|Nb|Nbp1|Obfc|Obfc2a|Ss|Ssb2	nucleic acid binding protein 1	1	protein-coding	51469488;51472329;51473006;51474534;51477478;51477825	51471411;51472380;51473081;51474605;51477616;51478399	2838	-;-;-;-;-;-	-0.367658	4.66288	-3.84199	0.00826501	0.158969	-2.45513
18559	Pctp	PC-|PC-TP|Sta|StarD2	phosphatidylcholine transfer protein	11	protein-coding	89983417;89986093;89987196;89988695;89991071;90002702	89984756;89986160;89987367;89988774;89991188;90002894	1971	-;-;-;-;-;-	-0.739456	1.95026	-3.59643	0.0112623	0.164475	-2.45549
56218	Patz1	8430401L15Rik|AI447519|MA|Mazr|Patz|Zfp27|Zfp278	POZ (BTB) and AT hook containing zinc finger 1	11	protein-coding	3289131;3290457;3293280;3294456;3299034;3306288;3307648	3289347;3291884;3293343;3294547;3299205;3306360;3309083	3482	+;+;+;+;+;+;+	0.508742	6.03153	3.94326	0.00767398	0.158969	-2.45616
16434	Itpa	2010016I08Rik|AU020102|I|ITPase|Itp|NTPase	inosine triphosphatase (nucleoside triphosphate pyrophosphatase)	2	protein-coding	130667841;130671401;130671556;130672060;130674239;130675629;130679335;130680973	130667935;130671458;130671620;130672133;130674270;130675744;130679411;130681614	1159	+;+;+;+;+;+;+;+	0.606092	3.60735	3.75208	0.00957587	0.161254	-2.45666
110157	Raf1	6430402F14Rik|AA990557|BB129353|Cra|Craf1|D830050J10Rik|Raf|Raf-1|c-R|c-Raf|cRaf|v-|v-Raf	v-raf-leukemia viral oncogene 1	6	protein-coding	115618573;115619559;115619785;115620209;115621816;115622877;115623464;115626291;115626712;115626939;115631215;115632897;115634553;115634978;115637599;115644410;115676236	115619409;115619693;115619916;115620327;115621862;115623053;115623548;115626408;115626839;115626966;115631368;115632995;115634710;115635080;115637711;115644642;115676635	3066	-;-;-;-;-;-;-;-;-;-;-;-;-;-;-;-;-	0.315308	7.02037	3.92235	0.00752243	0.158969	-2.46361
12867	Cox7c	COX|COXVIIc|Cox7c1	cytochrome c oxidase subunit 7C	13	protein-coding	86044798;86045727;86046601	86044908;86045869;86046795	449	-;-;-	-0.688005	2.22135	-3.60386	0.0110936	0.164475	-2.46396
20411	Sorbs1	2310065E01Rik|9530001P15Rik|C|CAP|SH3P12|Sh3d|Sh3d5|mKIAA1296	sorbin and SH3 domain containing 1	19	protein-coding	40292040;40296532;40299463;40311669;40314364;40314617;40318022;40321793;40324747;40327450;40336986;40340045;40340685;40344356;40349899;40352277;40352518;40361042;40361429;40363202;40364994;40369690;40373476;40376645;40382521;40393388;40395679;40398542;40402258;40451314;40501449;40513371	40295116;40296644;40299521;40311863;40314489;40314731;40318068;40321960;40324832;40327622;40337035;40340146;40340750;40344439;40350013;40352406;40352565;40361104;40361503;40363265;40365166;40369719;40373617;40377016;40382633;40393516;40395768;40398610;40402310;40451398;40501585;40513812	6791	-;-;-;-;-;-;-;-;-;-;-;-;-;-;-;-;-;-;-;-;-;-;-;-;-;-;-;-;-;-;-;-	-0.78125	1.91709	-3.64626	0.0108506	0.16399	-2.46502
19866	Rnu7	-	U7 small nuclear RNA	6	snRNA	124741225	124741286	62	-	-1.13461	-0.100121	-3.54051	0.0118704	0.167305	-2.46609
243834	Zfp324	A930002M05|D430030K24Rik|ZF5128	zinc finger protein 324	7	protein-coding	12965864;12968795;12969364;12970214	12966299;12968921;12969480;12973822	4289	+;+;+;+	0.820623	4.53979	3.86106	0.00843467	0.158969	-2.46615
18669	Abcb1b	Abcb|Abcb1|Mdr1|Mdr1b|Pgy|Pgy-|Pgy-1|Pgy1|md|mdr	ATP-binding cassette, sub-family B (MDR/TAP), member 1B	5	protein-coding	8798147;8798736;8805433;8806008;8810558;8812655;8813574;8814723;8821272;8823932;8824187;8824473;8824689;8825113;8825551;8827326;8827703;8828823;8832194;8835028;8837591;8845748;8849512;8851457;8853429;8861424;8864115;8865750	8798289;8798806;8805481;8806170;8810615;8812846;8813745;8814847;8821443;8824045;8824297;8824598;8824892;8825283;8825712;8827499;8827849;8828930;8832271;8835111;8837794;8845848;8849652;8851613;8853626;8861630;8864261;8866314	4344	+;+;+;+;+;+;+;+;+;+;+;+;+;+;+;+;+;+;+;+;+;+;+;+;+;+;+;+	0.888271	5.37722	3.9183	0.00789658	0.158969	-2.47376
13806	Eno1	AL022784|Eno|Eno-1|MBP-1|NNE	enolase 1, alpha non-neuron	4	protein-coding	150237197;150239473;150241045;150242122;150244005;150244241;150245115;150246570;150247451;150247831;150248061;150248486	150237340;150239566;150241140;150242180;150244074;150244374;150245337;150246767;150247652;150247939;150248119;150248873	1776	+;+;+;+;+;+;+;+;+;+;+;+	-0.543342	9.41148	-3.92884	0.0078017	0.158969	-2.477
66867	Hmg20a	1200004E06Rik|5730490E10Rik|Hmgxb1|Ibraf	high mobility group 20A	9	protein-coding	56418846;56467358;56474531;56477182;56481598;56482608;56487616;56488614;56489822;56494533	56418931;56467450;56474675;56477394;56481730;56482639;56487691;56488829;56489964;56496936	3541	+;+;+;+;+;+;+;+;+;+	-0.507014	5.81056	-3.90206	0.00804522	0.158969	-2.47943
30941	Usp21	ESTM2|ESTM28|Usp|Usp16|Usp23|W53272	ubiquitin specific peptidase 21	1	protein-coding	171281949;171282497;171282695;171283015;171283355;171283638;171283962;171284578;171284927;171285255;171285542;171286350;171287762	171282302;171282611;171282802;171283093;171283441;171283741;171284026;171284736;171285038;171285375;171285601;171286970;171287961	2185	-;-;-;-;-;-;-;-;-;-;-;-;-	-0.355745	4.71465	-3.82013	0.00848081	0.158969	-2.47948
108767	Pnrc1	5730463C12Rik|B4-2|P|PRR2|Prol2	proline-rich nuclear receptor coactivator 1	4	protein-coding	33245423;33247948	33246507;33248787	1925	-;-	-1.07372	5.51821	-3.89368	0.0081232	0.158969	-2.48096
243373	AI854703	AI182503|D630044C04	expressed sequence AI854703	6	pseudo	48628167;48629128;48630172;48631540	48628569;48630004;48630315;48633688	3573	+;+;+;+	0.749418	0.818272	3.49584	0.0125393	0.168803	-2.48295
208727	Hdac4	4932408F19Rik|HD4	histone deacetylase 4	1	protein-coding	91932734;91933656;91934602;91945900;91947418;91955290;91956042;91958355;91959411;91961453;91964780;91968353;91970943;91972700;91975439;91982029;91984378;91984661;91987545;91991483;91996057;92002155;92012669;92029955;92054901;92148256	91933386;91933797;91934686;91946033;91947536;91955387;91956161;91958442;91959466;91961560;91964826;91968458;91971076;91972886;91975693;91982252;91984573;91984777;91987657;91991614;91996178;92002275;92012819;92030196;92054972;92148393	3960	-;-;-;-;-;-;-;-;-;-;-;-;-;-;-;-;-;-;-;-;-;-;-;-;-;-	-0.490449	3.40459	-3.69035	0.00989839	0.161491	-2.48333
100529079	5830418P13Rik	-	RIKEN cDNA 5830418P13 gene	9	ncRNA	103423578;103426577;103427150;103427689;103428398;103459819	103423629;103426815;103427386;103427787;103428506;103461260	2178	+;+;+;+;+;+	0.537688	2.32733	3.63301	0.0106067	0.163513	-2.48358
319192	H2ac19	H2a-61|H2a-614|H2a-615|Hist2h|Hist2h2aa2	H2A clustered histone 19	3	protein-coding	96239858	96240250	393	-	-0.786771	1.08325	-3.49222	0.0125954	0.168908	-2.48502
21871	Atp6v0a2	8430408C20Rik|AI385560|ATP|ATP6a2|AW489264|Atp6n1d|Atp6n2|C76904|ISF|J6B7|SHIF|Stv1|TJ6M|TJ6s|Tj6|V-ATPase 116 kDa|V-ATPase a2	ATPase, H+ transporting, lysosomal V0 subunit A2	5	protein-coding	124629067;124632879;124636015;124637486;124639195;124641470;124644967;124645945;124646604;124712202;124712701;124713081;124713368;124714114;124716305;124717886;124718439;124719049;124719851;124721698	124629290;124632957;124636112;124637623;124639283;124641596;124645049;124646038;124646816;124712359;124712837;124713268;124713458;124714232;124716515;124718005;124718558;124719166;124720022;124722153	3035	+;+;+;+;+;+;+;+;+;+;+;+;+;+;+;+;+;+;+;+	0.570988	5.96272	3.91401	0.00793552	0.158969	-2.48674
77573	Vps33a	3830421M04Rik|AI503300|AW048546|AW554476|bf	VPS33A CORVET/HOPS core subunit	5	protein-coding	123528757;123531825;123533858;123535214;123536533;123547002;123558614;123563426;123564959;123569420;123570855;123571477;123572880	123531221;123531993;123533995;123535351;123536600;123547128;123558813;123563600;123565075;123569606;123570982;123571542;123573015	4114	-;-;-;-;-;-;-;-;-;-;-;-;-	0.411576	6.78504	3.91019	0.00773391	0.158969	-2.48694
380711	Rap1gap2	AU067654|Ga|Garnl4|Gm1561|mKIAA1039	RAP1 GTPase activating protein 2	11	protein-coding	74383483;74388319;74388783;74392220;74393045;74393369;74395779;74397357;74405723;74407311;74407888;74412297;74414391;74416232;74422430;74425182;74425912;74435701;74436924;74437431;74438264;74441750;74484887;74567216;74589960	74387511;74388357;74388859;74392346;74393162;74393482;74395897;74397494;74405857;74407397;74407959;74412452;74414520;74416332;74422513;74425235;74425990;74435804;74437136;74437463;74438308;74441785;74484971;74567251;74590158	6410	-;-;-;-;-;-;-;-;-;-;-;-;-;-;-;-;-;-;-;-;-;-;-;-;-	-0.518545	5.6408	-3.89296	0.00812992	0.158969	-2.48724
22778	Ikzf1	5832432G11Rik|I|Ikaros|LyF-|LyF-1|Zfpn|Zfpn1a1|Znfn1a1|hlk-1|mKIAA4227	IKAROS family zinc finger 1	11	protein-coding	11686213;11700205;11707785;11748311;11754007;11758195;11761219;11768881	11686468;11700258;11707904;11748571;11754174;11758317;11761353;11772926	5163	+;+;+;+;+;+;+;+	0.372422	8.83252	3.89996	0.00772161	0.158969	-2.48757
12322	Camk2a	CaMKII|R74975|mKIAA0968	calcium/calmodulin-dependent protein kinase II alpha	18	protein-coding	60925632;60941287;60946986;60951293;60952134;60952285;60955537;60957104;60957300;60958141;60958573;60960003;60963554;60969011;60969994;60977940;60980060;60984326;60984777	60925840;60941381;60947045;60951347;60952199;60952357;60955639;60957187;60957394;60958263;60958656;60960045;60963963;60969043;60970042;60978015;60980154;60984554;60988152	5358	+;+;+;+;+;+;+;+;+;+;+;+;+;+;+;+;+;+;+	-0.543132	3.80812	-3.71456	0.00975442	0.161254	-2.49416
67038	Ly6m	2010109I03Rik	lymphocyte antigen 6 complex, locus M	15	protein-coding	74878336;74880675;74881614	74880032;74880773;74881704	1887	-;-;-	-1.1433	1.75415	-3.5064	0.0128335	0.16948	-2.49736
18642	Pfkm	AI131669|ATP-PFK|PFK-A|PFK-M|Pfk|Pfk-|Pfk-4|Pfk4|Pfka|Pfkx	phosphofructokinase, muscle	15	protein-coding	98092589;98108471;98112060;98118182;98119393;98120791;98121197;98122219;98122630;98122852;98123146;98123796;98125026;98125550;98126304;98126853;98127438;98127607;98128179;98129266;98129722;98131419;98131602;98131915	98092665;98108611;98112246;98118255;98119470;98120980;98121362;98122263;98122738;98122947;98123238;98123921;98125090;98125613;98126453;98126923;98127525;98127759;98128343;98129327;98129833;98131518;98131707;98132447	3051	+;+;+;+;+;+;+;+;+;+;+;+;+;+;+;+;+;+;+;+;+;+;+;+	-0.898943	6.00308	-3.89764	0.00808623	0.158969	-2.49924
68952	Tlcd3b	1500016O10Rik|A330104J06Rik|AI413816|AW060769|Fam57|Fam57b	TLC domain containing 3B	7	protein-coding	126816885;126817189;126818294;126819824;126823303;126824653;126827466;126828801;126829212	126817001;126817311;126818393;126819954;126824212;126825094;126827700;126828896;126830219	3162	+;+;+;+;+;+;+;+;+	-3.36142	-3.29079	-4.61633	0.00367699	0.145761	-2.4993
106840	Unc119b	AA407659|AI414892	unc-119 lipid binding chaperone B	5	protein-coding	115122566;115127011;115127302;115130467;115134667	115125500;115127183;115127413;115130580;115134975	3643	-;-;-;-;-	0.304417	5.78158	3.87269	0.00797209	0.158969	-2.50264
71764	C2cd2l	1300006O23Rik|Tmem24	C2 calcium-dependent domain containing 2-like	9	protein-coding	44309237;44313506;44313878;44314155;44314880;44315147;44315364;44316106;44316306;44316511;44316708;44317000;44317583;44319535	44311267;44313791;44314011;44314256;44315054;44315274;44315428;44316214;44316417;44316627;44316818;44317119;44317678;44320282	4334	-;-;-;-;-;-;-;-;-;-;-;-;-;-	0.501603	6.14029	3.90166	0.00804895	0.158969	-2.50289
74268	Aven	1700013A01Rik|1700056A21Rik|mAv|mAven-L|mAven-S	apoptosis, caspase activation inhibitor	2	protein-coding	112492964;112514450;112559682;112625155;112627749;112629740;112630779	112493221;112514627;112559787;112625225;112627844;112630076;112631253	1521	+;+;+;+;+;+;+	0.437265	5.98631	3.9	0.00798354	0.158969	-2.50395
12934	Dpysl2	AI851130|Crm|Crmp2|DR|DRP2|Musunc33|TOAD-|TOAD-64|Ul|Ulip2	dihydropyrimidinase-like 2	14	protein-coding	66802864;66806915;66807862;66813126;66814955;66815431;66824345;66828771;66829362;66829921;66834212;66862473;66865082;66868330	66805436;66807080;66808041;66813296;66815096;66815587;66824465;66828839;66829442;66829982;66834376;66862657;66865170;66868600	4432	-;-;-;-;-;-;-;-;-;-;-;-;-;-	-0.822344	3.21014	-3.67298	0.0105119	0.163124	-2.50415
12226	Btg1	AI426953|AW546738	BTG anti-proliferation factor 1	10	protein-coding	96617001;96618276	96617472;96622813	5010	+;+	-0.898272	5.17637	-3.83789	0.00866402	0.159543	-2.50419
100503175	Gm19582	-	predicted gene, 19582	1	ncRNA	87853241;87853971	87853858;87854299	947	-;-	2.30691	-2.71022	4.40989	0.00433935	0.145761	-2.50464
216438	Marchf9	AI608492|BC019560|Marc|March9	membrane associated ring-CH-type finger 9	10	protein-coding	127056050;127057432;127058220;127059398	127056911;127057624;127058375;127060184	1998	-;-;-;-	-0.897391	4.14402	-3.757	0.00952084	0.161254	-2.5048
22031	Traf3	AI528849|CAP|CAP-1|CD40b|CD40bp|CRA|CRAF1|L|LAP1|T-BAM|TRAFAMN|amn	TNF receptor-associated factor 3	12	protein-coding	111166548;111219811;111237562;111239029;111242443;111243371;111248566;111251130;111252664;111255223;111260637;111261489	111166602;111219921;111237820;111239080;111242547;111243538;111248646;111251204;111252756;111255363;111260811;111267148	6975	+;+;+;+;+;+;+;+;+;+;+;+	0.483729	6.58161	3.9099	0.00797308	0.158969	-2.50645
239122	Setdb2	Clld8|Gm293|KMT1F	SET domain, bifurcated 2	14	protein-coding	59402011;59406646;59409178;59412091;59412712;59413481;59415699;59417409;59419001;59423388;59424685;59426462;59431143;59437437;59440587	59402416;59406734;59409518;59412184;59412811;59413679;59415868;59417525;59419561;59423484;59424705;59426554;59431268;59437765;59440877	3034	-;-;-;-;-;-;-;-;-;-;-;-;-;-;-	0.381225	4.39713	3.78028	0.00889064	0.160804	-2.50816
66374	2310011J03Rik	AI452186|AW545358	RIKEN cDNA 2310011J03 gene	10	protein-coding	80318255;80320183	80319547;80320548	1659	-;-	0.724017	5.11702	3.85712	0.00847318	0.158969	-2.50921
100042807	Eif3j2	Eif3j-2|Gm9781|eIF3 p35|eIF3j-B	eukaryotic translation initiation factor 3, subunit J2	18	protein-coding	43475418	43477836	2419	-	0.438825	7.24384	3.90512	0.00798327	0.158969	-2.51146
242418	Dcaf10	AA959934|Wdr3|Wdr32	DDB1 and CUL4 associated factor 10	4	protein-coding	45342101;45348106;45359761;45370306;45372664;45372924;45373909	45342727;45348219;45359958;45370508;45372774;45373069;45379722	7213	+;+;+;+;+;+;+	0.565885	5.54039	3.88696	0.00818626	0.158969	-2.51217
72157	Pgm1	2610020G18Rik|AA407108|AI098105|Pgm|Pgm-|Pgm-2|Pgm1a|Pgm2	phosphoglucomutase 1	4	protein-coding	99929451;99961456;99962044;99963518;99964675;99967059;99969987;99978865;99981884;99983969;99986675	99929811;99961618;99962190;99963643;99964865;99967213;99970102;99979000;99982067;99984103;99987294	2334	+;+;+;+;+;+;+;+;+;+;+	-0.904397	8.45875	-3.90131	0.00805218	0.158969	-2.51455
12909	Crcp	AL022669	calcitonin gene-related peptide-receptor component protein	5	protein-coding	130029306;130034912;130037820;130042206;130048926;130059705	130029407;130034948;130037918;130042300;130048983;130060787	1474	+;+;+;+;+;+	0.380136	4.7557	3.7923	0.00876472	0.159857	-2.51495
233865	Katnip	D430042O09Rik|Kiaa0556	katanin interacting protein	7	protein-coding	125707876;125728309;125752973;125760301;125761752;125770572;125795216;125797574;125812780;125813593;125814781;125816579;125819968;125829729;125842580;125850299;125851937;125854560;125860528;125865245;125866326;125867603;125868739;125870643;125872151;125872687;125872932;125873447	125707948;125728364;125753049;125760470;125761849;125770703;125795480;125797705;125812949;125813658;125814887;125816681;125820183;125829866;125843453;125851003;125852145;125854638;125860705;125865410;125866483;125867667;125868849;125870782;125872252;125872847;125873020;125874797	6191	+;+;+;+;+;+;+;+;+;+;+;+;+;+;+;+;+;+;+;+;+;+;+;+;+;+;+;+	-0.455539	4.15994	-3.7548	0.00916406	0.161254	-2.51638
264895	Acsf2	-	acyl-CoA synthetase family member 2	11	protein-coding	94557102;94558640;94558865;94559463;94561240;94562811;94569310;94569941;94570303;94570614;94571271;94571562;94572226;94572522;94573033;94601643	94558357;94558708;94558975;94559604;94561391;94562918;94569386;94570032;94570460;94570709;94571436;94571680;94572279;94572650;94573228;94601786	3069	-;-;-;-;-;-;-;-;-;-;-;-;-;-;-;-	-0.737861	6.33665	-3.88831	0.0081735	0.158969	-2.51861
208263	Tor1aip1	L|LAP1|Lap1B	torsin A interacting protein 1	1	protein-coding	156004599;156013318;156017511;156018218;156022300;156023149;156030387;156031414;156033726;156034681;156035758	156007709;156013374;156017579;156018259;156022380;156023187;156030431;156031473;156033800;156034817;156036480	4439	-;-;-;-;-;-;-;-;-;-;-	0.420999	6.98454	3.88741	0.00802597	0.158969	-2.52308
76295	Atp11b	1110019I14Rik|ATPIF|ATPIR|mKIAA0956	ATPase, class VI, type 11B	3	protein-coding	35754138;35778025;35782512;35784507;35788087;35788426;35789558;35795759;35798594;35800484;35805734;35806768;35809357;35810121;35810646;35812063;35812213;35814044;35819909;35826945;35828601;35831366;35832921;35834295;35835239;35836959;35837486;35839049;35849434;35855105	35754410;35778141;35782601;35784587;35788194;35788554;35789661;35795806;35798658;35800565;35805884;35806965;35809596;35810296;35810714;35812136;35812316;35814225;35820112;35827098;35828703;35831511;35832980;35834422;35835377;35837024;35837589;35839214;35849564;35856276	4864	+;+;+;+;+;+;+;+;+;+;+;+;+;+;+;+;+;+;+;+;+;+;+;+;+;+;+;+;+;+	-0.336776	6.62029	-3.86898	0.00800689	0.158969	-2.52397
211064	Alkbh1	2700073G19Rik|Abh|Alk|Alkbh|al|alkB|hABH	alkB homolog 1, histone H2A dioxygenase	12	protein-coding	87428077;87431400;87434119;87438397;87440306;87443642	87429270;87431593;87434209;87438559;87440414;87443839	1949	-;-;-;-;-;-	0.474523	2.9437	3.61861	0.0107932	0.163931	-2.5256
327826	Frs2	4732458E18|C330018A15Rik|Frs|Frs2alpha|SN|SNT1	fibroblast growth factor receptor substrate 2	10	protein-coding	117070127;117076811;117077512;117078760;117081022;117085032;117099943;117100626;117102113;117148392	117074879;117076974;117077670;117078946;117081113;117085123;117099967;117100668;117102198;117148474	5684	-;-;-;-;-;-;-;-;-;-	-0.446866	5.68193	-3.86681	0.00831423	0.158969	-2.52613
14582	Gfi1b	Gfi-1|Gfi-1B	growth factor independent 1B	2	protein-coding	28609450;28611419;28612781;28613677;28614755;28615277;28621849	28610203;28611683;28612918;28613948;28614892;28615397;28621982	1822	-;-;-;-;-;-;-	-1.94584	0.764308	-3.47659	0.0133061	0.171518	-2.53038
432478	Tmprss9	Seras|Serase-1B	transmembrane protease, serine 9	10	protein-coding	80879816;80882635;80883719;80883943;80885148;80886066;80887384;80888286;80889330;80890178;80892157;80892986;80894291;80894802;80897198;80897844;80898185;80899179	80879963;80882762;80883786;80884118;80885189;80886179;80887555;80888560;80889466;80890496;80892328;80893257;80894427;80895207;80897369;80898106;80898321;80899494	3454	+;+;+;+;+;+;+;+;+;+;+;+;+;+;+;+;+;+	2.29148	-1.73679	3.88562	0.00819896	0.158969	-2.53105
56626	Poll	1110003P06Rik|AV007317	polymerase (DNA directed), lambda	19	protein-coding	45552275;45553509;45555091;45555922;45557715;45558256;45558625;45559580;45560486	45553170;45553677;45555219;45556095;45558032;45558415;45558919;45559716;45560543	2336	-;-;-;-;-;-;-;-;-	-0.551909	4.7651	-3.80204	0.00903262	0.161254	-2.53134
77604	Rbm12b2	AV299215|C430048L16Rik|Rbm12bb	RNA binding motif protein 12 B2	4	protein-coding	12089370;12089663;12092523;12093115	12089523;12089727;12092572;12096271	3426	+;+;+;+	0.722256	3.87493	3.74228	0.00968672	0.161254	-2.53142
227697	Dolk	BC026973|Tmem15|mKIAA1094	dolichol kinase	2	protein-coding	30284229	30286354	2126	-	0.931166	4.37023	3.79366	0.00912138	0.161254	-2.53212
232539	Klhl42	A330079N23Rik|AI450355|C230080I20Rik|Ctb9|Klhdc|Klhdc5|mKIAA1340	kelch-like 42	6	protein-coding	147091075;147101566;147107695	147092367;147101759;147112778	6571	+;+;+	0.432698	3.48158	3.66898	0.0101561	0.161702	-2.53442
71707	Ubiad1	1200002M06Rik|AI426463|AW320947|Tere|Tere1	UbiA prenyltransferase domain containing 1	4	protein-coding	148434497;148443928	148436642;148444751	2970	-;-	0.460042	6.23249	3.88255	0.00822798	0.158969	-2.53531
30945	Rnf19a	AA032313|Do|Dorfin|Rnf|Rnf19|UIP117|Ubce7ip2|XYb|XYbp	ring finger protein 19A	15	protein-coding	36239934;36244087;36245416;36247122;36247751;36253001;36254383;36260015;36265276;36282912	36242065;36244230;36245629;36247283;36247865;36253163;36254527;36260223;36266031;36283147	4276	-;-;-;-;-;-;-;-;-;-	-0.446543	5.97486	-3.86924	0.00832067	0.158969	-2.5374
98314	D2hgdh	AA408776|AA408778|AI325464	D-2-hydroxyglutarate dehydrogenase	1	protein-coding	93825240;93826285;93829206;93829757;93832596;93835287;93837940;93838821;93848103;93850567	93825319;93826640;93829263;93829896;93832789;93835455;93838083;93838963;93848268;93852174	3058	+;+;+;+;+;+;+;+;+;+	-0.388807	4.11448	-3.71962	0.00955716	0.161254	-2.54229
171580	Mical1	MICAL|MICAL-1|N|Nical	microtubule associated monooxygenase, calponin and LIM domain containing 1	10	protein-coding	41476314;41478010;41478428;41478963;41479395;41479619;41480285;41481134;41481590;41481901;41482208;41482604;41483441;41483717;41484165;41484376;41484733;41484985;41485395;41485766;41486028;41486372;41486594;41486758	41476540;41478314;41478635;41479067;41479499;41479774;41480385;41481391;41481705;41482027;41482289;41482748;41483631;41483802;41484254;41484532;41484809;41485255;41485495;41485879;41486121;41486471;41486667;41487030	3563	+;+;+;+;+;+;+;+;+;+;+;+;+;+;+;+;+;+;+;+;+;+;+;+	0.361837	6.18879	3.84878	0.00819919	0.158969	-2.544
99890	Prmt6	AW124876|BB233495|Hrmt1|Hrmt1l6	protein arginine N-methyltransferase 6	3	protein-coding	110246109;110248546	110247855;110250998	4200	-;-	1.0294	5.64153	3.85638	0.00848046	0.158969	-2.54538
79554	Cptp	Gltp|Gltpd1	ceramide-1-phosphate transfer protein	4	protein-coding	155864723;155867113;155869167	155866885;155867337;155869440	2662	-;-;-	0.407203	4.57732	3.77249	0.00897322	0.160804	-2.54578
11877	Arvcf	-	armadillo repeat gene deleted in velocardiofacial syndrome	16	protein-coding	18348274;18352786;18389160;18396959;18397297;18398962;18399656;18400085;18400781;18401567;18402608;18402900;18403326;18403628;18403834;18404135;18404460;18405102;18405607	18348456;18352837;18389390;18397117;18398326;18399145;18399773;18400253;18400798;18401638;18402735;18403050;18403524;18403739;18403921;18404188;18404545;18405221;18407076	4624	+;+;+;+;+;+;+;+;+;+;+;+;+;+;+;+;+;+;+	-0.808748	1.20314	-3.4961	0.0128318	0.16948	-2.54645
22230	Ufd1	Ufd1l	ubiquitin recognition factor in ER-associated degradation 1	16	protein-coding	18812294;18814830;18815329;18817903;18821039;18823223;18824988;18825753;18826255;18827018;18827636;18834236	18812417;18814962;18815361;18818024;18821169;18823295;18825056;18825818;18826302;18827106;18827717;18835261	1996	+;+;+;+;+;+;+;+;+;+;+;+	0.5705	5.47742	3.85043	0.00853899	0.158969	-2.54665
11810	Apobec1	Cdar1	apolipoprotein B mRNA editing enzyme, catalytic polypeptide 1	6	protein-coding	122577792;122580688;122581353;122588145;122591087;122596632;122600058;122602257	122578935;122580806;122581750;122588172;122591260;122596777;122600125;122602444	2265	-;-;-;-;-;-;-;-	-0.472392	6.36425	-3.86162	0.00842924	0.158969	-2.54702
140740	Sec63	5730478J10Rik|AI649014|AW319215	SEC63-like (S. cerevisiae)	10	protein-coding	42761496;42783442;42789300;42791179;42794775;42796206;42797683;42798747;42801633;42801822;42803890;42805076;42806524;42810843;42812436;42812665;42815055;42816368;42823881;42827877;42828891	42761888;42783541;42789414;42791291;42794836;42796264;42797733;42798855;42801727;42801954;42803982;42805230;42806671;42810925;42812495;42812838;42815213;42816469;42823979;42827981;42832514	6032	+;+;+;+;+;+;+;+;+;+;+;+;+;+;+;+;+;+;+;+;+	0.487824	6.79897	3.87659	0.00828476	0.158969	-2.54905
214895	Lman2l	A630028F14Rik|VIP36|VIP36-like|VIPL	lectin, mannose-binding 2-like	1	protein-coding	36423186;36424838;36428102;36428300;36438750;36439609;36443491;36445050	36424503;36424957;36428216;36428461;36438832;36439726;36443609;36445239	2225	-;-;-;-;-;-;-;-	-0.515265	5.47507	-3.83105	0.00873305	0.159857	-2.55046
56295	Higd1a	2210020B17Rik|7420700H20Rik|AI303276|AW049839|HIM|HIMP1|Hig|Hig1	HIG1 domain family, member 1A	9	protein-coding	121848560;121850188;121852491;121857512	121849689;121850322;121852609;121858000	1873	-;-;-;-	-0.469001	5.71432	-3.84033	0.00863956	0.159543	-2.55059
14272	Fnta	FT|FTA	farnesyltransferase, CAAX box, alpha	8	protein-coding	25998722;25999769;26000970;26004416;26007187;26009665;26011090;26013470;26015381	25999564;25999940;26001032;26004564;26007313;26009769;26011204;26013555;26015601	1881	-;-;-;-;-;-;-;-;-	0.344841	6.21396	3.84196	0.00826533	0.158969	-2.55398
21991	Tpi1	AI255506|TIM|Tpi|Tpi-1	triosephosphate isomerase 1	6	protein-coding	124810592;124811517;124811882;124812404;124812621;124812790;124814008	124811387;124811604;124811967;124812536;124812705;124812913;124814296	1601	-;-;-;-;-;-;-	-0.335897	10.6165	-3.83537	0.00832974	0.158969	-2.5549
52708	Zfp410	Apa1|D12Ertd748|D12Ertd748e|Znf410	zinc finger protein 410	12	protein-coding	84316859;84321812;84322884;84325571;84327279;84329802;84331635;84332935;84335068;84337616;84338642;84340102;84342995	84317209;84321991;84323019;84325789;84327470;84329952;84331816;84334119;84335867;84337741;84338782;84340229;84344439	5236	+;+;+;+;+;+;+;+;+;+;+;+;+	0.391523	4.88307	3.78262	0.00886597	0.160655	-2.55899
66827	Ttc1	4833412C19Rik|C79328|TP|TPR1	tetratricopeptide repeat domain 1	11	protein-coding	43730006;43736419;43737867;43738797;43739717;43741761;43745085;43747922	43730607;43736473;43738015;43738833;43739829;43741821;43745447;43747973	1432	-;-;-;-;-;-;-;-	0.343482	5.52747	3.81509	0.00853145	0.158969	-2.56257
244666	Sprtn	Gm505	SprT-like N-terminal domain	8	protein-coding	124897886;124899076;124900207;124901625;124902691	124898381;124899175;124900335;124901892;124903813	2116	+;+;+;+;+	0.467923	4.72077	3.76764	0.00923093	0.161254	-2.56515
109050	Inka2	6530418L21Rik|Fam212|Fam212b|In	inka box actin regulator 2	3	protein-coding	105704599;105705458;105716369	105704825;105705537;105720842	4781	+;+;+	1.3776	-0.52001	3.49763	0.0125658	0.168803	-2.56603
74315	Rnf145	3732413I11Rik|TMRF1	ring finger protein 145	11	protein-coding	44518964;44519377;44524928;44531276;44542629;44548764;44551644;44555138;44557256;44559972;44561465;44563920	44519274;44519668;44525143;44531384;44542720;44548999;44554977;44555278;44557438;44560119;44561821;44565520	7020	+;+;+;+;+;+;+;+;+;+;+;+	-0.454036	6.49761	-3.85317	0.008512	0.158969	-2.56751
227693	Zer1	C230075L19Rik|Zyg11b|Zyg11bl	zyg-11 related, cell cycle regulator	2	protein-coding	30097283;30100314;30101036;30101765;30102729;30103317;30103539;30104807;30107495;30107976;30108221;30110205;30110662;30111182;30113246;30124276	30098843;30100416;30101133;30101953;30102844;30103436;30103580;30105022;30107668;30108122;30108335;30110420;30111098;30111332;30113481;30124454	4100	-;-;-;-;-;-;-;-;-;-;-;-;-;-;-;-	-0.672623	5.71253	-3.82277	0.00881741	0.160474	-2.56811
68760	Synpo2l	1110054M18Rik|Ch|Chap	synaptopodin 2-like	14	protein-coding	20659418;20665744;20666648;20668100	20662465;20666258;20666799;20668306	3922	-;-;-;-	1.02423	-0.237712	3.45195	0.0132374	0.171518	-2.56883
116905	Dph1	2310011M22Rik|4930488F09Rik|AW551873|Dph2|Dph2l1|Ov|Ovca1	diphthamide biosynthesis 1	11	protein-coding	75177643;75178925;75179173;75179726;75180561;75180788;75181293;75183202;75183469;75184168;75185785;75185963;75190399	75178387;75179031;75179313;75179804;75180661;75180944;75181361;75183323;75183626;75184289;75185848;75186115;75190483	2103	-;-;-;-;-;-;-;-;-;-;-;-;-	0.739508	4.13217	3.73814	0.00973386	0.161254	-2.57071
71675	Sanbr	0610010F05Rik|Kiaa1841|mKIAA1841	SANT and BTB domain regulator of CSR	11	protein-coding	23573776;23576731;23581596;23582867;23583098;23584520;23588635;23589951;23593426;23595381;23606614;23609001;23611747;23611962;23615096;23617138;23620229;23622436;23624936;23628873;23631205;23633493	23575517;23576822;23581684;23582940;23583126;23584611;23588734;23589983;23593525;23595526;23606766;23609124;23611857;23612048;23615256;23617196;23620467;23622529;23625122;23629031;23631334;23633631	4140	-;-;-;-;-;-;-;-;-;-;-;-;-;-;-;-;-;-;-;-;-;-	0.473885	3.50915	3.64143	0.0104993	0.163124	-2.57097
54614	Prpf40b	2610317D23Rik|Hypc	pre-mRNA processing factor 40B	15	protein-coding	99295409;99303283;99304041;99304425;99305166;99305408;99305541;99305951;99306162;99306396;99306805;99307013;99307557;99307822;99308191;99309063;99309685;99309944;99314578;99314843;99315191;99315483;99315723;99316087;99316243;99316461	99295428;99303363;99304184;99304490;99305193;99305433;99305651;99306071;99306186;99306599;99306931;99307077;99307721;99307930;99308341;99309196;99309799;99310035;99314694;99314980;99315286;99315581;99315900;99316148;99316380;99317007	3159	+;+;+;+;+;+;+;+;+;+;+;+;+;+;+;+;+;+;+;+;+;+;+;+;+;+	-1.00727	2.5301	-3.56419	0.0119692	0.167573	-2.57294
245945	Rbm47	9530077J19Rik	RNA binding motif protein 47	5	protein-coding	66016557;66022628;66024953;66026130;66046087;66097707;66098159;66150516;66151539;66151855	66019436;66022833;66025159;66027289;66046213;66097788;66098178;66150968;66151701;66151924	5368	-;-;-;-;-;-;-;-;-;-	-0.770871	1.61571	-3.51396	0.0127165	0.16948	-2.57441
170749	Mtmr4	AA596759|ESTM4|ESTM44|FYVE-D|FYVE-DSP2|ZFYVE1|ZFYVE11|mKIAA0647	myotubularin related protein 4	11	protein-coding	87592217;87593389;87597196;87597615;87598863;87600504;87600774;87601059;87602408;87602780;87603388;87603987;87604418;87604682;87604996;87610933;87613422;87613772;87614076	87592250;87593433;87597285;87597731;87598945;87600664;87600870;87601172;87602604;87602908;87603499;87604182;87604603;87604852;87605150;87612316;87613532;87613860;87616296	5692	+;+;+;+;+;+;+;+;+;+;+;+;+;+;+;+;+;+;+	0.327734	7.08574	3.83289	0.0083541	0.158969	-2.57561
192970	Dhrs11	-	dehydrogenase/reductase (SDR family) member 11	11	protein-coding	84820728;84821403;84821665;84822311;84823072;84825368;84828751	84821301;84821468;84821757;84822440;84823166;84825577;84829003	1421	-;-;-;-;-;-;-	0.742131	2.94162	3.60253	0.0114315	0.164617	-2.58197
15450	Lipc	AI256194|H|HL|Hpl	lipase, hepatic	9	protein-coding	70798128;70802073;70803697;70812670;70816530;70818849;70820360;70823373;70934476	70798408;70802291;70803814;70812912;70816763;70818966;70820542;70823563;70934808	1920	-;-;-;-;-;-;-;-;-	-0.735017	5.92756	-3.7957	0.00909968	0.161254	-2.58888
100317	AU040320	A730047D20Rik|AAVR|Kiaa0319l	expressed sequence AU040320	4	protein-coding	126753555;126753770;126756899;126791775;126814256;126816373;126823644;126828801;126830330;126832090;126835471;126836635;126837287;126839599;126840646;126841106;126842476;126846358;126847141;126847777;126848811;126853166;126854391;126868693;126869343	126753662;126753995;126757068;126792295;126814502;126816474;126823741;126828888;126830422;126832222;126835699;126836758;126837419;126839747;126840797;126841244;126842635;126846500;126847263;126847867;126848902;126854336;126854461;126868759;126869694	4982	+;+;+;+;+;+;+;+;+;+;+;+;+;+;+;+;+;+;+;+;+;+;+;+;+	-0.34544	5.97896	-3.80265	0.00865794	0.159543	-2.58894
108679	Cops8	9430009J09Rik|AA408242|Cs|Csn8|Sg|Sgn8	COP9 signalosome subunit 8	1	protein-coding	90603425;90604375;90605464;90606537;90610093;90610975;90611540;90612174	90603627;90604445;90605512;90606669;90610200;90611037;90611587;90613341	1843	+;+;+;+;+;+;+;+	0.45412	6.00165	3.82882	0.00875569	0.159857	-2.58911
20932	Surf4	AL033340|AL033373|Surf|Surf-4	surfeit gene 4	2	protein-coding	26920041;26924345;26924953;26925608;26926769;26933275	26922171;26924531;26924996;26925684;26926955;26933511	2863	-;-;-;-;-;-	0.645108	8.17204	3.84118	0.00863103	0.159543	-2.59216
69149	Kbtbd3	2200003A07Rik|Bklhd|Bklhd3	kelch repeat and BTB (POZ) domain containing 3	9	protein-coding	4309743;4313702;4316827;4329849	4309934;4313806;4317071;4331732	2426	+;+;+;+	1.08371	0.374418	3.40182	0.0143122	0.171822	-2.59261
67166	Arl8b	2610313E07Rik|3100002J04Rik|Arl|Arl10c|gie1	ADP-ribosylation factor-like 8B	6	protein-coding	108783059;108813627;108814984;108815258;108818245;108818543;108821503	108783377;108813707;108815057;108815351;108818312;108818613;108823723	2928	+;+;+;+;+;+;+	0.366976	7.06642	3.81968	0.00848533	0.158969	-2.59277
56017	Slc2a8	D2Ertd44|D2Ertd44e|GLUT|GLUT8|GlutX|GlutX1	solute carrier family 2, (facilitated glucose transporter), member 8	2	protein-coding	32972989;32974838;32975314;32975920;32976137;32976861;32980002;32981361;32981721;32981958	32973732;32974983;32975484;32976028;32976280;32977060;32980101;32981567;32981883;32982056	2083	-;-;-;-;-;-;-;-;-;-	-1.71579	3.04205	-3.54408	0.0122624	0.168178	-2.59427
19063	Ppt1	9530043G02Rik|AA960502|C77813|CL|CLN1|D4Ertd184|D4Ertd184e|INCL|PPT	palmitoyl-protein thioesterase 1	4	protein-coding	122836227;122843995;122844418;122845971;122848433;122853591;122854380;122855806;122857510	122836379;122844104;122844545;122846041;122848535;122853681;122854478;122855877;122859175	2493	+;+;+;+;+;+;+;+;+	0.331381	5.49649	3.79186	0.00876926	0.159857	-2.59583
209239	Gan	A330045G18|gig|gigaxonin	giant axonal neuropathy	8	protein-coding	117158135;117183501;117187147;117190272;117190664;117193240;117194113;117195766;117196452;117203950;117204147	117158301;117183615;117187497;117190489;117190785;117193352;117194262;117195902;117196580;117204059;117205186	2652	+;+;+;+;+;+;+;+;+;+;+	0.842731	2.44926	3.53825	0.0123489	0.168683	-2.59642
97908	H3c8	H3.1-221|H3c1|H3c10|H3c11|Hist1h|Hist1h3g|M32460	H3 clustered histone 8	13	protein-coding	23535418	23535909	492	+	-0.811063	0.531143	-3.38713	0.0143475	0.171822	-2.59752
13172	Dbx1	AI426026|Dbx	developing brain homeobox 1	7	protein-coding	49631499;49633489;49635627;49636349	49632783;49633691;49635728;49636835	2077	-;-;-;-	1.2492	-1.60313	3.5396	0.0118836	0.167305	-2.59929
229517	Slc25a44	6720482A19|B430110G05Rik	solute carrier family 25, member 44	3	protein-coding	88410495;88415988;88420501;88424728	88412897;88416115;88421138;88425139	3581	-;-;-;-	0.561796	5.2184	3.79463	0.00911101	0.161254	-2.59933
72121	Dennd2d	2010308M01Rik|AI451421	DENN/MADD domain containing 2D	3	protein-coding	106482431;106486050;106486873;106487851;106488572;106490335;106491226;106492429;106494831;106498818;106499221;106499755;106500536	106482713;106486320;106487048;106487963;106488641;106490412;106491366;106492577;106495008;106498859;106499305;106499994;106501054	2345	+;+;+;+;+;+;+;+;+;+;+;+;+	-0.418886	3.14614	-3.57267	0.0114131	0.164617	-2.60332
21929	Tnfaip3	A2|A20|Tnf|Tnfip3	tumor necrosis factor, alpha-induced protein 3	10	protein-coding	19000910;19003576;19004457;19005551;19006863;19007182;19008145;19011481;19015153	19003015;19003757;19005331;19005731;19007033;19007329;19008335;19011963;19015410	4595	-;-;-;-;-;-;-;-;-	-0.650502	4.97994	-3.76501	0.00943194	0.161254	-2.60473
286940	Flnb	AL024016|Fln-b	filamin, beta	14	protein-coding	7817957;7867537;7869780;7873345;7881583;7882207;7883760;7884550;7887537;7889135;7890730;7892080;7892873;7893744;7894134;7894527;7896090;7896386;7901884;7904462;7905378;7907153;7908522;7909609;7912955;7915261;7915947;7917194;7919110;7922675;7923455;7924173;7926383;7927346;7929001;7929759;7930763;7931024;7933714;7934564;7935934;7939047;7942045;7945795;7948444;7950305	7818443;7867785;7869877;7873492;7881701;7882284;7883922;7884747;7887674;7889261;7890866;7892273;7892986;7893887;7894257;7894687;7896180;7896555;7902001;7904724;7905975;7907326;7908684;7909769;7913122;7915384;7916103;7917383;7919357;7922713;7923557;7924313;7926511;7927519;7929159;7929962;7930915;7931146;7933980;7934701;7936049;7939179;7942221;7946013;7948647;7951588	9067	+;+;+;+;+;+;+;+;+;+;+;+;+;+;+;+;+;+;+;+;+;+;+;+;+;+;+;+;+;+;+;+;+;+;+;+;+;+;+;+;+;+;+;+;+;+	-0.494304	7.33178	-3.82898	0.00875402	0.159857	-2.60759
216190	Appl2	DIP13 beta|Dip|Dip3 beta|Dip3b	adaptor protein, phosphotyrosine interaction, PH domain and leucine zipper containing 2	10	protein-coding	83600033;83601883;83602758;83603126;83605760;83608700;83608937;83610978;83611143;83611450;83612712;83614144;83617347;83620698;83621529;83621712;83624619;83628229;83628774;83641006;83648528	83601041;83601930;83602898;83603162;83605934;83608752;83609095;83611066;83611199;83611492;83612900;83614302;83617429;83620844;83621587;83621753;83624706;83628300;83628833;83641104;83648664	2946	-;-;-;-;-;-;-;-;-;-;-;-;-;-;-;-;-;-;-;-;-	-0.349047	4.56037	-3.71417	0.00961961	0.161254	-2.60856
66244	Nemf	1500011I12Rik|4933405E14Rik|Sdcca|Sdccag1	nuclear export mediator factor	12	protein-coding	69311543;69312255;69312425;69312566;69314416;69316244;69316743;69318027;69320373;69320527;69322101;69324232;69324433;69324919;69327634;69331088;69331872;69337819;69339719;69340891;69341273;69341573;69344129;69344680;69344909;69346316;69348851;69352307;69353794;69354647;69356030;69356279;69357051	69312080;69312334;69312468;69312666;69314448;69316438;69316820;69318180;69320422;69320569;69322350;69324352;69324491;69324976;69327746;69331150;69331975;69337907;69339782;69341076;69341481;69341650;69344191;69344755;69344979;69346389;69348937;69352374;69353942;69354772;69356132;69356347;69357176	3722	-;-;-;-;-;-;-;-;-;-;-;-;-;-;-;-;-;-;-;-;-;-;-;-;-;-;-;-;-;-;-;-;-	-0.302224	5.75519	-3.78306	0.00886133	0.160655	-2.60944
20460	Stil	Sil	Scl/Tal1 interrupting locus	4	protein-coding	115000118;115002848;115004873;115006682;115007136;115009271;115010064;115011794;115014074;115016172;115021475;115023482;115029869;115032643;115038338;115039068;115041174	115000347;115002932;115004980;115006794;115007323;115009518;115010147;115011880;115014224;115016287;115021589;115024417;115030037;115032871;115038530;115039318;115043203	5333	+;+;+;+;+;+;+;+;+;+;+;+;+;+;+;+;+	-0.340999	5.57493	-3.77766	0.0089183	0.160804	-2.61298
73086	Rps6ka5	3110005L17Rik|6330404E13Rik|AI854034|MSK|MSK1|MSPK1|RLPK|RLSK|S6K-alpha-5	ribosomal protein S6 kinase, polypeptide 5	12	protein-coding	100549778;100553001;100554274;100558449;100570829;100573798;100574431;100575123;100575635;100577722;100581296;100595815;100597890;100615997;100619526;100654271;100678518;100724781	100551683;100553164;100554433;100558640;100570999;100573992;100574524;100575256;100575760;100577883;100581446;100595918;100597973;100616104;100619641;100654489;100678589;100725028	4406	-;-;-;-;-;-;-;-;-;-;-;-;-;-;-;-;-;-	-0.66298	3.19863	-3.59594	0.011522	0.165537	-2.61416
76138	Ccdc138	6230424H07Rik|BC042726	coiled-coil domain containing 138	10	protein-coding	58497937;58499169;58499362;58507521;58509505;58513079;58524138;58527342;58528323;58528905;58538249;58540798;58544917;58561901;58573589;58575689	58498062;58499213;58499419;58507641;58509632;58513257;58524296;58527461;58528400;58529012;58538410;58540914;58545109;58562077;58573727;58576244	2466	+;+;+;+;+;+;+;+;+;+;+;+;+;+;+;+	-0.663936	2.01147	-3.44801	0.013302	0.171518	-2.61651
225020	Fez2	9030616F16|D17Ertd315|D17Ertd315e	fasciculation and elongation protein zeta 2 (zygin II)	17	protein-coding	78377885;78381608;78384744;78400630;78402740;78404728;78412864;78417833	78378745;78381673;78384819;78400898;78402881;78404844;78412972;78418103	1911	-;-;-;-;-;-;-;-	-1.69935	-1.03074	-3.66507	0.010204	0.162082	-2.61823
12727	Clcn4	Clc4-|Clc4-2|Clcn4-2|clC-4	chloride channel, voltage-sensitive 4	7	protein-coding	7282316;7287646;7288875;7290399;7291411;7293038;7293915;7294733;7294996;7295970;7296724;7298692;7299241	7284274;7287862;7289273;7290585;7291956;7293118;7294121;7294855;7295183;7296069;7296878;7298836;7299511	4578	-;-;-;-;-;-;-;-;-;-;-;-;-	0.423726	4.67399	3.71154	0.00965305	0.161254	-2.61975
66340	Psenen	1700023M09Rik|Pen-2	presenilin enhancer gamma secretase subunit	7	protein-coding	30561865;30562324;30562796;30563052	30562134;30562428;30562938;30563184	651	-;-;-;-	-0.398746	4.00789	-3.64075	0.0105079	0.163124	-2.62117
16994	Ltb	AI662801|LTbe|LTbeta|Tnf|Tnfc|Tnfs|Tnfsf3|Tnlg1c|p3|p33	lymphotoxin B	17	protein-coding	35194507;35195050;35195704	35194683;35195365;35196305	1095	+;+;+	-0.355047	8.79515	-3.7938	0.00874914	0.159857	-2.62184
381269	Mreg	Gm974|Wdt2|ds|dsu	melanoregulin	1	protein-coding	72159233;72162322;72164072;72192043;72212017	72161019;72162485;72164162;72192202;72212307	2493	-;-;-;-;-	0.465193	3.00825	3.59657	0.0110858	0.164475	-2.62232
270152	Jaml	AMICA|Ami|Amica1|Crea7|Gm638	junction adhesion molecule like	9	protein-coding	45079183;45082633;45084044;45086841;45088613;45093745;45097723;45100995;45103035;45104190;45107379	45079296;45082729;45084106;45087004;45088838;45093857;45097954;45101145;45103095;45104273;45108531	2458	+;+;+;+;+;+;+;+;+;+;+	0.667981	1.58271	3.38466	0.0143918	0.171822	-2.62234
98999	Znfx1	AI481105|Astx3	zinc finger, NFX1-type containing 1	2	protein-coding	167035793;167039777;167040159;167041694;167042050;167042548;167043996;167046892;167047541;167048433;167050314;167055154;167060032;167062510	167039163;167039872;167040269;167041839;167042204;167042687;167044243;167047006;167047690;167048581;167050445;167056941;167060142;167063015	7218	-;-;-;-;-;-;-;-;-;-;-;-;-;-	0.464822	5.06408	3.77557	0.00931612	0.161254	-2.62264
72774	Neil1	2810450N13Rik|NEH1|Nei1	nei endonuclease VIII-like 1 (E. coli)	9	protein-coding	57143256;57143451;57143758;57143979;57144187;57144638;57144945;57145098;57146601	57143326;57143613;57143819;57144006;57144314;57144737;57145008;57145217;57147034	1170	-;-;-;-;-;-;-;-;-	-1.59785	6.0665	-3.74519	0.0096536	0.161254	-2.62382
100503569	Gm16754	-	predicted gene, 16754	9	ncRNA	21225371;21225946;21230742	21225476;21226018;21232640	2078	+;+;+	-1.52974	-0.362867	-3.44898	0.0137609	0.171683	-2.6241
13209	Ddx6	1110001P04Rik|C430015D01Rik|E230023J21Rik|HL|HLR2|mRCK/P|mRCK/P54|p5|p54|rc|rck	DEAD (Asp-Glu-Ala-Asp) box polypeptide 6	9	protein-coding	44604892;44607123;44612828;44614212;44623619;44624475;44626388;44627638;44628641;44630024;44631383;44634093;44635683;44636489	44604984;44607592;44612891;44614316;44623748;44624621;44626482;44627760;44628769;44630140;44631446;44634194;44635865;44640731	6065	+;+;+;+;+;+;+;+;+;+;+;+;+;+	-0.538026	8.11591	-3.81392	0.0089086	0.160804	-2.6253
27375	Tjp3	ZO-	tight junction protein 3	10	protein-coding	81273200;81273649;81273803;81274383;81274580;81275174;81276268;81277196;81277819;81278624;81279195;81279505;81279894;81280083;81280406;81280766;81281105;81282938;81283496;81283683;81291048	81273389;81273695;81274069;81274483;81274790;81275244;81276363;81277410;81278065;81278732;81279351;81279571;81279955;81280191;81280565;81280869;81281432;81283040;81283605;81283739;81291267	3031	-;-;-;-;-;-;-;-;-;-;-;-;-;-;-;-;-;-;-;-;-	-1.46121	3.77347	-3.61915	0.0112069	0.164475	-2.62582
71985	Acad10	2410021P16Rik	acyl-Coenzyme A dehydrogenase family, member 10	5	protein-coding	121621029;121621990;121622679;121626048;121627265;121629901;121630098;121630645;121631277;121632489;121634677;121637244;121639124;121642612;121645369;121646702;121647835;121649354;121651956;121656014;121660293	121621379;121622067;121622822;121626220;121627423;121629991;121630235;121630785;121631677;121632662;121634822;121637394;121639305;121642680;121645510;121646861;121647993;121649548;121652104;121656213;121660510	3621	-;-;-;-;-;-;-;-;-;-;-;-;-;-;-;-;-;-;-;-;-	-0.873197	4.76857	-3.70698	0.0100976	0.161702	-2.62665
71947	Tmem94	2310067B10Rik|Kiaa0195|mKIAA0195	transmembrane protein 94	11	protein-coding	115765433;115777248;115785440;115785815;115786176;115787362;115788239;115788663;115788945;115789244;115789619;115789925;115790170;115790967;115791747;115792317;115792861;115793057;115794008;115794266;115794663;115794981;115795317;115795625;115796066;115796390;115796736;115797130;115797367;115797563;115797808;115798275	115765553;115777377;115785559;115785942;115786312;115787564;115788390;115788765;115789031;115789360;115789675;115790029;115790334;115791176;115792062;115792490;115792963;115793274;115794189;115794404;115794778;115795080;115795425;115795814;115796143;115796475;115796817;115797278;115797461;115797656;115797978;115799033	4996	+;+;+;+;+;+;+;+;+;+;+;+;+;+;+;+;+;+;+;+;+;+;+;+;+;+;+;+;+;+;+;+	-0.661894	5.90928	-3.78892	0.00917189	0.161254	-2.62888
56452	Orc6	6720420I10Rik|Or|Orc6l	origin recognition complex, subunit 6	8	protein-coding	85299632;85301109;85302796;85303362;85305209;85306217;85307586	85299992;85301238;85302959;85303451;85305321;85306318;85308279	1654	+;+;+;+;+;+;+	0.36322	5.40821	3.76296	0.00907546	0.161254	-2.62952
18715	Pim2	DXCch3|Pim|Pim-2	proviral integration site 2	X	protein-coding	7878306;7878684;7879628;7881248;7882073;7882354	7878556;7878793;7879678;7881620;7882249;7883432	2041	+;+;+;+;+;+	-1.02757	5.73535	-3.75171	0.00958007	0.161254	-2.63083
12190	Brca2	Fanc|Fancd1|RAB1|RAB163	breast cancer 2, early onset	5	protein-coding	150522623;150523175;150529470;150531069;150531684;150532055;150532291;150534593;150535439;150536031;150538649;150544895;150547941;150548489;150550832;150552207;150552937;150554155;150556861;150557101;150558390;150560004;150560428;150560685;150566888;150567607;150568939	150523090;150523279;150529697;150531177;150531733;150532095;150532402;150534642;150535550;150537137;150543457;150544990;150548010;150548835;150551013;150552394;150553107;150554509;150557016;150557245;150558511;150560196;150560591;150560823;150567129;150567768;150569749	10734	+;+;+;+;+;+;+;+;+;+;+;+;+;+;+;+;+;+;+;+;+;+;+;+;+;+;+	-0.381297	5.43548	-3.74996	0.00921702	0.161254	-2.63444
60345	Nrip2	AW491344|NI|NIX1	nuclear receptor interacting protein 2	6	protein-coding	128399766;128404935;128406490;128407354;128407686;128407984	128400301;128405084;128406572;128407475;128407738;128408935	1896	+;+;+;+;+;+	1.16632	0.104419	3.37021	0.0147988	0.172193	-2.635
241308	Ralgps1	5830418G11Rik|AI853783|AI854138|RA|RALG|RALGEF2|RALGPS1A|RalGEF 2|mKIAA0351	Ral GEF with PH domain and SH3 binding motif 1	2	protein-coding	33136973;33140995;33143044;33143300;33145398;33146570;33155288;33157772;33158910;33168181;33172418;33174411;33260478;33273561;33276146;33284825;33324653;33336513;33340713;33371270	33137709;33141086;33143149;33143392;33145503;33146653;33155339;33157929;33159036;33168248;33172511;33174548;33260604;33273653;33276235;33284908;33324703;33336620;33340833;33371478	2738	-;-;-;-;-;-;-;-;-;-;-;-;-;-;-;-;-;-;-;-	-0.909629	2.04209	-3.4494	0.0137539	0.171683	-2.63752
70240	Ufsp1	2700038N03Rik|D5Ertd655|D5Ertd655e	UFM1-specific peptidase 1	5	protein-coding	137294669	137295664	996	+	1.13067	1.28532	3.41715	0.0143068	0.171822	-2.63836
216805	Flcn	AU014660|B430214A04Rik|Bhd|FLCL	folliculin	11	protein-coding	59791750;59794086;59794273;59795141;59795750;59798055;59799354;59801043;59802129;59803749;59804521;59807800;59809660	59792811;59794191;59794404;59795264;59795863;59798245;59799445;59801203;59802350;59803895;59804791;59807915;59809773	2852	-;-;-;-;-;-;-;-;-;-;-;-;-	0.647772	4.98496	3.75315	0.00956386	0.161254	-2.63971
67141	Fbxo5	2510044I10Rik|C85305|Emi|Emi1|Fbxo3|Fbxo31	F-box protein 5	10	protein-coding	5799158;5800256;5801152;5801869;5805259	5799822;5800435;5801242;5802532;5805465	1807	-;-;-;-;-	-0.357236	5.44769	-3.75206	0.00919403	0.161254	-2.64179
71722	Cic	1200010B10Rik|mKIAA0306	capicua transcriptional repressor	7	protein-coding	25282179;25284849;25285079;25285410;25285634;25285898;25286807;25287101;25287750;25288074;25289388;25290571;25290799;25291052;25291450;25292064;25292414;25292650;25292956;25293168	25282916;25284998;25285313;25285539;25285816;25286063;25287009;25287326;25287853;25289301;25289575;25290692;25290965;25291342;25291769;25292314;25292568;25292781;25293087;25294148	6102	+;+;+;+;+;+;+;+;+;+;+;+;+;+;+;+;+;+;+;+	-0.560937	7.11118	-3.79953	0.00905912	0.161254	-2.64251
18648	Pgam1	2310050F24Rik|Pgam|Pgam-1	phosphoglycerate mutase 1	19	protein-coding	41911871;41915605;41916643;41917606	41912186;41915879;41916823;41918665	1832	+;+;+;+	-0.307817	9.20447	-3.77344	0.00896307	0.160804	-2.64341
66361	Zfand1	2310008M20Rik|AW048890	zinc finger, AN1-type domain 1	3	protein-coding	10339956;10340994;10344801;10345935;10346110;10347165;10348510;10351242	10340905;10341149;10344922;10346026;10346237;10347204;10348552;10351301	1591	-;-;-;-;-;-;-;-	-0.61798	2.87295	-3.51827	0.0124492	0.168803	-2.64377
18230	Nxn	l11Jus|l11Jus13	nucleoredoxin	11	protein-coding	76257226;76261542;76263008;76272376;76273971;76274515;76278474;76398701	76258747;76261666;76263187;76272482;76274071;76274648;76278591;76399141	2728	-;-;-;-;-;-;-;-	-0.609442	4.97177	-3.75252	0.00957095	0.161254	-2.64574
20128	Trim30a	Rp|Rpt|Rpt-1|Rpt1|Trim|Trim30	tripartite motif-containing 30A	7	protein-coding	104409025;104411919;104412215;104421435;104429121;104430131;104435582;104465010	104411669;104411945;104412315;104421457;104429351;104430226;104436045;104465193	3771	-;-;-;-;-;-;-;-	-0.712804	1.91604	-3.35183	0.0149948	0.172687	-2.64937
74919	Slc35f6	4930471M23Rik|5730478O19Rik|ANT2BP|P40|Tan|Tango9|p4	solute carrier family 35, member F6	5	protein-coding	30647939;30654748;30655495;30655888;30656747;30657377	30648098;30654820;30655666;30656100;30656857;30659729	3082	+;+;+;+;+;+	0.385068	3.85392	3.61777	0.0108042	0.163931	-2.64942
268903	Nrip1	6030458L20Rik|8430438I05Rik|9630050P12|AA959574|AW456757|RIP|RIP140	nuclear receptor interacting protein 1	16	protein-coding	76290862;76330746;76352472;76372872	76295015;76330864;76352549;76373049	4529	-;-;-;-	-0.519695	4.10114	-3.62874	0.0109417	0.164181	-2.64946
268373	Ppia	Cp|Cphn|Cy|CyP-1|CyP-18|CypA|SP18	peptidylprolyl isomerase A	11	protein-coding	6415870;6418101;6418226;6419113;6419478	6415979;6418131;6418314;6419285;6419810	736	+;+;+;+;+	-0.378248	7.57339	-3.77468	0.00897648	0.160804	-2.65102
14854	Gss	AI314904|GS-A/G|GS-A/GS-B|GSH-S	glutathione synthetase	2	protein-coding	155563183;155564760;155566803;155567693;155571519;155572924;155573095;155577522;155578289;155578712;155581888;155587442;155592694	155563719;155564949;155566884;155567887;155571585;155573001;155573175;155577638;155578428;155578787;155582033;155587576;155592706	1857	-;-;-;-;-;-;-;-;-;-;-;-;-	0.611467	4.9728	3.74747	0.00962788	0.161254	-2.65532
225363	Etf1	AI463371|D6Ertd109|D6Ertd109e|ERF|ERF1|SUP4|SUP45L1|TB3-1	eukaryotic translation termination factor 1	18	protein-coding	34902785;34905982;34907615;34908042;34909143;34909745;34910116;34913554;34914000;34931569;34931834	34905070;34906129;34907679;34908197;34909272;34909935;34910254;34913693;34914175;34931672;34932003	3705	-;-;-;-;-;-;-;-;-;-;-	0.595703	9.09268	3.78462	0.00921814	0.161254	-2.65784
223626	Them6	4930572J05Rik	thioesterase superfamily member 6	15	protein-coding	74721234;74723460	74721807;74724373	1488	+;+	-0.305241	5.6896	-3.73957	0.00933193	0.161254	-2.65879
216724	Rufy1	3000002E04Rik|Ra|Rabip4|ZFYVE1|ZFYVE12	RUN and FYVE domain containing 1	11	protein-coding	50389303;50390294;50392019;50394921;50397644;50398371;50401438;50404454;50406367;50407823;50410566;50414517;50416240;50417184;50419621;50420377;50421630;50430784	50389958;50390371;50392067;50395015;50397773;50398490;50401535;50404621;50406483;50407924;50410635;50414582;50416301;50417307;50419722;50420494;50421803;50431111	2657	-;-;-;-;-;-;-;-;-;-;-;-;-;-;-;-;-;-	0.550067	5.17737	3.74376	0.00966987	0.161254	-2.65958
330064	Slc5a6	E430023I20	solute carrier family 5 (sodium-dependent vitamin transporter), member 6	5	protein-coding	31036036;31037103;31037409;31037714;31038014;31038942;31039304;31039754;31040362;31040658;31041144;31041544;31042138;31042579;31042950;31044513;31047630;31048172;31048752	31036953;31037218;31037512;31037892;31038100;31039009;31039416;31039842;31040491;31040798;31041298;31041611;31042189;31042644;31043459;31044591;31048079;31048562;31048924	3889	-;-;-;-;-;-;-;-;-;-;-;-;-;-;-;-;-;-;-	0.986377	5.07458	3.74998	0.00959948	0.161254	-2.65964
71375	Foxn3	5430426H20Rik|AA589593|AW556347|Ches|Ches1|Ches1l|HTLF|HTLFL1	forkhead box N3	12	protein-coding	99195094;99209461;99291237;99341422;99388361;99450025	99196813;99209566;99291301;99341534;99388917;99450074	2611	-;-;-;-;-;-	-0.528872	2.93842	-3.51251	0.012285	0.168178	-2.66041
67792	Rgs8	6530413N01Rik	regulator of G-protein signaling 8	1	protein-coding	153653037;153665836;153667825;153670783;153671754;153690898;153692725	153653355;153665916;153667953;153670884;153671818;153691064;153697665	5804	+;+;+;+;+;+;+	-2.28786	0.839617	-3.41555	0.0143348	0.171822	-2.66298
18515	Pbx2	G17	pre B cell leukemia homeobox 2	17	protein-coding	34592471;34593572;34593867;34594238;34594582;34594801;34595265;34595628;34595824	34592774;34593645;34594114;34594428;34594717;34594954;34595353;34595714;34597341	2801	+;+;+;+;+;+;+;+;+	-0.768081	5.64579	-3.74792	0.00962281	0.161254	-2.66301
228357	Lrp4	6430526J12Rik|D230026E03|Megf7|mdi|mdig	low density lipoprotein receptor-related protein 4	2	protein-coding	91457531;91471129;91473157;91473558;91473908;91474348;91474706;91475183;91476266;91476584;91477098;91477521;91480313;91480693;91481858;91485754;91486088;91487039;91488432;91490358;91490635;91491957;91492345;91492537;91493742;91494021;91494757;91496890;91497256;91498340;91500989;91501381;91501911;91505593;91506001;91508469;91511429	91457752;91471275;91473273;91473671;91474024;91474476;91474825;91475308;91476391;91476718;91477223;91479287;91480530;91480869;91481980;91485962;91486169;91487144;91488633;91490547;91490766;91492097;91492431;91492708;91493904;91494246;91495060;91497108;91497390;91498448;91501133;91501494;91502046;91505660;91506088;91508610;91513901	9407	+;+;+;+;+;+;+;+;+;+;+;+;+;+;+;+;+;+;+;+;+;+;+;+;+;+;+;+;+;+;+;+;+;+;+;+;+	-1.18655	0.752021	-3.35454	0.0154513	0.173949	-2.66581
103988	Gck	GLK|Gk|Gls0|Gls006|HK4|HKIV|HXKP|Hlb6|Hlb62|MODY|MODY2	glucokinase	11	protein-coding	5900823;5902085;5903100;5904361;5906477;5906683;5909083;5910278;5910862;5949555	5901814;5902318;5903255;5904544;5906576;5906778;5909202;5910432;5911024;5949599	2245	-;-;-;-;-;-;-;-;-;-	1.66107	-2.98987	3.58023	0.0113085	0.164475	-2.66971
57440	Ehd3	Ehd2	EH-domain containing 3	17	protein-coding	73804841;73816231;73820478;73827150;73828046;73829918	73805469;73816407;73820575;73827562;73828210;73832093	3658	+;+;+;+;+;+	-0.320771	6.13673	-3.74483	0.00927359	0.161254	-2.67077
17156	Man1a2	AI428775|AI528764|AI854422|Man|Man1b|PCR2	mannosidase, alpha, class 1A, member 2	3	protein-coding	100562203;100578476;100581985;100587718;100591833;100616963;100620029;100632504;100644541;100646992;100652539;100656019;100684561	100567742;100578591;100582157;100587937;100591948;100617056;100620152;100632598;100644621;100647110;100652635;100656274;100685473	7944	-;-;-;-;-;-;-;-;-;-;-;-;-	0.322708	6.18438	3.75135	0.00920176	0.161254	-2.67151
27367	Rpl3	F2|J1	ribosomal protein L3	15	protein-coding	80077781;80077987;80078331;80078707;80079690;80080366;80080896;80081615;80082390;80083324	80077894;80078106;80078426;80078808;80079850;80080552;80081031;80081783;80082582;80083406	1361	-;-;-;-;-;-;-;-;-;-	-0.386307	7.54992	-3.76046	0.00916685	0.161254	-2.67165
381110	Rmdn2	AW061290|Fam82|Fam82a1|RMD-2|mRMD-2	regulator of microtubule dynamics 2	17	protein-coding	79614900;79621306;79650302;79651699;79659413;79666871;79667951;79670557;79672350;79672493;79681633	79614987;79621772;79650476;79651801;79659473;79666946;79668028;79670655;79672403;79672573;79682152	1802	+;+;+;+;+;+;+;+;+;+;+	1.48865	0.45616	3.34308	0.0156716	0.174579	-2.67197
246228	Vwa1	4932416A11Rik|W|WARP	von Willebrand factor A domain containing 1	4	protein-coding	155768495;155770745;155772709;155774430	155770665;155771023;155773266;155774561	3140	-;-;-;-	-0.85595	1.66911	-3.39653	0.0146731	0.171822	-2.67229
171508	Creld1	AI843811|i11E7	cysteine-rich with EGF-like domains 1	6	protein-coding	113483569;113484495;113488071;113488479;113489434;113489695;113491653;113491894;113492124;113492687	113484076;113484577;113488181;113488570;113489610;113489790;113491736;113491989;113492258;113493338	2034	+;+;+;+;+;+;+;+;+;+	-0.54727	5.01444	-3.7148	0.0100049	0.161491	-2.67292
66522	Pgpep1	2810003H13Rik|Gm19458|P|PAP-I|PG|PGP|PGP-I|PGPI|Pcp	pyroglutamyl-peptidase I	8	protein-coding	70646436;70651182;70652405;70657428;70659610	70650785;70651414;70652521;70657480;70659738	4882	-;-;-;-;-	-0.341056	4.78448	-3.67621	0.0100681	0.161568	-2.67624
71924	Tube1	2310061K05Rik|AI551343|Tube	tubulin, epsilon 1	10	protein-coding	39134023;39134206;39134988;39137134;39140823;39142255;39144375;39144756;39145573;39147312;39147763;39149459	39134107;39134279;39135040;39137191;39140938;39142376;39144562;39144931;39145713;39147452;39147937;39151058	2929	+;+;+;+;+;+;+;+;+;+;+;+	-0.627417	4.0788	-3.63899	0.0109449	0.164181	-2.67637
227094	Nemp2	5330401P04Rik|9830163O08|Tmem194b	nuclear envelope integral membrane protein 2	1	protein-coding	52630705;52637365;52640829;52641171;52642319;52643122;52645261;52648750;52649706	52630851;52637480;52641060;52641243;52642412;52643236;52645486;52648926;52651919	3394	+;+;+;+;+;+;+;+;+	-0.517644	3.20853	-3.51859	0.0121936	0.168017	-2.68049
20224	Sar1a	1600019H17Rik|S|Sara|Sara1	secretion associated Ras related GTPase 1A	10	protein-coding	61680321;61684880;61685066;61685554;61686375;61689774;61691285	61680413;61684953;61685185;61685619;61686478;61689905;61693297	2602	+;+;+;+;+;+;+	0.441611	7.3194	3.7688	0.00939016	0.161254	-2.68366
109815	Selenos	1500011E07Rik|C78786|H-4|H-47|H4|H47|Se|Sels|Seps1|V|Vimp	selenoprotein S	7	protein-coding	66079649;66080332;66083400;66086947;66087193;66088767	66079789;66080466;66083506;66087036;66087271;66089405	1191	+;+;+;+;+;+	1.09476	4.91839	3.71703	0.00997874	0.161491	-2.68383
66771	Gid4	4933439F18Rik	GID complex subunit 4, VID24 homolog	11	protein-coding	60417145;60424774;60432333;60436348;60438443;60441979	60417844;60424833;60432440;60436449;60438573;60445277	4400	+;+;+;+;+;+	-0.325045	6.27137	-3.73671	0.00936384	0.161254	-2.68579
51944	Knstrn	1700025D04Rik|C15orf23|D2Ertd750|D2Ertd750e|SKAP|Traf4af1	kinetochore-localized astrin/SPAG5 binding	2	protein-coding	118814003;118814401;118817864;118818835;118823420;118823693;118828959;118831553;118834000	118814309;118814492;118817990;118818882;118823525;118823786;118829014;118831627;118836212	3118	+;+;+;+;+;+;+;+;+	-0.514574	6.6526	-3.75938	0.00949431	0.161254	-2.6858
208638	Slc25a38	AV019094|BC010801|a|appoptosin	solute carrier family 25, member 38	9	protein-coding	120110399;120116502;120117453;120120257;120120673;120122094;120123642	120110572;120116623;120117537;120120436;120120847;120122260;120124321	1583	+;+;+;+;+;+;+	1.00327	4.46758	3.66423	0.0106215	0.163513	-2.68591
56041	Uso1	115kDa|T|TAP|V|Vdp	USO1 vesicle docking factor	5	protein-coding	92137938;92152441;92152852;92158404;92166531;92167026;92167278;92170673;92173926;92177435;92180542;92181340;92181898;92187235;92187698;92187943;92189223;92192713;92194012;92195348;92198336;92199817;92201135;92201857	92138163;92152527;92152916;92158480;92166631;92167128;92167333;92170793;92174104;92177575;92180630;92181494;92182109;92187345;92187816;92188124;92189344;92192851;92194175;92195434;92198434;92199924;92201350;92202795	3898	+;+;+;+;+;+;+;+;+;+;+;+;+;+;+;+;+;+;+;+;+;+;+;+	0.44767	7.08175	3.76531	0.00942864	0.161254	-2.68798
67563	Ciao3	9030612I22Rik|AI504405|N|Narfl|PRN	cytosolic iron-sulfur assembly component 3	17	protein-coding	25773776;25775046;25776966;25777325;25778950;25779498;25780307;25780880;25781241;25781688;25782016	25773887;25775141;25777109;25777457;25779084;25779616;25780436;25780952;25781378;25781845;25783332	2555	+;+;+;+;+;+;+;+;+;+;+	0.34821	4.75636	3.66892	0.0101568	0.161702	-2.68907
12819	Col15a1	-	collagen, type XV, alpha 1	4	protein-coding	47208012;47208446;47245351;47247476;47249156;47253990;47257160;47258670;47259852;47262271;47262940;47269063;47270252;47270912;47279404;47279814;47280149;47280852;47280987;47282623;47284477;47287030;47289334;47289509;47292320;47292470;47293180;47293366;47296078;47298675;47299228;47299714;47300470;47303871;47306713;47306964;47307748;47310420;47310774;47312077	47208362;47208534;47245898;47247550;47249236;47254134;47257269;47258804;47259980;47262537;47263068;47269155;47270377;47270974;47279439;47279954;47280214;47280887;47281070;47282688;47284512;47287092;47289402;47289544;47292373;47292529;47293248;47293407;47296123;47298755;47299277;47299806;47300614;47303935;47306841;47307023;47307807;47310605;47310889;47313165	5319	+;+;+;+;+;+;+;+;+;+;+;+;+;+;+;+;+;+;+;+;+;+;+;+;+;+;+;+;+;+;+;+;+;+;+;+;+;+;+;+	0.534631	2.38549	3.41035	0.0139385	0.171822	-2.69034
233103	Garre1	4931406P16Rik|AA553327|mKIAA0355	granule associated Rac and RHOG effector 1	7	protein-coding	34236714;34239744;34240509;34242240;34244966;34248107;34253987;34256412;34257347;34257632;34258013;34263553;34284702	34239237;34239822;34240646;34242405;34245978;34248232;34254084;34256570;34257508;34257727;34258153;34263750;34285609	5808	-;-;-;-;-;-;-;-;-;-;-;-;-	-0.662143	4.99041	-3.68655	0.0103444	0.162937	-2.69108
77889	Lbh	1810009F10Rik|6720416L16Rik	limb-bud and heart	17	protein-coding	72918305;72921188;72939256	72918578;72921290;72941946	3068	+;+;+	-1.44332	4.48824	-3.62373	0.0111458	0.164475	-2.6917
27368	Tbl2	C76179|WS-b|WS-bTRP	transducin (beta)-like 2	5	protein-coding	135149711;135152935;135154314;135156368;135157532;135158604;135159220	135149864;135153056;135154498;135156519;135157658;135158756;135162662	4336	+;+;+;+;+;+;+	-0.322745	6.81592	-3.73941	0.00933378	0.161254	-2.69295
68817	Ddi2	1110056G13Rik|1700027M01Rik|9130022E05Rik|AI604911|AU040698	DNA-damage inducible protein 2	4	protein-coding	141683563;141689270;141692255;141695407;141698730;141703112;141705932;141708220;141713397;141723057	141685631;141689331;141692444;141695510;141698858;141703239;141706058;141708456;141713526;141723419	3539	-;-;-;-;-;-;-;-;-;-	0.746187	5.1624	3.7151	0.0100014	0.161491	-2.69491
77106	Tmem181a	5930418K15Rik|C76977|Gpr1|Gpr178|Tmem181|mKIAA1423	transmembrane protein 181A	17	protein-coding	6270475;6280598;6286926;6288986;6290557;6294924;6295722;6297228;6297852;6298149;6299363;6300892;6301402;6303221;6304246;6304577;6305369	6270590;6280701;6286981;6289073;6290678;6295034;6295802;6297327;6297982;6298240;6299420;6300994;6301453;6303303;6304335;6304643;6305783	1869	+;+;+;+;+;+;+;+;+;+;+;+;+;+;+;+;+	-0.797286	1.11042	-3.29937	0.0160167	0.17472	-2.69955
100504186	C230013L11Rik	-	RIKEN cDNA C230013L11 gene	17	unknown	28174315;28174373	28174335;28177391	3040	-;-	0.856789	-0.0668645	3.29692	0.0160662	0.17472	-2.69981
63830	Kcnq1ot1	Kvlqt|Kvlqt1-as|Li|Lit1|Tss|Tssc8	KCNQ1 overlapping transcript 1	7	ncRNA	143213111	143296547	83437	-	0.547848	3.0585	3.51216	0.0124458	0.168803	-2.70143
69710	Arap1	2410002L19Rik|Centd|Centd2|mKIAA0782	ArfGAP with RhoGAP domain, ankyrin repeat and PH domain 1	7	protein-coding	101348069;101367021;101372956;101378122;101384862;101385526;101386149;101386392;101386790;101387106;101387987;101388614;101390064;101391836;101393447;101394388;101394734;101396061;101398296;101398696;101399479;101399983;101400128;101400392;101400883;101401390;101401623;101401792;101402059;101403965;101404280;101408047;101409114;101409291;101410920;101411304	101348199;101367098;101373501;101378532;101385040;101385616;101386273;101386541;101386859;101387226;101388189;101388720;101390263;101391921;101393629;101394467;101394908;101396195;101398431;101398798;101399674;101400034;101400291;101400604;101400988;101401537;101401709;101401860;101402176;101404078;101404425;101408129;101409164;101409354;101411069;101412586	6354	+;+;+;+;+;+;+;+;+;+;+;+;+;+;+;+;+;+;+;+;+;+;+;+;+;+;+;+;+;+;+;+;+;+;+;+	-0.398922	6.61323	-3.73583	0.00952075	0.161254	-2.70148
75785	Klhl24	1110046J11Rik|4930429H24Rik|6530402O20Rik|C85082	kelch-like 24	16	protein-coding	20097554;20101992;20106663;20114561;20115884;20117868;20120110;20122906	20097671;20102054;20107643;20114745;20116002;20118056;20120298;20127744	6683	+;+;+;+;+;+;+;+	-1.34153	3.75059	-3.54278	0.0122817	0.168178	-2.70233
235406	Snx33	E130307J07Rik|Sh3p|Sh3px3	sorting nexin 33	9	protein-coding	56917200;56925313	56918704;56928371	4564	-;-	0.648625	2.42958	3.4709	0.0133984	0.171558	-2.70367
98736	1700034H15Rik	4930557M11Rik|BB016121	RIKEN cDNA 1700034H15 gene	1	ncRNA	191894072;191898273;191900680;191903542;191907060	191897128;191898826;191900918;191903585;191907527	4362	-;-;-;-;-	1.17572	-1.54006	3.43815	0.0134655	0.171558	-2.70478
233765	Plekha7	A430081P20Rik|AI414265	pleckstrin homology domain containing, family A member 7	7	protein-coding	116124118;116128554;116129392;116132621;116135039;116135918;116136987;116137190;116140277;116140616;116142698;116143290;116144916;116145170;116154633;116157482;116157857;116164032;116170662;116175729;116176886;116180394;116181174;116189270;116189776	116124820;116128693;116129525;116132776;116135239;116136021;116137104;116137378;116140503;116140724;116142799;116143439;116144996;116145238;116154686;116157568;116158379;116164496;116170837;116175812;116176958;116180498;116181285;116189353;116189841	4312	-;-;-;-;-;-;-;-;-;-;-;-;-;-;-;-;-;-;-;-;-;-;-;-;-	-0.686672	1.62974	-3.37004	0.0147152	0.171822	-2.70519
229512	Smg5	BC024683|mKIAA1089	SMG5 nonsense mediated mRNA decay factor	3	protein-coding	88336260;88341858;88342441;88342880;88345363;88346445;88347518;88349142;88349376;88350016;88350697;88350979;88352963;88353876;88354532;88355578;88358653;88359027;88359548;88360331;88360754;88361025	88336497;88341956;88342564;88343036;88345452;88346534;88347596;88349267;88349444;88350224;88350834;88351581;88353138;88353951;88354707;88355736;88358712;88359186;88359638;88360405;88360892;88362337	4447	+;+;+;+;+;+;+;+;+;+;+;+;+;+;+;+;+;+;+;+;+;+	0.724661	7.58377	3.75065	0.00959198	0.161254	-2.70643
78655	Eif3j1	1810016I04Rik|2700079K05Rik|AA409117|AA409446|C78575|Eif3|Eif3j|Eif3j-1|Eif3j-2|Eif3j2|Eif3s1|eIF-3-alpha-A|eIF-3-alpha-B|eIF3-|eIF3-alpha|eIF3-p|eIF3-p35|eIF3j-A|eIF3j-B	eukaryotic translation initiation factor 3, subunit J1	2	protein-coding	122028623;122028808;122041156;122041582;122047436;122050487;122051742;122051967	122028724;122028911;122041210;122041673;122047550;122050648;122051815;122053629	2367	+;+;+;+;+;+;+;+	0.477048	5.14819	3.71435	0.0100102	0.161491	-2.70646
436440	Gpr31b	12-HETER|GPR31c(t)|Gpr31|Gpr31c	G protein-coupled receptor 31, D17Leh66b region	17	protein-coding	13051321	13052280	960	-	2.12133	-1.32766	3.48281	0.0132059	0.171518	-2.70682
18483	Palm	-	paralemmin	10	protein-coding	79793572;79806640;79807034;79807578;79809470;79812343;79815185;79816792;79819041	79793740;79806691;79807114;79807708;79809620;79812364;79815241;79816923;79820896	2651	+;+;+;+;+;+;+;+;+	-1.09392	4.86648	-3.67163	0.0105287	0.163124	-2.70714
68612	Ube2c	1110015A16Rik|D2Ertd695|D2Ertd695e	ubiquitin-conjugating enzyme E2C	2	protein-coding	164769929;164770367;164771293;164771854;164772167;164772504	164770080;164770394;164771379;164772058;164772226;164772902	931	+;+;+;+;+;+	-0.296224	7.41035	-3.72639	0.0094801	0.161254	-2.71072
67477	Abhd15	1300007F04Rik	abhydrolase domain containing 15	11	protein-coding	77515117;77518316	77516052;77520628	3249	+;+	0.632731	0.781927	3.30269	0.0159498	0.17472	-2.7126
66087	Emc3	0610039A15Rik|AI225901|AW260416|Pob|Tmem111	ER membrane protein complex subunit 3	6	protein-coding	113514887;113517097;113517882;113519915;113520477;113522314;113522750;113531328	113516031;113517179;113517961;113519996;113520581;113522407;113522807;113531638	1958	-;-;-;-;-;-;-;-	0.362462	6.25621	3.71512	0.00960876	0.161254	-2.71636
11931	Atp1b1	At|Atp4b|Atpb|Atpb-1|NKbeta1	ATPase, Na+/K+ transporting, beta 1 polypeptide	1	protein-coding	164437267;164439299;164441457;164443195;164453489;164457761	164438539;164439382;164441641;164443350;164453617;164458355	2422	-;-;-;-;-;-	1.64391	-2.51019	3.47029	0.0129914	0.170042	-2.71871
19240	Tmsb10	Ptmb1|Ptmb10|Tb10	thymosin, beta 10	6	protein-coding	72957347;72957913;72958337;72958579	72957652;72958232;72958483;72958748	943	-;-;-;-	-0.712647	7.08858	-3.73211	0.00980313	0.161254	-2.71949
67067	Romo1	2010100O12Rik|AI853864	reactive oxygen species modulator 1	2	protein-coding	156144153;156145602	156144589;156145794	630	+;+	-0.466326	4.49577	-3.62218	0.0109794	0.164181	-2.72223
69259	Kctd5	2610030N08Rik|mKIAA0176	potassium channel tetramerisation domain containing 5	17	protein-coding	24047720;24055925;24057741;24059222;24060243;24073177	24049444;24056050;24057836;24059313;24060351;24073485	2457	-;-;-;-;-;-	0.350757	5.8048	3.69937	0.00979182	0.161254	-2.72249
18195	Nsf	AI316878|AU020090|AU067812|SKD|SKD2	N-ethylmaleimide sensitive fusion protein	11	protein-coding	103821782;103823739;103827211;103828432;103846374;103847994;103858895;103861893;103863239;103872159;103872591;103873145;103882742;103910443;103913316;103913801;103916506;103926148;103928744;103930730;103953970	103823259;103823794;103827324;103828566;103846453;103848060;103859028;103862049;103863334;103872346;103872665;103873310;103882941;103910598;103913391;103913908;103916672;103926187;103928843;103930815;103954056	3766	-;-;-;-;-;-;-;-;-;-;-;-;-;-;-;-;-;-;-;-;-	0.315219	6.60926	3.71401	0.00962152	0.161254	-2.72301
20683	Sp1	1110003E12Rik|AA450830|AI845540|Sp1-1	trans-acting transcription factor 1	15	protein-coding	102406316;102407772;102408216;102425631;102429957;102430725	102406422;102407932;102409719;102425796;102430156;102436404	7818	+;+;+;+;+;+	-0.300615	7.23099	-3.71638	0.00959426	0.161254	-2.72334
12499	Entpd5	AI196558|AI987697|Cd39l|Cd39l4|ER-UD|ER-UDPase|NTPD|NTPDa|NTPDase-5|NTPDase5|Pc|Pcph|mNT|mNTPase	ectonucleoside triphosphate diphosphohydrolase 5	12	protein-coding	84373857;84379180;84380321;84382232;84384219;84385148;84385797;84386138;84386738;84386980;84392406;84394624;84396679;84399340;84405406;84408970	84377380;84379295;84380377;84382372;84384320;84385209;84385876;84386226;84386773;84387055;84392549;84394703;84396958;84399412;84405475;84409029	4990	-;-;-;-;-;-;-;-;-;-;-;-;-;-;-;-	-0.29705	6.41385	-3.70698	0.00970282	0.161254	-2.72446
66404	Rtf2	1700067C04Rik|2410001C21Rik|5730427M17Rik|AA589417|Rtfdc|Rtfdc1	replication termination factor 2	2	protein-coding	172440578;172444647;172445327;172446622;172447035;172463177;172466274;172466429;172468596	172440739;172444741;172445420;172446761;172447113;172463290;172466331;172466524;172469899	2142	+;+;+;+;+;+;+;+;+	0.431724	6.23322	3.72552	0.00987946	0.161491	-2.72817
21752	Tert	EST2|T|TCS1|TP2|TR|TRT	telomerase reverse transcriptase	13	protein-coding	73627001;73627351;73634152;73635420;73636357;73637206;73639156;73639986;73641976;73642365;73644249;73646181;73646777;73647947;73648288;73648910	73627248;73628674;73634347;73635600;73636536;73637364;73639257;73640071;73642089;73642436;73644437;73646307;73646838;73648071;73648416;73649041	3426	+;+;+;+;+;+;+;+;+;+;+;+;+;+;+;+	-0.589266	3.18853	-3.49498	0.012967	0.170042	-2.72869
110816	Pwp2	6530411D08Rik|Pw|Pwp|Pwp2h|wdp103	PWP2 periodic tryptophan protein homolog (yeast)	10	protein-coding	78170910;78173381;78173573;78173833;78174931;78175486;78176253;78176956;78177750;78178166;78178428;78178961;78179715;78180126;78181049;78181511;78182386;78182623;78182946;78184058;78185071	78172134;78173455;78173723;78174051;78174996;78175594;78176400;78177136;78177900;78178313;78178576;78179097;78179785;78180269;78181278;78181646;78182529;78182722;78183040;78184170;78185149	3871	-;-;-;-;-;-;-;-;-;-;-;-;-;-;-;-;-;-;-;-;-	0.789638	6.84445	3.73215	0.00980273	0.161254	-2.72961
192678	Rassf3	AW212023|AW322379	Ras association (RalGDS/AF-6) domain family member 3	10	protein-coding	121410350;121414358;121416066;121417085;121476003	121413085;121414467;121416288;121417192;121476250	3425	-;-;-;-;-	-0.37191	6.30592	-3.69955	0.0097897	0.161254	-2.73009
14421	B4galnt1	4933429D13Rik|Gal|Gal-N|Gal-NAc-T|GalN|GalNAc-T|GalNAcT|Galg|Galgt1|Ggm-2|Ggm2	beta-1,4-N-acetyl-galactosaminyl transferase 1	10	protein-coding	127165156;127165831;127166718;127166999;127167502;127167701;127169744;127169978;127170591;127170919;127171616	127165519;127166222;127166882;127167105;127167542;127168523;127169842;127170168;127170731;127171159;127172340	3289	+;+;+;+;+;+;+;+;+;+;+	0.318058	7.17086	3.71106	0.00965556	0.161254	-2.73071
74747	Ddit4	5830413E08Rik|AA415483|Dig|REDD|REDD1|Rtp8|Rtp801|dig2	DNA-damage-inducible transcript 4	10	protein-coding	59949675;59951317;59951697	59951029;59951572;59951770	1685	-;-;-	-2.20514	6.26373	-3.70174	0.0101603	0.161702	-2.73115
252838	Tox	1700007F02Rik	thymocyte selection-associated high mobility group box	4	protein-coding	6687386;6688819;6697410;6711458;6722138;6741286;6822905;6842361;6990390	6688461;6688970;6697796;6711538;6722368;6741567;6823147;6842426;6990723	2852	-;-;-;-;-;-;-;-;-	-0.404299	6.93245	-3.72039	0.00976505	0.161254	-2.73142
16413	Itgb1bp1	AI449260|AU019480|Icap1|bod	integrin beta 1 binding protein 1	12	protein-coding	21269806;21271419;21272056;21274766;21276820;21279400;21286106	21270957;21271568;21272148;21274902;21276898;21279530;21286237	1874	-;-;-;-;-;-;-	0.307521	5.53714	3.68096	0.0100107	0.161491	-2.73427
14594	Ggta1	AW108479|G|GA|GALT|Gal|Ggt|Ggta|Ggta-|Ggta-1|alph|alpha Gal|alpha3GalT	glycoprotein galactosyltransferase alpha 1, 3	2	protein-coding	35400179;35407945;35413326;35414219;35416472;35422180;35423232;35432514;35461195	35402802;35408082;35413427;35414284;35416507;35422268;35423412;35432632;35461425	3586	-;-;-;-;-;-;-;-;-	0.320134	5.40354	3.67301	0.0101069	0.161702	-2.73466
67838	Dnajb11	1810031F23Rik|ABBP|ABBP-2|AL024055|Dj9|ERdj|ERdj3|ERj3p	DnaJ heat shock protein family (Hsp40) member B11	16	protein-coding	22857845;22862542;22865454;22866920;22868711;22869121;22869416;22870571;22870940;22871671;22878403	22858109;22862698;22865551;22867052;22868853;22869203;22869473;22870682;22871099;22872465;22879634	3236	+;+;+;+;+;+;+;+;+;+;+	0.786595	7.65003	3.72773	0.00985379	0.161491	-2.73514
19664	Rbpj	AI843960|CBF1|Igk|Igkj|Igkjrb|Igkrsbp|RBP|RBP-J|RBP-J kappa|RBP-Jkappa|RBPjk|Rbpsuh	recombination signal binding protein for immunoglobulin kappa J region	5	protein-coding	53590215;53590574;53627365;53635962;53642024;53645870;53649371;53649663;53651340;53652607;53653082;53653305	53590486;53590724;53627421;53636057;53642189;53646044;53649508;53649775;53651480;53652762;53653185;53657445	5710	+;+;+;+;+;+;+;+;+;+;+;+	-0.569115	6.0728	-3.70972	0.010065	0.161568	-2.73756
83984	Tssk6	Ss|Sstk|TSK-6|TSSK-6	testis-specific serine kinase 6	8	protein-coding	69902215	69903518	1304	+	1.12318	1.51405	3.32505	0.0160251	0.17472	-2.73797
20017	Polr1b	128kD|128kDa|D630020H17Rik|R|RPA|RPA116|RPA135|RPA2|Rpo|Rpo1-2	polymerase (RNA) I polypeptide B	2	protein-coding	129100996;129102963;129103578;129105249;129107987;129109231;129110040;129112642;129113501;129115639;129117928;129119040;129123070;129123711;129125214	129101263;129103130;129103724;129105381;129108123;129109454;129110211;129112813;129113782;129115772;129118098;129119196;129123266;129123964;129126595	3998	+;+;+;+;+;+;+;+;+;+;+;+;+;+;+	0.74203	7.0299	3.71682	0.00998112	0.161491	-2.74912
140570	Plxnb2	Debt|plexin-B2	plexin B2	15	protein-coding	89155549;89156498;89156993;89157186;89157392;89157635;89157901;89158236;89158425;89158627;89158959;89159227;89159461;89159773;89160161;89160368;89160607;89160885;89161224;89161675;89161986;89162251;89162447;89162687;89162923;89163278;89164012;89164213;89164420;89165247;89165703;89165906;89166366;89166584;89166941;89170569;89171067;89173792;89180665	89156385;89156572;89157068;89157250;89157539;89157795;89158055;89158320;89158525;89158783;89159105;89159293;89159642;89160002;89160261;89160507;89160783;89161112;89161356;89161845;89162122;89162359;89162595;89162847;89163004;89163370;89164113;89164321;89164534;89165400;89165829;89166006;89166494;89166766;89168027;89170617;89171116;89173850;89180788	6556	-;-;-;-;-;-;-;-;-;-;-;-;-;-;-;-;-;-;-;-;-;-;-;-;-;-;-;-;-;-;-;-;-;-;-;-;-;-;-	-0.618581	7.90828	-3.71382	0.0100166	0.161491	-2.75022
242691	Gpatch3	D930035B09Rik|Gpat|Gpatc3	G patch domain containing 3	4	protein-coding	133574745;133577907;133579786;133580651;133582472;133582982;133583619	133575210;133578334;133579960;133580710;133582593;133583109;133584242	2003	+;+;+;+;+;+;+	0.877575	3.95555	3.56999	0.0118862	0.167305	-2.75067
53902	Rcan3	AU041093|Cs|Csp3|Dscr|Dscr1l2	regulator of calcineurin 3	4	protein-coding	135412309;135418380;135420246;135425214;135433612	135416598;135418551;135420419;135425445;135433805	5062	-;-;-;-;-	-0.50214	3.97499	-3.53561	0.0121728	0.168017	-2.75459
108899	Zfta	2700081O15Rik|AI255177|AI848741|AW742297	zinc finger translocation associated	19	protein-coding	7417625;7420067;7421255;7421914;7422643	7417917;7420561;7421644;7422462;7425904	4989	+;+;+;+;+	0.432323	4.59573	3.62605	0.0108626	0.16399	-2.75462
103268	Cep57l1	2410017P07Rik|4930484D11Rik|AI607327|cep57R	centrosomal protein 57-like 1	10	protein-coding	41718840;41721557;41722884;41723861;41728628;41729331;41730999;41740840;41743042;41745771;41781484;41809573;41809788	41719907;41721701;41723005;41723938;41728714;41729408;41731115;41740961;41743221;41745926;41781550;41809663;41809868	2392	-;-;-;-;-;-;-;-;-;-;-;-;-	-0.731494	4.00613	-3.5633	0.0119821	0.167573	-2.75789
100040525	Tmem181c-ps	100040596|Tmem181d-|Tmem181d-ps	transmembrane protein 181C, pseudogene	17	pseudo	6610103;6613753;6614061;6615234;6617077;6617535;6619108;6620092;6620546	6613026;6613819;6614150;6615316;6617128;6617637;6619165;6620379;6620925	4045	-;-;-;-;-;-;-;-;-	-1.20114	-0.379439	-3.27604	0.0164954	0.175409	-2.75888
246746	Cd300lf	CLIM1|CLM-1|CLM1|DIg|Digr2|F730004D16Rik|IRE|IREM1|IgSF|IgSF13|LM|LMIR3|Pi|Pigr3	CD300 molecule like family member F	11	protein-coding	115116214;115117543;115118070;115120264;115124248;115126111;115133839	115117150;115117686;115118092;115120418;115124377;115126452;115133992	1885	-;-;-;-;-;-;-	-0.82203	1.62243	-3.27625	0.0167366	0.176237	-2.76341
22030	Traf2	AI325259	TNF receptor-associated factor 2	2	protein-coding	25517982;25520328;25524340;25524867;25527474;25528232;25530287;25536676;25537071;25538866;25546862	25519628;25520476;25524517;25525148;25527548;25528306;25530448;25536774;25537149;25539084;25546894	2998	-;-;-;-;-;-;-;-;-;-;-	0.439263	5.70243	3.68216	0.0103981	0.163092	-2.76563
18127	Nos3	2310065A03Rik|No|Nos-3|e|eNOS|ec|ecNOS	nitric oxide synthase 3, endothelial cell	5	protein-coding	24364819;24366760;24367198;24367481;24368819;24368990;24369798;24370021;24370788;24371605;24371902;24372127;24372634;24377281;24377593;24377811;24379709;24379949;24380173;24380870;24381364;24381654;24382525;24383260;24383530;24383818	24365001;24366862;24367346;24367643;24368910;24369131;24369937;24370195;24370889;24371799;24371975;24372271;24372738;24377348;24377709;24377985;24379841;24380027;24380360;24381042;24381574;24381741;24382646;24383408;24383724;24384474	4123	+;+;+;+;+;+;+;+;+;+;+;+;+;+;+;+;+;+;+;+;+;+;+;+;+;+	-1.48717	-1.63944	-3.4214	0.0137484	0.171683	-2.76582
73174	Tbkbp1	3110043L15Rik|ProSAPiP2|SINTBAD	TBK1 binding protein 1	11	protein-coding	97136171;97138622;97139472;97146300;97146455;97147373;97148629;97148945;97149362	97137675;97139334;97139590;97146361;97146630;97147553;97148733;97149067;97149712	3335	-;-;-;-;-;-;-;-;-	-1.20848	-0.774295	-3.24766	0.0176452	0.177949	-2.76669
100043324	Bnip3l-ps	Gm10480	BCL2/adenovirus E1B interacting protein 3-like, pseudogene	12	protein-coding	18195513;18198493;18216543	18195516;18198500;18217254	724	+;+;+	-0.647461	6.35397	-3.6862	0.0103486	0.162937	-2.76756
225283	Rprd1a	C77387|mKIAA4077	regulation of nuclear pre-mRNA domain containing 1A	18	protein-coding	24484962;24506834;24507105;24507994;24508170;24509793;24529916	24488331;24507009;24507231;24508091;24508276;24509922;24530204	4297	-;-;-;-;-;-;-	-0.467311	5.37455	-3.65563	0.0107305	0.163931	-2.76862
20933	Med22	AW212655|AW558812|Sur|Surf|Surf-5|Surf5	mediator complex subunit 22	2	protein-coding	26905267;26908993;26910293	26908301;26909073;26910642	3466	-;-;-	1.03936	5.58763	3.6776	0.0104546	0.163124	-2.76954
15902	Id2	AI255428|C78922|Idb|Idb2|bHLHb2|bHLHb26	inhibitor of DNA binding 2	12	protein-coding	25093799;25095311;25095663	25094576;25095374;25096092	1272	-;-;-	-1.38478	5.13637	-3.57415	0.0118269	0.167305	-2.76984
67839	Gpsm1	1810037C22Rik|AW107933|Ag|Ags3	G-protein signalling modulator 1 (AGS3-like, C. elegans)	2	protein-coding	26315533;26319770;26322414;26323508;26323889;26324413;26324798;26325337;26326214;26327292;26339636;26340405;26344602;26345151;26346807	26315720;26320026;26322635;26323643;26324031;26324536;26324913;26325492;26326322;26327415;26339706;26340584;26344758;26345359;26348237	3623	+;+;+;+;+;+;+;+;+;+;+;+;+;+;+	-0.524898	2.89749	-3.41005	0.0139436	0.171822	-2.77171
331480	Gm5126	EG331480	predicted pseudogene 5126	X	ncRNA	102932047	102934223	2177	-	1.08978	-1.62396	3.26768	0.0166707	0.176235	-2.77195
237928	Phospho1	D11Moh3|D11Moh36|Phospo1	phosphatase, orphan 1	11	protein-coding	95824500;95828666;95830551	95824709;95828775;95832140	1910	+;+;+	-0.856422	1.65236	-3.29685	0.0165958	0.17589	-2.77258
75560	Ep400	1700020J09Rik|AU023439|mDo|mDomino|mKIAA1498|p40|p400	E1A binding protein p400	5	protein-coding	110664373;110666540;110667468;110668063;110668550;110670875;110673109;110673407;110674861;110675044;110676451;110676860;110679964;110680142;110682799;110683136;110683846;110684087;110684533;110685077;110685352;110687798;110688192;110691619;110693166;110693420;110695273;110695953;110697209;110698752;110701621;110703452;110704882;110707929;110708163;110708774;110711031;110719087;110719433;110720736…	110666074;110666617;110667614;110668190;110668745;110671096;110673293;110673614;110674970;110675089;110676747;110676938;110680020;110680278;110682972;110683377;110683999;110684131;110684667;110685160;110685510;110687941;110688303;110691815;110693335;110693622;110695538;110696047;110697367;110698916;110701790;110703618;110705068;110708065;110708337;110708943;110711167;110719264;110719623;110720843…	10798	-;-;-;-;-;-;-;-;-;-;-;-;-;-;-;-;-;-;-;-;-;-;-;-;-;-;-;-;-;-;-;-;-;-;-;-;-;-;-;-;-;-;-;-;-;-;-;-;-;-;-;-	-0.343759	7.4191	-3.67678	0.0100611	0.161568	-2.77401
269261	Rpl12	E430018F03	ribosomal protein L12	2	protein-coding	32961712;32962049;32962574;32962985;32963497;32963741;32963991	32961839;32962122;32962672;32963066;32963583;32963853;32964045	638	+;+;+;+;+;+;+	-0.651408	6.13891	-3.67999	0.010425	0.163124	-2.77442
22325	Vav2	2810040F13Rik|AI847175|Vav-2	vav 2 oncogene	2	protein-coding	27263635;27267230;27268151;27268899;27270128;27271775;27273688;27275000;27277216;27278597;27279191;27281901;27282289;27283309;27285633;27286439;27288606;27291350;27291809;27292670;27296123;27297668;27299374;27302008;27318928;27336680;27386490;27426276	27264211;27267384;27268237;27269022;27270215;27271891;27273740;27275074;27277343;27278618;27279207;27281989;27282390;27283418;27285765;27286524;27288692;27291418;27291904;27292769;27296223;27297736;27299472;27302110;27318996;27336738;27386606;27426825	3482	-;-;-;-;-;-;-;-;-;-;-;-;-;-;-;-;-;-;-;-;-;-;-;-;-;-;-;-	0.390892	5.76509	3.66517	0.0103202	0.162937	-2.77561
71835	Lancl2	1700003F10Rik	LanC (bacterial lantibiotic synthetase component C)-like 2	6	protein-coding	57702455;57712988;57722497;57723489;57724546;57726417;57732196;57734017;57737656	57703263;57713105;57722704;57723636;57724692;57726599;57732372;57734089;57739449	3657	+;+;+;+;+;+;+;+;+	0.317258	5.37859	3.64255	0.0104851	0.163124	-2.77632
15982	Ifrd1	I|Ifnl|PC|PC4|Ti|Tis7	interferon-related developmental regulator 1	12	protein-coding	40203129;40203919;40204297;40206989;40212310;40212939;40213209;40213978;40216190;40217158;40217378;40222869	40203451;40204014;40204425;40207123;40212418;40213117;40213259;40214135;40216314;40217242;40217482;40223189	1816	-;-;-;-;-;-;-;-;-;-;-;-	1.4906	6.45693	3.69292	0.0102667	0.162716	-2.7769
94223	Dgcr8	D16H22S1742E|D16H22S788|D16H22S788E|D16Wi|D16Wis2|Gy1|N4|N41|Vo59c|Vo59c07|mir-1306	DGCR8, microprocessor complex subunit	16	protein-coding	18253964;18256672;18258194;18259549;18259879;18272721;18277166;18278039;18278319;18280220;18280614;18283124;18283697;18289103	18255605;18256785;18258321;18259655;18259979;18272803;18277264;18278140;18278516;18280502;18280756;18283283;18284696;18289168	4226	-;-;-;-;-;-;-;-;-;-;-;-;-;-	1.37725	5.77537	3.67672	0.0104654	0.163124	-2.77873
15442	Hpse	H|HSE1|Hpa|Hpr1	heparanase	5	protein-coding	100679486;100684980;100688821;100691299;100692183;100692885;100694152;100695487;100698913;100708657;100711329;100719392	100681030;100685126;100688939;100691413;100692289;100692978;100694199;100695655;100699086;100708782;100711474;100719683	3082	-;-;-;-;-;-;-;-;-;-;-;-	-1.51971	7.85331	-3.68471	0.0103669	0.163011	-2.78498
110323	Cox6b1	2010000G05Rik|COX VIb-1|Cox6b	cytochrome c oxidase, subunit 6B1	7	protein-coding	30616974;30623415;30624500;30626051	30617162;30623515;30624613;30626151	505	-;-;-;-	-0.359202	6.70459	-3.65973	0.0102699	0.162716	-2.7886
76179	Usp31	6330567E21Rik|mKIAA1203	ubiquitin specific peptidase 31	7	protein-coding	121642021;121651482;121653102;121658888;121661346;121666804;121667788;121669655;121670213;121673077;121674856;121677242;121678107;121678293;121679385;121706636	121649751;121651634;121653260;121659113;121661465;121666933;121667865;121669749;121670324;121673254;121675000;121677377;121678199;121678378;121679522;121707253	10198	-;-;-;-;-;-;-;-;-;-;-;-;-;-;-;-	0.410723	4.61923	3.58946	0.0112287	0.164475	-2.78873
77533	C030034I22Rik	-	RIKEN cDNA C030034I22 gene	17	ncRNA	69416447	69419193	2747	+	0.623456	0.971711	3.23659	0.0173409	0.176814	-2.79034
13171	Dbt	BCKAD-E2|D3Wsu60|D3Wsu60e	dihydrolipoamide branched chain transacylase E2	3	protein-coding	116513079;116520237;116523352;116533255;116534745;116539089;116539655;116543768;116545982;116546294;116548033	116513191;116520360;116523427;116533436;116534866;116539305;116539821;116543845;116546173;116546365;116549981	3292	+;+;+;+;+;+;+;+;+;+;+	0.393243	5.16206	3.62222	0.0107949	0.163931	-2.79059
109344	E130215H24Rik	-	RIKEN cDNA E130215H24 gene	2	ncRNA	150667494;150668461	150667957;150668932	936	+;+	1.6218	-1.76107	3.57537	0.0113756	0.164617	-2.79404
26425	Nubp1	-	nucleotide binding protein 1	16	protein-coding	10411938;10412070;10413611;10417661;10419653;10420256;10420974;10421227;10421577;10422822;10423241	10411995;10412174;10413744;10417729;10419685;10420346;10421128;10421337;10421679;10422905;10424428	2131	+;+;+;+;+;+;+;+;+;+;+	0.450812	6.7185	3.67949	0.0104311	0.163124	-2.79495
27419	Naglu	-	alpha-N-acetylglucosaminidase (Sanfilippo disease IIIB)	11	protein-coding	101070094;101071080;101071896;101072217;101073847;101076241	101070501;101071227;101072042;101072302;101074103;101077672	2478	+;+;+;+;+;+	-0.518736	5.96444	-3.65608	0.0107247	0.163931	-2.79555
73167	Arhgap8	3110043J09Rik	Rho GTPase activating protein 8	15	protein-coding	84720052;84730544;84732896;84740708;84741893;84745769;84756338;84757020;84765673;84766311;84767101;84769997;84771781	84720127;84730553;84733029;84740795;84742024;84745855;84756436;84757130;84765746;84766388;84767229;84770100;84772207	1549	+;+;+;+;+;+;+;+;+;+;+;+;+	-1.00559	5.61995	-3.63207	0.0110355	0.164475	-2.79705
112415	Zfp607b	C030039L03Rik	zinc finger protein 607B	7	protein-coding	27674661;27689340;27691215;27692482;27693482;27698653;27702380	27674787;27689486;27691295;27692534;27693608;27698751;27706484	4739	+;+;+;+;+;+;+	-1.19831	0.596659	-3.22142	0.0182347	0.178999	-2.79977
12193	Zfp36l2	Brf|Brf2|ERF|ERF2|Tis1|Tis11d	zinc finger protein 36, C3H type-like 2	17	protein-coding	84183924;84187644	84187156;84187947	3537	-;-	0.326937	7.18717	3.65597	0.0103166	0.162937	-2.80123
13542	Dvl1	Dvl|mKIAA4029	dishevelled segment polarity protein 1	4	protein-coding	155847412;155853418;155853637;155853983;155854330;155854566;155854731;155854886;155855104;155855272;155855467;155856132;155856362;155856614;155857993	155847904;155853487;155853758;155854086;155854468;155854659;155854800;155855025;155855180;155855339;155855619;155856263;155856529;155856820;155859303	3348	+;+;+;+;+;+;+;+;+;+;+;+;+;+;+	-0.344838	4.6109	-3.55698	0.0116337	0.166607	-2.80141
67576	4930429B21Rik	-	RIKEN cDNA 4930429B21 gene	3	ncRNA	32365489	32367438	1950	+	0.739131	1.69525	3.25756	0.0169778	0.176623	-2.80199
240660	Slc35g1	AA590464|D330039I19Rik|Tmem20	solute carrier family 35, member G1	19	protein-coding	38395980;38400434;38402640	38396301;38400614;38405607	3471	+;+;+	0.613147	6.28954	3.66787	0.0105757	0.163413	-2.80246
76872	Ccdc116	4930432J16Rik	coiled-coil domain containing 116	16	protein-coding	17139064;17142331;17144011;17144377	17142202;17142879;17144209;17144423	3934	-;-;-;-	1.36167	0.831053	3.24684	0.0176632	0.177986	-2.80417
243842	Bicra	Glts|Gltscr1	BRD4 interacting chromatin remodeling complex associated protein	7	protein-coding	15971262;15975083;15975366;15975665;15977051;15978689;15979015;15979351;15986913;15987479;15993080;15996401;15996551;15999394	15972889;15975185;15975460;15975813;15977112;15978798;15979195;15979986;15987089;15989440;15993145;15996443;15996596;15999495	5360	-;-;-;-;-;-;-;-;-;-;-;-;-;-	-0.879387	6.19267	-3.65177	0.0107798	0.163931	-2.80541
30049	Scd3	4930513N16Rik	stearoyl-coenzyme A desaturase 3	19	protein-coding	44203288;44215402;44234223;44235771;44238376;44241660	44203547;44215684;44234353;44235976;44238608;44244016	3470	+;+;+;+;+;+	-0.842432	1.53009	-3.26249	0.0173212	0.176814	-2.80666
19134	Prpf4b	2610037H07|P|Pr|Prp4|Prp4k|Prpk|cbp143	pre-mRNA processing factor 4B	13	protein-coding	34875494;34883231;34886670;34888124;34889512;34890495;34892090;34893761;34894435;34895319;34895967;34899109;34899831;34900364;34901393	34875694;34884427;34886843;34888279;34889593;34890705;34892163;34893851;34894582;34895456;34896120;34899223;34899982;34900450;34902878	4466	+;+;+;+;+;+;+;+;+;+;+;+;+;+;+	0.839332	6.80509	3.66989	0.0105505	0.163225	-2.80808
320351	Tmem251	D230037D09Rik	transmembrane protein 251	12	protein-coding	102743760;102744600	102744166;102745397	1205	+;+	0.91373	4.37775	3.5617	0.0120052	0.167656	-2.80827
70380	Mospd1	1810018L05Rik	motile sperm domain containing 1	X	protein-coding	53345021;53347704;53355653;53357410;53357574;53370422	53345989;53347865;53355873;53357485;53357827;53370492	1753	-;-;-;-;-;-	0.506302	2.39435	3.35559	0.0149243	0.172687	-2.80907
11487	Adam10	1700031C13Rik|MADM|kuz|kuzb|kuzbanian	a disintegrin and metallopeptidase domain 10	9	protein-coding	70679001;70703287;70718658;70722613;70740075;70743851;70746234;70748083;70754162;70761583;70765952;70766872;70767809;70768792;70776373;70778000	70679259;70703437;70718776;70722771;70740175;70744003;70746326;70748266;70754325;70761766;70766102;70767055;70767917;70769012;70776499;70780229	4589	+;+;+;+;+;+;+;+;+;+;+;+;+;+;+;+	-0.332833	6.23212	-3.62659	0.0106895	0.163931	-2.81383
69470	Tmem127	2310003P10Rik|AI314202|AI317350	transmembrane protein 127	2	protein-coding	127247975;127248492;127256005;127256957	127248084;127248809;127256169;127260764	4401	+;+;+;+	0.472725	5.19635	3.61197	0.0113033	0.164475	-2.81385
227715	Exosc2	R|Rrp4	exosome component 2	2	protein-coding	31670737;31672472;31674515;31674695;31675839;31676668;31678451;31679851;31680490	31670861;31672573;31674560;31674784;31675904;31676736;31678627;31679979;31681320	1635	+;+;+;+;+;+;+;+;+	0.612036	6.40159	3.66197	0.01065	0.16375	-2.81467
320700	A930033H14Rik	-	RIKEN cDNA A930033H14 gene	10	protein-coding	69209762;69212753	69212384;69213098	2969	-;-	-2.62489	-1.80088	-3.52536	0.0125426	0.168803	-2.81511
58246	Slc35b4	4930474D06Rik|AB041549|AW494345	solute carrier family 35, member B4	6	protein-coding	34155879;34159433;34160473;34161676;34163329;34163589;34166374;34167625;34170461;34176778	34158626;34159508;34160548;34161785;34163389;34163670;34166423;34167727;34170574;34177054	3697	-;-;-;-;-;-;-;-;-;-	0.350605	4.03029	3.51725	0.0122137	0.168017	-2.81546
192652	Wdr81	BC054822|Gm883|mFLJ00182|nu|nur5	WD repeat domain 81	11	protein-coding	75440943;75444255;75444698;75445404;75447864;75448123;75449025;75449346;75449796;75450794	75442089;75444434;75444843;75446093;75448029;75448288;75449215;75449536;75449903;75454717	6909	-;-;-;-;-;-;-;-;-;-	0.301891	6.14659	3.6325	0.0106133	0.163513	-2.81823
108148	Galnt2	AI480629	polypeptide N-acetylgalactosaminyltransferase 2	8	protein-coding	124231394;124295358;124305515;124323672;124323992;124324271;124328092;124329713;124332009;124332568;124334275;124336574;124337262;124338443;124340819;124343303	124231649;124295451;124305668;124323770;124324059;124324336;124328213;124329800;124332096;124332671;124334401;124336666;124337345;124338569;124340938;124345722	4110	+;+;+;+;+;+;+;+;+;+;+;+;+;+;+;+	-0.329697	5.88331	-3.61877	0.0107912	0.163931	-2.81863
218294	Cdc14b	2810432N10Rik|A530086E13Rik|AA472821|CDC14B3|Cdc14B1	CDC14 cell division cycle 14B	13	protein-coding	64192545;64205271;64209107;64209926;64210195;64215500;64216212;64219886;64220680;64225572;64243634;64246525;64247228;64248405;64274591	64196675;64205417;64209204;64210085;64210333;64215730;64216299;64219948;64220746;64225648;64243726;64246600;64247318;64248538;64274988	5993	-;-;-;-;-;-;-;-;-;-;-;-;-;-;-	-0.348224	4.22673	-3.51802	0.0122022	0.168017	-2.81888
102442	Dennd4a	AI115600|AI851943|F730015K02Rik	DENN/MADD domain containing 4A	9	protein-coding	64811011;64811340;64835286;64835954;64838813;64842440;64849126;64851212;64852416;64857667;64859299;64861903;64862327;64867762;64871828;64872994;64886857;64888486;64888920;64889216;64889590;64893286;64894398;64896334;64904150;64906001;64906838;64907103;64909501;64909931;64911665;64911887;64912354;64912676;64916959	64811020;64811586;64835352;64836081;64839144;64842689;64849195;64851381;64852657;64857733;64859357;64862047;64862502;64867862;64872046;64873139;64886990;64888621;64889126;64889344;64889731;64893402;64894529;64897430;64904339;64906095;64907013;64907237;64909699;64910185;64911782;64911913;64912516;64912740;64919667	8655	+;+;+;+;+;+;+;+;+;+;+;+;+;+;+;+;+;+;+;+;+;+;+;+;+;+;+;+;+;+;+;+;+;+;+	-0.370045	7.02975	-3.64272	0.0105309	0.163124	-2.81936
12408	Cbr1	AW261796|C|CR|Cbr|PG-9-KR	carbonyl reductase 1	16	protein-coding	93607837;93608789;93609795	93608254;93608896;93610349	1081	+;+;+	-0.3391	4.63539	-3.54981	0.0117361	0.166973	-2.82064
56066	Cxcl11	Cxc11|H174|I|I-T|I-tac|IT|Ip9|Itac|SCYB9|Scyb1|Scyb11|Scyb9b|b-R|b-R1|betaR1	chemokine (C-X-C motif) ligand 11	5	protein-coding	92359544;92361043;92361208;92363155	92360806;92361115;92361334;92363296	1605	-;-;-;-	-1.23849	-1.33828	-3.25047	0.0170381	0.176623	-2.82382
666661	Gm8221	-	apolipoprotein L 7c pseudogene	15	pseudo	77618968	77627398	8431	+	0.972404	-0.184571	3.1841	0.0185401	0.178999	-2.824
27425	Atp5l	4933437C06Rik|Atp5mg	ATP synthase, H+ transporting, mitochondrial F0 complex, subunit G	9	protein-coding	44913248;44914651;44920610	44913466;44914811;44920742	513	-;-;-	-0.442315	3.92269	-3.46578	0.0130129	0.17007	-2.82425
73072	Prr36	-	proline rich 36	8	protein-coding	4209543;4212886;4215166;4215969;4216182;4216868;4217089	4211036;4215081;4215278;4216071;4216555;4216979;4217312	4616	-;-;-;-;-;-;-	-1.70216	-2.2556	-3.39012	0.0143293	0.171822	-2.83352
67826	Snap47	1110031B06Rik|SNA|SNAP-47	synaptosomal-associated protein, 47	11	protein-coding	59407150;59421525;59428341;59437978;59449915	59407810;59421649;59428813;59438513;59449956	1837	-;-;-;-;-	-0.553417	5.74456	-3.62221	0.011166	0.164475	-2.83407
72198	Mtrex	2610528A15Rik|Ski|Skiv2l2|mKIAA0052	Mtr4 exosome RNA helicase	13	protein-coding	112867780;112869011;112872899;112874596;112876436;112880979;112883100;112886755;112887435;112891279;112891888;112895473;112898765;112901473;112903399;112904986;112906985;112908895;112909816;112910910;112913100;112914356;112917589;112918568;112920360;112921630;112927230	112867995;112869115;112873061;112874652;112876541;112881142;112883288;112886865;112887563;112891347;112892060;112895623;112898890;112901574;112903509;112905065;112907116;112908997;112909914;112911034;112913190;112914530;112917701;112918630;112920426;112921767;112927380	3309	-;-;-;-;-;-;-;-;-;-;-;-;-;-;-;-;-;-;-;-;-;-;-;-;-;-;-	0.447956	7.559	3.64814	0.0108265	0.163931	-2.83587
244049	Mctp2	Gm489	multiple C2 domains, transmembrane 2	7	protein-coding	72077830;72083087;72090171;72103144;72121698;72127138;72161140;72163198;72164610;72183805;72185763;72200346;72202289;72211595;72213944;72224021;72227980;72228472;72229328;72245461;72247108;72259099;72306471	72080857;72083184;72090280;72103253;72121739;72127260;72161259;72163272;72164711;72183907;72185865;72200439;72202475;72211725;72214108;72224056;72228091;72228548;72229470;72245569;72247170;72259631;72306595	5789	-;-;-;-;-;-;-;-;-;-;-;-;-;-;-;-;-;-;-;-;-;-;-	-0.989632	4.94509	-3.58102	0.0117299	0.166973	-2.83771
228769	Psmf1	AW048666|BC012260|PI|PI31	proteasome (prosome, macropain) inhibitor subunit 1	2	protein-coding	151716062;151719485;151720823;151729491;151734222;151735474;151741011	151718685;151719643;151720876;151729676;151734304;151735626;151741293	3542	-;-;-;-;-;-;-	0.419692	6.19986	3.63833	0.0109535	0.164181	-2.83802
621976	Tmem170b	EG621976	transmembrane protein 170B	13	protein-coding	41606216;41627978;41634456	41606312;41628148;41641357	7170	+;+;+	-0.600594	3.41566	-3.41074	0.0144196	0.171822	-2.83922
50850	Spast	Sp|Spg4|mKIAA1083	spastin	17	protein-coding	74338987;74351950;74356086;74359254;74367248;74368828;74369192;74371430;74372259;74373284;74373663;74374123;74375083;74377041;74381970;74387034;74388190	74339445;74352036;74356169;74359349;74367435;74368961;74369285;74371504;74372330;74373359;74373754;74374202;74375125;74377120;74382040;74387074;74391113	4696	+;+;+;+;+;+;+;+;+;+;+;+;+;+;+;+;+	0.367576	6.18393	3.62193	0.0107869	0.163931	-2.83938
17966	Nbr1	mKIAA0049	NBR1, autophagy cargo receptor	11	protein-coding	101552107;101552654;101553988;101555810;101556175;101559519;101560433;101562297;101564629;101565704;101566196;101567095;101568399;101569256;101569498;101571284;101571902;101572462;101572808;101573103;101574999;101576303;101577194;101577932;101580585	101552585;101552955;101554098;101555875;101556291;101559581;101560451;101562319;101564826;101565781;101566410;101567262;101568608;101569415;101569788;101571433;101571977;101572572;101572972;101573177;101575416;101576409;101577251;101578037;101581951	5133	+;+;+;+;+;+;+;+;+;+;+;+;+;+;+;+;+;+;+;+;+;+;+;+;+	-0.28728	6.7873	-3.62236	0.0107444	0.163931	-2.8394
18639	Pfkfb1	PFK/FBPase 1	6-phosphofructo-2-kinase/fructose-2,6-biphosphatase 1	X	protein-coding	150589921;150608586;150611006;150612913;150613877;150620769;150622082;150625157;150628740;150634523;150639581;150641915;150643169;150643563	150590084;150608711;150611099;150612979;150613951;150620825;150622203;150625364;150628886;150634627;150639710;150641977;150643233;150643860	1721	+;+;+;+;+;+;+;+;+;+;+;+;+;+	-0.836849	2.22702	-3.30284	0.0164727	0.175409	-2.84145
100465	Mob3c	AW822253|D130076I06Rik|MOB3|Mobkl|Mobkl2c	MOB kinase activator 3C	4	protein-coding	115828092;115831223;115833633;115834122	115828241;115831689;115833835;115836183	2882	+;+;+;+	0.911097	0.904887	3.17443	0.0189373	0.179251	-2.84209
71910	Plpp5	1810019D05Rik|2310022A04Rik|AW045471|Ppap|Ppapdc1|Ppapdc1b	phospholipid phosphatase 5	8	protein-coding	25720048;25720267;25720555;25721174;25721662;25722430;25724080	25720151;25720375;25720645;25721237;25721786;25722600;25724887	1472	+;+;+;+;+;+;+	0.457899	3.19015	3.43316	0.0135492	0.171683	-2.84267
12580	Cdkn2c	C77269|INK|INK4c|p1|p18|p18-INK4c|p18-INK6|p18IN|p18INK4c	cyclin dependent kinase inhibitor 2C	4	protein-coding	109660876;109665018	109661626;109665372	1106	-;-	-0.38761	4.90776	-3.55586	0.0116497	0.166607	-2.84456
670994	Gm9512	-	predicted gene 9512	13	pseudo	15118453;15118630	15118459;15119131	509	+;+	-0.378265	8.55218	-3.62488	0.0108325	0.163931	-2.84467
269717	Orai2	A730041O15Rik|Tmem142b	ORAI calcium release-activated calcium modulator 2	5	protein-coding	136147459;136161487;136170538	136150952;136161724;136170656	3851	-;-;-	0.459463	4.46565	3.5144	0.0125019	0.168803	-2.84551
100302432	Zfp968-ps	Gm14435	zinc finger protein 968, pseudogene	2	pseudo	176423661;176431829;176432161	176423734;176431955;176433086	1127	+;+;+	-1.79806	-2.04544	-3.42588	0.0137146	0.171683	-2.84605
13026	Pcyt1a	CTa|CTalpha|Ccta|Cctalpha|Ctpc|Ctpct|Ctta|Cttalpha	phosphate cytidylyltransferase 1, choline, alpha isoform	16	protein-coding	32430921;32451705;32455212;32462001;32463031;32466440;32467078;32470051;32471297	32431438;32451831;32455311;32462117;32463182;32466518;32467220;32470239;32475065	5194	+;+;+;+;+;+;+;+;+	0.309177	5.99275	3.61143	0.0108877	0.16417	-2.84612
53421	Sec61a1	AA408394|AA410007|Sec6|Sec61a	Sec61 alpha 1 subunit (S. cerevisiae)	6	protein-coding	88503607;88506145;88506741;88507172;88508562;88512102;88512496;88514313;88515344;88515504;88518371;88518686	88505293;88506221;88506932;88507369;88508722;88512255;88512605;88514444;88515422;88515569;88518438;88518800	3039	-;-;-;-;-;-;-;-;-;-;-;-	0.720071	8.68217	3.6357	0.0109879	0.164181	-2.84871
13800	Enah	Me|Mena|NDPP-1|Nd|Ndpp1|WBP8	ENAH actin regulator	1	protein-coding	181904445;181906387;181908298;181913307;181917199;181918258;181918438;181919325;181921658;181923560;181930678;181931174;181935660;181956394;181961754;182019530	181905897;181906444;181908376;181913373;181917247;181918315;181918583;181919629;181922500;181923840;181930762;181931185;181935716;181956571;181961919;182019980	4288	-;-;-;-;-;-;-;-;-;-;-;-;-;-;-;-	-0.484675	6.79941	-3.63526	0.0109936	0.164181	-2.84937
109082	Fbxw17	1110064L07Rik|C85886	F-box and WD-40 domain protein 17	13	protein-coding	50417877;50419840;50423202;50423752;50425557;50426622;50431540;50432171;50432428;50433298	50417987;50419877;50423362;50423870;50425766;50426780;50431750;50432346;50432555;50433769	1785	+;+;+;+;+;+;+;+;+;+	0.581874	2.05645	3.25185	0.0170083	0.176623	-2.84942
22694	Zfp35	Zfp-3|Zfp-35|Znf271|mszf13|mszf20-1|mszf28|mszf68	zinc finger protein 35	18	protein-coding	23989634;23990178;24002650	23989731;23990390;24005371	3033	+;+;+	0.40447	5.2996	3.58272	0.0114273	0.164617	-2.84971
22256	Ung	UNG1|UNG2	uracil DNA glycosylase	5	protein-coding	114130435;114131156;114132181;114135864;114136347;114137153;114138236	114130625;114131513;114132276;114135961;114136435;114137331;114139321	2097	+;+;+;+;+;+;+	0.581672	5.65586	3.61967	0.0111998	0.164475	-2.85119
74136	Sec14l1	1200017E04Rik|2810012L19Rik|Naa-35	SEC14-like lipid binding 1	11	protein-coding	117115172;117117160;117127910;117141418;117141662;117143287;117143781;117144849;117147108;117148535;117149146;117150159;117150604;117153144;117155220;117156361;117156801	117115351;117117252;117128763;117141567;117141793;117143415;117144015;117144958;117147297;117148623;117149216;117150330;117150738;117153278;117155471;117156539;117159268	5574	+;+;+;+;+;+;+;+;+;+;+;+;+;+;+;+;+	-0.374855	6.02951	-3.59974	0.0110928	0.164475	-2.85381
75705	Eif4b	2310046H11Rik|AL024095|C85189|Eif4a2	eukaryotic translation initiation factor 4B	15	protein-coding	102073773;102081976;102084161;102084679;102086003;102086505;102088616;102088857;102089866;102091397;102092986;102093658;102094672;102094977;102095253	102073963;102082113;102084369;102084795;102086057;102086639;102088753;102089030;102090094;102091494;102093199;102093713;102094777;102095049;102097173	3854	+;+;+;+;+;+;+;+;+;+;+;+;+;+;+	-0.388314	10.1238	-3.60792	0.0110923	0.164475	-2.85782
12069	Bex2	AL024066|Bex1	brain expressed X-linked 2	X	protein-coding	136066565;136067600;136068051	136067207;136067672;136068236	902	-;-;-	-1.12188	-1.43925	-3.23975	0.0172714	0.176814	-2.85814
66177	Ubl5	1110030M22Rik|BEA|Ubl5a|beacon	ubiquitin-like 5	9	protein-coding	20643318;20645193;20645406;20645622;20646616	20644893;20645259;20645489;20645659;20646789	1939	+;+;+;+;+	-0.359194	5.88868	-3.58148	0.0112912	0.164475	-2.85876
102339	Cog4	AW554810|D8Ertd515|D8Ertd515e	component of oligomeric golgi complex 4	8	protein-coding	110847024;110849868;110851336;110852286;110853670;110857937;110858537;110859886;110863251;110865977;110866561;110868202;110874146;110879006;110879633;110880595;110880875;110881371;110881731	110847209;110849950;110851450;110852460;110853863;110858042;110858694;110859944;110863384;110866095;110866727;110868367;110874208;110879122;110879725;110880678;110880976;110881499;110882234	2754	+;+;+;+;+;+;+;+;+;+;+;+;+;+;+;+;+;+;+	-0.350369	6.45895	-3.60488	0.0109745	0.164181	-2.86013
53618	Fut8	-	fucosyltransferase 8	12	protein-coding	77238104;77238739;77277361;77278944;77323845;77331896;77364969;77365197;77388864;77393723;77410141;77412712;77448473;77450100;77464060;77474999	77238199;77239253;77277455;77279032;77323937;77332329;77365084;77365359;77389023;77393837;77410435;77412949;77448719;77450276;77464210;77475996	3982	+;+;+;+;+;+;+;+;+;+;+;+;+;+;+;+	-0.413873	5.36129	-3.56966	0.0116801	0.166777	-2.86208
270906	Prr11	B930067F20Rik	proline rich 11	11	protein-coding	87089156;87096963;87097135;87098663;87099375;87101382;87103187;87103540;87106009;87108641	87091865;87097059;87097194;87098778;87099473;87101645;87103309;87103690;87106141;87108714	3827	-;-;-;-;-;-;-;-;-;-	-0.460404	6.75168	-3.62387	0.0111439	0.164475	-2.86455
70839	P2ry12	2900079B22Rik|4921504D23Rik|P2Y1|P2Y12	purinergic receptor P2Y, G-protein coupled 12	3	protein-coding	59216271;59219934;59227451;59262774	59218256;59220096;59227581;59262831	2338	-;-;-;-	1.27784	-0.00765937	3.15512	0.0198221	0.180299	-2.86637
77779	A930007I19Rik	-	RIKEN cDNA A930007I19 gene	19	ncRNA	29503663;29510149;29520848;29521890	29505578;29510329;29520969;29521987	2317	-;-;-;-	1.12699	-1.0751	3.18829	0.0184411	0.178999	-2.8664
227449	Zcchc2	9930114B20Rik|AW212015	zinc finger, CCHC domain containing 2	1	protein-coding	105990406;106000931;106004100;106006015;106011702;106015999;106018219;106019848;106021726;106023200;106023664;106027403;106029752	105991707;106001042;106004176;106006086;106011814;106016093;106018302;106019905;106021858;106023264;106023758;106027531;106034077	6661	+;+;+;+;+;+;+;+;+;+;+;+;+	0.374811	5.38066	3.58175	0.0113304	0.164475	-2.86787
20539	Slc7a5	4F2LC|D0H16S474|D0H16S474E|Gm42049|LA|LAT1|TA|TA1	solute carrier family 7 (cationic amino acid transporter, y+ system), member 5	8	protein-coding	121881146;121883591;121884983;121885909;121886280;121886858;121887497;121888322;121896428;121907066	121883095;121883768;121885132;121886005;121886383;121886981;121887541;121888427;121896565;121907686	3513	-;-;-;-;-;-;-;-;-;-	0.46873	9.49741	3.61695	0.0112362	0.164475	-2.86787
330863	Trim67	D130049O21Rik|TNL	tripartite motif-containing 67	8	protein-coding	124793019;124815070;124817004;124818698;124820188;124823122;124824718;124825935;124828099;124829020	124794905;124815165;124817126;124818808;124820341;124823267;124824856;124826238;124828261;124834704	8808	+;+;+;+;+;+;+;+;+;+	2.30867	-2.51375	3.44016	0.0139099	0.171822	-2.86914
54141	Spag5	A|AI874642|D11Bhm180e|Deepe|Deepest|MAP1|MAP126|Ma|Mastrin|S1|S17	sperm associated antigen 5	11	protein-coding	78301591;78301895;78304046;78305143;78313115;78313348;78313513;78313820;78314164;78314343;78314705;78314961;78315188;78315509;78315900;78319467;78319986;78320332;78320561;78321043;78321262;78321498;78321686;78322128	78301710;78302020;78305040;78305320;78313189;78313440;78313647;78313939;78314256;78314456;78314798;78315108;78315290;78315642;78316041;78319578;78320072;78320452;78320672;78321123;78321417;78321572;78321766;78322454	3822	+;+;+;+;+;+;+;+;+;+;+;+;+;+;+;+;+;+;+;+;+;+;+;+	-0.284913	6.29118	-3.59206	0.0111468	0.164475	-2.87056
76416	Polr1has	1700022C21Rik|AI746295|Znrd1-as|Znrd1as	RNA polymerase I subunit H, antisense	17	protein-coding	36958592;36964357;36964834	36958702;36964432;36965623	977	+;+;+	-0.55512	2.87831	-3.3411	0.0153464	0.173925	-2.8729
170483	Grin3b	GluN3B|NR|NR3B	glutamate receptor, ionotropic, NMDA3B	10	protein-coding	79970724;79972844;79973681;79975634;79975861;79976054;79976394;79976635;79976792	79971325;79973436;79974713;79975779;79975976;79976205;79976558;79976702;79977190	3274	+;+;+;+;+;+;+;+;+	1.18907	1.67924	3.19719	0.0187981	0.178999	-2.87327
17356	Afdn	5033403D15Rik|AF|AF6|Af-6|Afadin|Gm314|I-a|I-afadin|Mll|Mllt4|S-a|S-afadin	afadin, adherens junction formation factor	17	protein-coding	13760541;13803939;13807280;13808932;13810410;13818121;13822266;13823291;13825943;13828929;13829870;13832368;13835238;13846272;13846434;13849108;13849568;13850780;13852316;13855214;13859873;13861769;13881285;13881851;13882383;13883741;13884569;13885322;13887982;13896088;13898945;13902530;13903854	13760778;13804134;13807392;13809095;13810570;13818278;13822377;13823458;13825987;13829023;13830132;13832437;13835356;13846333;13846639;13849253;13849662;13851045;13852459;13855412;13859976;13861855;13881350;13881924;13882501;13883935;13884660;13885507;13888977;13896222;13899227;13902614;13905794	7383	+;+;+;+;+;+;+;+;+;+;+;+;+;+;+;+;+;+;+;+;+;+;+;+;+;+;+;+;+;+;+;+;+	-0.480766	6.05474	-3.59951	0.0114729	0.165022	-2.87613
76959	Chmp5	2210412K09Rik|AW545668	charged multivesicular body protein 5	4	protein-coding	40948553;40949454;40950514;40952368;40952982;40958890;40960859;40964595	40948676;40949558;40950560;40952461;40953053;40958998;40960971;40965302	1372	+;+;+;+;+;+;+;+	-0.33405	5.46076	-3.55314	0.0116884	0.166777	-2.87707
77619	Prelid2	1700003A01Rik|C330008K14Rik	PRELI domain containing 2	18	protein-coding	41875696;41881213;41912370;41932601;41935168;41937634;41951101	41875853;41881285;41912475;41932761;41935241;41937691;41951194	724	-;-;-;-;-;-;-	-1.23794	3.22487	-3.34074	0.015717	0.174579	-2.87849
100503545	Nuggc	Gm600|SLI|SLIP-GC	nuclear GTPase, germinal center associated	14	protein-coding	65605267;65606703;65608139;65608790;65609811;65611132;65613394;65617592;65619073;65619568;65623161;65624019;65635003;65638551;65639983;65641239;65641858;65645010;65648171	65605296;65606763;65608243;65608898;65610033;65611362;65613603;65617767;65619091;65619657;65623266;65624152;65635167;65638708;65640121;65641347;65641994;65645100;65648444	2567	+;+;+;+;+;+;+;+;+;+;+;+;+;+;+;+;+;+;+	-0.387927	6.2195	-3.58212	0.011409	0.164617	-2.87868
234404	Nxnl1	A930031O08Rik|RdC|RdCVF|Txn|Txnl6	nucleoredoxin-like 1	8	protein-coding	71560555;71566254	71562936;71566649	2778	-;-	-2.17801	-2.19331	-3.34188	0.0156948	0.174579	-2.88051
14137	Fdft1	S|SQS|SS	farnesyl diphosphate farnesyl transferase 1	14	protein-coding	63145150;63151150;63152327;63156559;63159018;63163302;63164532;63177683	63146968;63151302;63152503;63156750;63159146;63163485;63164629;63177793	2863	-;-;-;-;-;-;-;-	-0.507205	7.00656	-3.61131	0.0113121	0.164475	-2.88074
100503318	Gm15853	-	predicted gene 15853	1	ncRNA	166377882;166380431	166380331;166380494	2514	-;-	0.733537	0.618321	3.13402	0.0197686	0.180299	-2.8811
19418	Rasgrf2	6330417G04Rik|AW048350|Grf|Grf2|Ras-GRF2	RAS protein-specific guanine nucleotide-releasing factor 2	13	protein-coding	91880407;91885613;91886352;91887632;91890519;91893706;91896009;91896364;91902519;91919828;91968947;91972181;91982594;91983453;91987957;92022789;92023595;92028496;92029024;92030677;92035894;92038177;92053549;92131207	91884524;91885681;91886469;91887711;91890716;91893790;91896112;91896424;91902631;91919931;91969036;91972285;91982856;91983701;91988042;92022909;92023704;92028689;92029103;92030930;92035983;92038324;92053655;92131494	7235	-;-;-;-;-;-;-;-;-;-;-;-;-;-;-;-;-;-;-;-;-;-;-;-	0.627905	4.08819	3.47452	0.0133395	0.171518	-2.88262
68028	Rpl22l1	3110001N18Rik|AU041196	ribosomal protein L22 like 1	3	protein-coding	28805511;28806500;28806737;28807187	28805543;28806592;28806858;28807415	477	+;+;+;+	-0.664196	4.19436	-3.47751	0.0132912	0.171518	-2.88358
13807	Eno2	AI837106|D6Ertd375|D6Ertd375e|Eno|Eno-2|N|NSE	enolase 2, gamma neuronal	6	protein-coding	124760055;124761648;124762653;124763005;124763727;124766105;124766531;124767033;124767540;124767701;124768238;124769437	124761362;124761706;124762761;124763206;124763924;124766327;124766664;124767102;124767598;124767796;124768337;124769509	2631	-;-;-;-;-;-;-;-;-;-;-;-	-2.46841	3.93535	-3.41877	0.0142785	0.171822	-2.88589
71723	Dhx34	1200013B07Rik|1810012L18Rik|Ddx34|mKIAA0134	DEAH (Asp-Glu-Ala-His) box polypeptide 34	7	protein-coding	16197221;16198566;16198845;16199675;16201930;16203172;16203574;16203867;16205397;16205988;16210514;16212809;16214342;16215224;16216219;16217988;16221998	16197430;16198701;16199021;16199959;16202036;16203289;16203747;16204103;16205498;16206181;16210688;16213026;16214444;16215478;16216530;16218950;16222032	3801	-;-;-;-;-;-;-;-;-;-;-;-;-;-;-;-;-	-0.48056	5.29023	-3.56311	0.0119849	0.167573	-2.88672
319934	Sbf2	4833411B01Rik|AA414977|AI317167|B430219L04Rik|Mtmr1|Mtmr13|SBF|mMTMH1	SET binding factor 2	7	protein-coding	110308013;110310158;110312074;110312676;110313960;110314973;110316896;110320673;110329761;110330610;110335292;110339890;110341290;110348855;110351593;110362040;110364525;110365722;110367181;110369392;110371584;110372496;110375572;110377964;110399296;110420792;110422445;110428188;110438840;110440950;110441452;110442290;110447014;110449895;110451829;110461137;110462856;110464588;110489221;110560258…	110309496;110310289;110312161;110312869;110314064;110315206;110317023;110320799;110329946;110330711;110335468;110340074;110341364;110348995;110351789;110362238;110364670;110365897;110367308;110369587;110371657;110372668;110375828;110378134;110399364;110420941;110422554;110428392;110438938;110441078;110441565;110442367;110447127;110450003;110451961;110461242;110462966;110464707;110489358;110560346…	7163	-;-;-;-;-;-;-;-;-;-;-;-;-;-;-;-;-;-;-;-;-;-;-;-;-;-;-;-;-;-;-;-;-;-;-;-;-;-;-;-;-	-0.393343	6.75038	-3.59683	0.0113243	0.164475	-2.88709
18044	Nfya	AA407810|Cbf-b|SEZ-10|SEZ10|Sez1	nuclear transcription factor-Y alpha	17	protein-coding	48386885;48391249;48391876;48392340;48393180;48393421;48395650;48398982;48400438;48409626	48389342;48391350;48392049;48392506;48393285;48393552;48395796;48399068;48400580;48409820	3711	-;-;-;-;-;-;-;-;-;-	-0.295183	6.81473	-3.58518	0.0112406	0.164475	-2.88744
192231	Hexim1	7330426E13Rik|CLP|CLP-1|Cl|Clp1|HI|HIS1	hexamethylene bis-acetamide inducible 1	11	protein-coding	103116325	103119725	3401	+	1.02717	5.55959	3.58673	0.0116498	0.166607	-2.88892
231510	Gpat3	1-AGPAT|1-AGPAT 9|4933407I02Rik|4933408F15|A230097K15Rik|AGPAT 10|Agp|Agpat9|GPAT-3|mGPAT3	glycerol-3-phosphate acyltransferase 3	5	protein-coding	100846229;100846655;100857142;100883190;100884318;100884960;100885926;100890103;100891643;100892301;100893072;100893433;100897717	100846361;100846948;100857208;100883460;100884392;100885049;100886019;100890218;100891698;100892386;100893200;100893512;100899102	2877	+;+;+;+;+;+;+;+;+;+;+;+;+	-1.55729	4.2587	-3.41669	0.0143149	0.171822	-2.88934
666048	Trabd2b	Gm12824|Hka|Hkat	TraB domain containing 2B	4	protein-coding	114406724;114408893;114580291;114586458;114599873;114602743;114609925	114406919;114409453;114580437;114586632;114599963;114603015;114615098	6617	+;+;+;+;+;+;+	1.75314	-0.142373	3.13046	0.0204506	0.180299	-2.89209
328779	Hs3st6	3-OST-6	heparan sulfate (glucosamine) 3-O-sulfotransferase 6	17	protein-coding	24753003;24757961	24753498;24758684	1220	+;+	-3.94789	-2.36276	-3.5132	0.0127282	0.16948	-2.89247
67728	Dph2	9130020C19Rik|AI467389|Dph2l2	DPH2 homolog	4	protein-coding	117888643;117889755;117890018;117890895;117891315;117891710	117889676;117889931;117890701;117891118;117891427;117892003	2526	-;-;-;-;-;-	0.663006	4.7787	3.52328	0.0125741	0.168803	-2.89543
330192	Vps37b	2300007F24Rik|AI415429|BC026744	vacuolar protein sorting 37B	5	protein-coding	124004641;124007609;124010688;124032102	124006738;124007691;124010859;124032260	2512	-;-;-;-	0.579961	3.43987	3.40215	0.0145722	0.171822	-2.89706
18415	Hspa4l	94kD|94kDa|AI461691|APG|APG-1|Os|Osp94	heat shock protein 4 like	3	protein-coding	40745613;40750675;40753150;40757001;40760364;40760782;40766812;40767203;40767970;40768752;40770511;40772547;40779335;40781560;40784229;40784620;40785279;40786724;40789201	40745784;40750732;40753290;40757123;40760463;40760915;40767056;40767279;40768121;40768858;40770644;40772743;40779433;40781697;40784354;40784727;40785398;40786885;40790365	3558	+;+;+;+;+;+;+;+;+;+;+;+;+;+;+;+;+;+;+	-0.654797	5.12999	-3.53588	0.0123843	0.168783	-2.89711
16646	Kpna1	AW494490|IPOA5|N|NPI1|Rch|Rch2|mS|mSRP1	karyopherin (importin) alpha 1	16	protein-coding	35983363;36000182;36002843;36009316;36012893;36019258;36020156;36020688;36021485;36023175;36029522;36031170;36033252;36033721	35983508;36000315;36002950;36009415;36012987;36019389;36020244;36020787;36021648;36023253;36029647;36031297;36033430;36036162	4022	+;+;+;+;+;+;+;+;+;+;+;+;+;+	0.357407	6.96354	3.58221	0.0113081	0.164475	-2.89781
28109	Nopchap1	AI747614|C430041I18Rik|D10Wsu102e	NOP protein chaperone 1	10	protein-coding	83360221;83362047;83364379;83365704	83360373;83362133;83364515;83368835	3509	+;+;+;+	0.338823	6.95385	3.58022	0.0113087	0.164475	-2.89838
331547	A230072E10Rik	C130073P14|Gm15139	RIKEN cDNA A230072E10 gene	X	ncRNA	151313335;151333930;151340481	151315141;151334013;151341879	3290	-;-;-	1.08015	-1.68468	3.16803	0.0189249	0.179251	-2.89984
70829	Ccdc93	4633402D15Rik|9230102M16Rik	coiled-coil domain containing 93	1	protein-coding	121431067;121434533;121437796;121441782;121445640;121448224;121456071;121461464;121461887;121462233;121463099;121476032;121477835;121480815;121481996;121482601;121483287;121486603;121491122;121492905;121494396;121496984;121499208;121501190	121431257;121434646;121437890;121441893;121445738;121448280;121456171;121461500;121461979;121462283;121463185;121476148;121477897;121480888;121482077;121482666;121483340;121486665;121491230;121492987;121494433;121497068;121499321;121506460	7256	+;+;+;+;+;+;+;+;+;+;+;+;+;+;+;+;+;+;+;+;+;+;+;+	0.356361	5.22733	3.53765	0.011912	0.167479	-2.90009
104367	Snora65	MBII-3|MBII-351|Rnu|Rnu65	small nucleolar RNA, H/ACA box 65	2	snoRNA	32963301	32963418	118	+	-0.981361	0.103528	-3.10586	0.0204984	0.180299	-2.90053
224481	Tfb1m	AI429207|mtTFB1	transcription factor B1, mitochondrial	17	protein-coding	3519256;3521645;3536078;3543097;3545583;3554932;3557581	3519795;3521772;3536197;3543248;3545691;3555083;3557713	1334	-;-;-;-;-;-;-	-0.351632	3.74715	-3.42535	0.0136811	0.171683	-2.90185
22720	Zfp62	-	zinc finger protein 62	11	protein-coding	49203500;49212695;49213590;49214555;49215064	49203538;49212776;49213642;49214654;49218816	4027	+;+;+;+;+	-0.316621	5.6536	-3.54938	0.0117422	0.166973	-2.90311
56844	Tssc4	AA241958|ESTM67107|ESTM671070	tumor-suppressing subchromosomal transferable fragment 4	7	protein-coding	143069368;143069755;143069936	143069513;143069850;143071087	1394	+;+;+	0.502348	5.19988	3.55644	0.0120813	0.168017	-2.90318
18033	Nfkb1	NF-KB1|NF-k|NF-kappaB|NF-kappaB1|p105|p5|p50|p50/p1|p50/p105	nuclear factor of kappa light polypeptide gene enhancer in B cells 1, p105	3	protein-coding	135584655;135589327;135590316;135590780;135591554;135593831;135594209;135594865;135601426;135603710;135605057;135606572;135608152;135612414;135613651;135613907;135615272;135618804;135626595;135655500;135659028;135662915;135667753;135669270;135691123	135585515;135589504;135590488;135590846;135591678;135593933;135594378;135595066;135601540;135603851;135605245;135606661;135608295;135612552;135613742;135614011;135615430;135618967;135626743;135655598;135659065;135662993;135667792;135669339;135691547	4118	-;-;-;-;-;-;-;-;-;-;-;-;-;-;-;-;-;-;-;-;-;-;-;-;-	0.305382	7.08483	3.57498	0.011381	0.164617	-2.90576
66568	Rwdd3	2510027J23Rik|3110037C01Rik|AI035684|AI662458|RSU|Rsume|X2CR1	RWD domain containing 3	3	protein-coding	121155400;121156187;121156401;121158768;121171112;121171275;121171592	121156057;121156302;121156516;121159255;121171182;121171419;121171695	1698	-;-;-;-;-;-;-	-0.78889	1.09171	-3.13736	0.0197693	0.180299	-2.9081
18223	Numbl	n|nbl	numb-like	7	protein-coding	27258761;27262168;27264876;27266555;27266727;27268779;27273955;27276627;27279504;27280754	27258961;27262252;27265015;27266629;27266801;27268919;27274144;27276932;27279626;27282150	2733	+;+;+;+;+;+;+;+;+;+	-1.24036	0.466033	-3.11534	0.0208468	0.180369	-2.91452
67669	Hikeshi	0610007P06Rik|1110002N09Rik|Hike|l(7)|l(7)6Rn|l7|l7Rn6	heat shock protein nuclear import factor	7	protein-coding	89918689;89920073;89923564;89935727;89940969	89919007;89920191;89923715;89935964;89941185	1045	-;-;-;-;-	-0.4033	6.09754	-3.56408	0.0118544	0.167305	-2.91606
73822	Mfsd12	C19orf28|F630110N24Rik|Wdt1|g|gr	major facilitator superfamily domain containing 12	10	protein-coding	81357570;81360082;81361099;81361314;81362025;81362205;81362688;81362933;81363553;81363770	81357886;81360292;81361237;81361499;81362117;81362297;81362858;81363027;81363683;81364035	1702	+;+;+;+;+;+;+;+;+;+	0.888856	3.31954	3.38101	0.0149556	0.172687	-2.91673
51791	Rgs14	RPIP1	regulator of G-protein signaling 14	13	protein-coding	55369732;55378007;55378220;55378702;55378876;55379303;55379580;55380005;55380900;55382845;55383118;55383335;55383525;55383654;55383996	55369936;55378028;55378398;55378794;55379019;55379446;55379691;55380117;55381103;55382921;55383244;55383416;55383571;55383768;55384687	2356	+;+;+;+;+;+;+;+;+;+;+;+;+;+;+	0.514204	2.99363	3.28706	0.0162674	0.174934	-2.91808
29805	Znhit2	C11orf5|Fon|ORF6|Znhit|Znhit2-ps	zinc finger, HIT domain containing 2	19	protein-coding	6061207	6062468	1262	+	0.55227	5.05813	3.52559	0.0125391	0.168803	-2.91881
71279	Slc29a3	4933435C21Rik|AW987637|Ent|Ent3	solute carrier family 29 (nucleoside transporters), member 3	10	protein-coding	60712072;60720861;60723764;60730570;60750386;60752734	60716490;60721023;60723990;60730652;60750684;60752782	5240	-;-;-;-;-;-	0.358397	6.49168	3.55957	0.0116242	0.166607	-2.91982
70546	Zdhhc2	5730415P04Rik|6430583A19Rik|DHHC-2	zinc finger, DHHC domain containing 2	8	protein-coding	40423815;40445778;40447051;40454498;40456031;40456663;40462088;40464158;40467429;40467911;40472913;40474735;40483706	40424169;40445804;40447145;40454618;40456100;40456695;40462208;40464290;40467555;40468003;40473025;40474807;40484842	2498	+;+;+;+;+;+;+;+;+;+;+;+;+	0.339353	4.88236	3.49713	0.0125195	0.168803	-2.92099
103213	Traf3ip2	AI429613|Act|Act1|CIKS	TRAF3 interacting protein 2	10	protein-coding	39612934;39625850;39634535;39639220;39641306;39645708;39646849;39650906;39654383	39613346;39626659;39634724;39639398;39641394;39645776;39646965;39650980;39655307	2867	+;+;+;+;+;+;+;+;+	0.324061	5.61106	3.53986	0.0118799	0.167305	-2.92113
72997	Kantr	2810454L23Rik|2900056M20Rik|S|Spasm	Kdm5c adjacent non-coding transcript	X	ncRNA	152294828;152327161;152327366	152298874;152327239;152327493	4254	-;-;-	-0.608997	1.50812	-3.17214	0.0188258	0.178999	-2.92246
328329	Mast4	4930420O11Rik|AI642422|mKIAA0303	microtubule associated serine/threonine kinase family member 4	13	protein-coding	102732488;102739198;102741946;102750514;102751381;102754056;102758502;102759023;102760960;102761295;102767871;102769769;102770723;102772455;102774186;102781160;102783345;102787317;102788963;102793969;102796086;102798046;102804642;102810501;102853831;103025522;103140163;103171403;103333836	102738897;102739379;102742082;102750636;102751610;102754256;102758737;102759150;102761072;102761417;102767972;102769934;102770855;102772593;102774394;102781245;102783412;102787449;102789064;102794178;102796161;102798203;102804720;102810570;102853919;103025553;103140287;103171556;103334492	10671	-;-;-;-;-;-;-;-;-;-;-;-;-;-;-;-;-;-;-;-;-;-;-;-;-;-;-;-;-	-0.341615	5.31878	-3.51623	0.012229	0.168017	-2.92453
76432	2310001H17Rik	AI646108	RIKEN cDNA 2310001H17 gene	6	ncRNA	129232623;129233064;129237739;129238436	129232947;129233153;129238045;129238482	769	-;-;-;-	-1.71841	-1.04859	-3.19821	0.018774	0.178999	-2.9258
50930	Tnfsf14	HVEM|HVEM-L|HVEML|LIG|LIGHT|LTg|Ly113|Tnlg1d	tumor necrosis factor (ligand) superfamily, member 14	17	protein-coding	57189492;57192559;57192903;57193857	57190938;57192600;57192939;57194189	1859	-;-;-;-	-2.38907	-2.14044	-3.32694	0.0159877	0.17472	-2.9293
13446	Doc2a	-	double C2, alpha	7	protein-coding	126847553;126848415;126849220;126849482;126849662;126850934;126851140;126851283;126851537;126851709;126851891	126848032;126848862;126849299;126849556;126849771;126851060;126851199;126851446;126851618;126851805;126852705	2538	+;+;+;+;+;+;+;+;+;+;+	1.08474	4.4752	3.46843	0.0134387	0.171558	-2.93076
20448	St6galnac4	SIAT7-D|ST6GalNAcIV|Sia|Siat7d	ST6 (alpha-N-acetyl-neuraminyl-2,3-beta-galactosyl-1,3)-N-acetylgalactosaminide alpha-2,6-sialyltransferase 4	2	protein-coding	32587490;32589445;32593990;32595694;32597014	32587681;32589630;32594402;32595801;32600482	4368	+;+;+;+;+	0.788088	7.32647	3.57378	0.0118322	0.167305	-2.93107
12182	Bst1	114/A1|114/A10|A530073F09|BP-3|Bp|Bp3|Bst|Bsta1|CD157|Ly6|Ly65	bone marrow stromal cell antigen 1	5	protein-coding	43818893;43820478;43821610;43822267;43825328;43826264;43837461;43840431;43841997	43819093;43820604;43821745;43822349;43825404;43826356;43837547;43840490;43843468	2336	+;+;+;+;+;+;+;+;+	0.773539	-0.669469	3.07655	0.021289	0.181159	-2.93218
50764	Fbxo15	AU019763|Fbx15|ecat|ecat3	F-box protein 15	18	protein-coding	84935025;84957320;84958272;84959069;84960010;84962594;84964109;84965431;84977367;84981122	84935180;84957430;84958376;84959311;84960219;84962720;84964191;84965585;84977491;84981392	1586	+;+;+;+;+;+;+;+;+;+	-1.64163	-2.8875	-3.35393	0.0149554	0.172687	-2.93434
59033	Slc4a8	AW493845|C230026C11|KNBC-|NDCB|NDCBE|kNBC-3	solute carrier family 4 (anion exchanger), member 8	15	protein-coding	100761747;100774630;100782946;100783787;100784715;100787164;100788160;100789010;100789835;100790906;100791597;100795763;100796505;100797993;100799647;100800480;100803235;100806250;100807201;100809295;100810594;100811543;100813107;100814450;100815619	100761974;100774711;100783095;100783922;100784875;100787352;100788245;100789167;100789922;100791052;100791697;100795937;100796638;100798238;100799752;100800641;100803348;100806411;100807452;100809363;100810767;100811674;100813198;100814545;100823971	11793	+;+;+;+;+;+;+;+;+;+;+;+;+;+;+;+;+;+;+;+;+;+;+;+;+	-0.667933	2.16828	-3.17637	0.0188569	0.179033	-2.93574
668212	Efr3b	AI852640|C030014M07Rik|mKIAA0953	EFR3 homolog B	12	protein-coding	3962554;3967103;3968527;3969565;3970976;3971766;3973608;3975336;3976715;3977119;3977913;3980142;3980451;3981654;3981970;3982855;3983384;3984534;3985430;3992906;3999590;4000880;4038704	3966547;3967152;3968633;3969613;3971067;3971893;3973675;3975467;3976876;3977194;3978085;3980193;3980562;3981815;3982105;3982933;3983518;3984683;3985551;3993056;3999717;4000956;4038915	6547	-;-;-;-;-;-;-;-;-;-;-;-;-;-;-;-;-;-;-;-;-;-;-	0.838329	0.191567	3.10015	0.0208057	0.180301	-2.93615
217335	Fbf1	1110033G01Rik|5930413D20|mKIAA1863	Fas (TNFRSF6) binding factor 1	11	protein-coding	116142285;116144433;116145425;116145623;116145835;116146436;116146704;116147708;116147904;116148121;116148813;116149119;116149367;116150789;116151019;116151422;116152477;116153953;116154707;116154991;116155384;116155958;116157689;116158889;116160062;116161425;116163318;116164663;116165832;116167133;116167552	116143466;116144542;116145542;116145760;116146011;116146621;116146826;116147826;116148043;116148228;116149019;116149219;116149522;116150847;116151113;116151517;116152947;116154052;116154864;116155126;116155500;116156035;116157827;116158939;116160110;116161509;116163359;116164690;116165912;116167228;116168178	5373	-;-;-;-;-;-;-;-;-;-;-;-;-;-;-;-;-;-;-;-;-;-;-;-;-;-;-;-;-;-;-	-0.315373	5.66866	-3.51829	0.0121982	0.168017	-2.93712
76265	Tsen54	0610034P02Rik	tRNA splicing endonuclease subunit 54	11	protein-coding	115814739;115814915;115815175;115815327;115815698;115817053;115820125;115820379;115821656;115821999;115822583	115814819;115815079;115815238;115815410;115815796;115817105;115820223;115821007;115821716;115822115;115823102	1972	+;+;+;+;+;+;+;+;+;+;+	0.494913	5.66828	3.54608	0.0122329	0.168017	-2.93813
71599	Senp8	9130010J17Rik|AU020827|Den|Den1|Ned|Nedp1|Pr|Prsc2	SUMO peptidase family member, NEDD8 specific	9	protein-coding	59734259;59739940;59750262;59750578	59737868;59740051;59750371;59750649	3904	-;-;-;-	-0.408544	3.68592	-3.37033	0.0146516	0.171822	-2.9397
668041	Gm8942	EG668041	predicted gene 8942	10	pseudo	115269952	115270377	426	+	-0.380938	7.16684	-3.55501	0.0118718	0.167305	-2.9417
104776	Aldh6a1	1110038I05Rik|Mmsd|Mmsdh	aldehyde dehydrogenase family 6, subfamily A1	12	protein-coding	84430717;84433432;84433856;84436328;84436729;84437975;84439413;84440235;84441763;84442071;84443729;84450889	84432548;84433530;84434035;84436509;84436918;84438096;84439715;84440313;84441924;84442145;84443788;84450950	3346	-;-;-;-;-;-;-;-;-;-;-;-	-0.574094	3.50244	-3.36894	0.0151795	0.173391	-2.94245
69237	Gtpbp4	2610028C09Rik|Crf|Crfg|Gtpbp3|NGB|No|Nog1	GTP binding protein 4	13	protein-coding	8972464;8974164;8974945;8977236;8978528;8979429;8979902;8985209;8985638;8987249;8987756;8989053;8990698;8991715;8991932;8992645;8995949	8973274;8974307;8975010;8977433;8978628;8979480;8979979;8985319;8985727;8987314;8987947;8989145;8990798;8991851;8992035;8992815;8996012	2579	-;-;-;-;-;-;-;-;-;-;-;-;-;-;-;-;-	0.363545	7.86408	3.54746	0.0118337	0.167305	-2.9447
235627	Nbeal2	1110014F23Rik|BC042396|mKIAA0540	neurobeachin-like 2	9	protein-coding	110624789;110625329;110625734;110625963;110626217;110626536;110626733;110627078;110627269;110627807;110627992;110628187;110628394;110628619;110628878;110629116;110629570;110629770;110630190;110630784;110631001;110631342;110631620;110631858;110632290;110632735;110632977;110633682;110634364;110634713;110635046;110635298;110635614;110635861;110636295;110636562;110636891;110637075;110637364;110637879…	110625226;110625464;110625882;110626121;110626333;110626630;110626905;110627187;110627358;110627923;110628089;110628304;110628503;110628749;110629018;110629240;110629665;110630086;110630353;110630919;110631125;110631499;110631769;110632202;110632427;110632894;110633155;110634197;110634470;110634872;110635204;110635451;110635716;110636020;110636428;110636736;110636983;110637157;110637685;110637998…	8803	-;-;-;-;-;-;-;-;-;-;-;-;-;-;-;-;-;-;-;-;-;-;-;-;-;-;-;-;-;-;-;-;-;-;-;-;-;-;-;-;-;-;-;-;-;-;-;-;-;-;-;-;-;-	0.417848	4.4107	3.45496	0.0133246	0.171518	-2.94523
215632	Psd4	BC046518|EFA6|EFA6B	pleckstrin and Sec7 domain containing 4	2	protein-coding	24385397;24394022;24396305;24396677;24397211;24400421;24401014;24401221;24401524;24401732;24402871;24403200;24404382;24404737;24405307;24405687;24406977	24385462;24395040;24396433;24396785;24397565;24400600;24401094;24401333;24401582;24401821;24402914;24403360;24404452;24404900;24405451;24405830;24408729	4683	+;+;+;+;+;+;+;+;+;+;+;+;+;+;+;+;+	0.402103	7.049	3.56039	0.0119858	0.167573	-2.94575
71086	4933412E12Rik	-	RIKEN cDNA 4933412E12 gene	10	ncRNA	116950562;116954513;116955528;116962030	116950692;116954725;116955657;116963279	1724	+;+;+;+	-0.564255	3.15555	-3.30041	0.0163872	0.17509	-2.94731
66538	Rps19bp1	2510038A11Rik|AI604923|S19|S19BP	ribosomal protein S19 binding protein 1	15	protein-coding	80260614;80261297;80263983;80264227	80261130;80261394;80264117;80264306	830	-;-;-;-	0.47541	5.1023	3.50587	0.0128417	0.16948	-2.94766
228359	Arhgap1	B230365D05Rik|C76222|Cdc42G|Cdc42GAP|p50r|p50rhoGAP	Rho GTPase activating protein 1	2	protein-coding	91650118;91651749;91653208;91654043;91654436;91662298;91668197;91668486;91668729;91669186;91669385;91669652;91670146;91670466;91670712	91650252;91651823;91653551;91654207;91654531;91662385;91668328;91668572;91668827;91669293;91669461;91669729;91670274;91670569;91672325	3331	+;+;+;+;+;+;+;+;+;+;+;+;+;+;+	0.464931	6.0899	3.55032	0.0121707	0.168017	-2.9479
105732	Fam83h	AA409316	family with sequence similarity 83, member H	15	protein-coding	76001092;76004941;76005135;76006101;76009374;76014244	76004749;76005065;76005299;76006562;76009498;76014336	4628	-;-;-;-;-;-	0.358437	4.10441	3.40926	0.0139573	0.171822	-2.94806
70186	Fam162a	2310056P07Rik|HGTD-P	family with sequence similarity 162, member A	16	protein-coding	36043844;36046379;36049842;36052286;36071470	36044091;36046487;36049950;36052408;36071515	635	-;-;-;-;-	-1.0311	6.93226	-3.55489	0.0121039	0.168017	-2.94825
235283	Gramd1b	3222402H23|A930008A22Rik|AI593249|mKIAA1201	GRAM domain containing 1B	9	protein-coding	40297907;40299602;40299989;40303498;40304323;40305066;40306332;40306740;40307856;40308293;40309898;40311758;40314967;40315688;40316865;40317509;40327418;40333445;40413297;40455294	40298079;40299719;40300096;40303588;40304526;40305169;40306474;40306858;40307999;40308482;40310054;40311873;40315047;40315783;40316968;40317593;40327438;40333655;40413374;40455764	2814	-;-;-;-;-;-;-;-;-;-;-;-;-;-;-;-;-;-;-;-	-0.578583	3.0344	-3.32079	0.0161098	0.17472	-2.94865
19775	Xpr1	Rmc|Rmc-|Rmc-1|Rmc1|Sxv|Syg|Syg1|XR	xenotropic and polytropic retrovirus receptor 1	1	protein-coding	155275657;155283213;155290195;155293109;155307622;155308951;155312759;155313171;155324314;155328599;155330338;155332163;155345553;155384611;155417166	155281070;155283434;155290331;155293275;155307816;155309122;155312938;155313361;155324395;155328682;155330487;155332386;155345654;155384662;155417444	7651	-;-;-;-;-;-;-;-;-;-;-;-;-;-;-	-0.451563	6.75505	-3.55455	0.0121089	0.168017	-2.94962
70894	Efcab3	4921510J17Rik	EF-hand calcium binding domain 3	11	protein-coding	105092219;105093568;105095845;105099914;105102212;105106347;105108769;105109251;105111790;105117068	105092503;105093652;105095921;105100057;105102283;105106467;105108950;105109435;105111912;105117537	1744	+;+;+;+;+;+;+;+;+;+	-1.92549	6.35164	-3.51079	0.0127655	0.16948	-2.95163
56364	Zmym3	9030216B10Rik|AW122925|DXHXS6673|DXS6673|DXS6673El|Zfp26|Zfp261	zinc finger, MYM-type 3	X	protein-coding	101404384;101405905;101407205;101408477;101409154;101409612;101410057;101411213;101411532;101411845;101412138;101412378;101413112;101413489;101413904;101414175;101414422;101414748;101414930;101415761;101416167;101416909;101417287;101418273;101419698;101420146;101420540	101405803;101406019;101407459;101408591;101409305;101409780;101410160;101411359;101411706;101411957;101412294;101412475;101413277;101413661;101414054;101414261;101414537;101414898;101415406;101415938;101416461;101416981;101417330;101418952;101419914;101420222;101420685	6051	-;-;-;-;-;-;-;-;-;-;-;-;-;-;-;-;-;-;-;-;-;-;-;-;-;-;-	-0.308676	5.56009	-3.50563	0.0123892	0.168783	-2.95355
103140	Gstt3	AI118089	glutathione S-transferase, theta 3	10	protein-coding	75774122;75775871;75776744;75778101;75780847	75775010;75776047;75776894;75778188;75781414	1873	-;-;-;-;-	-0.475653	7.13363	-3.55502	0.012102	0.168017	-2.95404
76469	Cmya5	2310076E16Rik|2310076E21Rik|AA420382|AI504003|Myo|Srfsd|Tims|sr553	cardiomyopathy associated 5	13	protein-coding	93040713;93045867;93048876;93050137;93063443;93065225;93069279;93074353;93081184;93083151;93084545;93089120;93144358	93041560;93046040;93048975;93050270;93063590;93065371;93069428;93074471;93081206;93083384;93084640;93098429;93144724	11850	-;-;-;-;-;-;-;-;-;-;-;-;-	0.747672	0.557224	3.0764	0.0212931	0.181159	-2.95575
68048	Aen	2700083B06Rik|Isg2|Isg20l1	apoptosis enhancing nuclease	7	protein-coding	78895927;78902230;78905843;78907144	78896014;78902830;78906043;78908833	2580	+;+;+;+	0.793386	6.27367	3.54653	0.0122263	0.168017	-2.95859
52231	Ankzf1	1300008P06Rik|2810025E10Rik|D1Ertd161|D1Ertd161e	ankyrin repeat and zinc finger domain containing 1	1	protein-coding	75192135;75194178;75194841;75195063;75195600;75195801;75196153;75196514;75197644;75198265;75198477;75198780;75199064	75192677;75194284;75194943;75195256;75195712;75195948;75196381;75196669;75198124;75198376;75198644;75198865;75199387	2764	+;+;+;+;+;+;+;+;+;+;+;+;+	-0.379251	4.04404	-3.3803	0.0144703	0.171822	-2.96065
319169	H2ac15	Hist1h|Hist1h2ak	H2A clustered histone 15	13	protein-coding	21753435	21753827	393	-	-0.971173	-0.441763	-3.06096	0.0217228	0.181417	-2.96159
20779	Src	AW259666|pp60c|pp60c-src	Rous sarcoma oncogene	2	protein-coding	157424293;157439201;157455591;157457077;157458534;157458843;157462710;157462979;157464629;157465873;157467431;157468483;157469125;157469390;157469753	157424414;157439277;157455767;157457331;157458633;157458860;157462808;157463082;157464778;157466028;157467610;157468559;157469278;157469521;157471838	3887	+;+;+;+;+;+;+;+;+;+;+;+;+;+;+	-0.463895	2.97758	-3.29437	0.0161179	0.17472	-2.96214
[truncated: 11,467 more rows]

## Sheet: Control vs WT A20
GeneID	Symbol	Synonyms	description	chromosome	type_of_gene	Start	End	Length	Strand	logFC	AveExpr	t	P.Value	FDR	B
[truncated: 12,485 more rows]
