# Supplementary material for: Activation of stably silenced genes by recruitment of a synthetic de-methylating module
Source: Nat Commun. 2022 Sep 23;13:5582. doi: 10.1038/s41467-022-33181-4 (PMC9508233; doi:10.1038/s41467-022-33181-4)
Supplement: Supplementary file 6 — Supplementary Data 2 [file 41467_2022_33181_MOESM6_ESM.xlsx]

## Sheet: GenePromoters_A20_vs_Contr
gene_id	symbol	strand	logFC	logCPM	F	PValue	FDR
54218	B3galt4	-	4.182	5.36992	207.765	3.61928e-13	9.25449e-09
209558	Enpp3	-	4.64393	4.38739	171.846	2.65948e-12	2.48911e-08
16512	Kcnh3	+	2.80634	6.77769	170.306	2.92035e-12	2.48911e-08
14172	Fgf18	-	3.00762	6.06526	151.805	9.56502e-12	6.11444e-08
14676	Gna15	-	3.26947	5.15266	139.928	2.19387e-11	9.88493e-08
19231	Ptma	+	3.12544	7.68026	139.161	2.3195e-11	9.88493e-08
434402	Gm5617	+	3.46098	5.48045	131.667	4.05391e-11	1.48083e-07
54422	Barhl1	-	2.4379	7.06785	129.548	4.77049e-11	1.52477e-07
217124	Ppp1r9b	+	2.62333	6.84386	126.228	6.18562e-11	1.7574e-07
328365	Zmiz1	+	2.25539	7.19673	117.752	1.23358e-10	3.15425e-07
230126	Shb	-	2.29803	6.80414	114.774	1.58804e-10	3.58595e-07
102636368	Gm33454	-	2.77856	5.43153	114.098	1.68289e-10	3.58595e-07
50529	Mrps7	+	4.23883	6.11666	111.677	2.07713e-10	4.08556e-07
18595	Pdgfra	+	2.01549	7.05967	109.606	2.49433e-10	4.55571e-07
22409	Wnt10a	+	3.21452	5.5921	106.788	3.21472e-10	5.48002e-07
12845	Comp	+	2.41777	6.21981	104.631	3.91859e-10	6.2624e-07
319477	Insyn1	+	2.48368	6.30088	103.392	4.39727e-10	6.61401e-07
70127	Dpf3	-	2.06229	6.74312	102.202	4.91707e-10	6.98497e-07
68107	Cntd1	+	2.96285	4.5389	99.6591	6.26625e-10	8.1981e-07
72692	Hnrnpll	-	2.11773	6.66957	99.4202	6.41228e-10	8.1981e-07
12931	Crlf1	+	2.11416	6.68541	96.4091	8.60666e-10	1.04796e-06
18188	Nrtn	-	2.58751	6.11196	94.1641	1.07713e-09	1.25191e-06
78903	Wrnip1	+	2.35316	6.47748	93.5372	1.14765e-09	1.27588e-06
76220	6530402F18Rik	-	2.24111	6.4175	92.5431	1.26996e-09	1.35303e-06
104433	Snora62	+	2.77311	4.60314	90.8376	1.51406e-09	1.54858e-06
219140	Spata13	+	2.1109	6.38403	89.2975	1.77865e-09	1.74923e-06
217219	Fam171a2	-	2.3763	5.90389	88.0207	2.03617e-09	1.92833e-06
98432	Phlpp1	+	2.28615	6.74233	87.2784	2.20431e-09	2.01301e-06
12444	Ccnd2	-	2.31492	5.68429	85.9612	2.54093e-09	2.20191e-06
381845	Rnf225	+	2.93037	6.0055	85.8028	2.58501e-09	2.20191e-06
66609	Cryzl1	-	2.91371	5.52492	85.3037	2.72949e-09	2.20191e-06
16918	Mycl	+	1.99744	6.36479	85.2165	2.75562e-09	2.20191e-06
18160	Npr1	-	2.17378	6.42514	84.2741	3.05599e-09	2.36793e-06
387188	Mir193a	+	2.11194	6.51447	81.9678	3.95196e-09	2.92062e-06
21420	Tfap2c	+	1.85046	6.94771	81.8657	3.99772e-09	2.92062e-06
107934	Celsr3	+	2.05763	6.83853	81.4792	4.17626e-09	2.96631e-06
80291	Rilpl2	-	3.52196	5.45341	81.1849	4.31798e-09	2.98407e-06
20834	Znrf4	-	2.08138	6.32969	80.5038	4.66646e-09	3.14004e-06
13638	Efna3	-	1.78713	6.81892	80.1018	4.88632e-09	3.20367e-06
11515	Adcy9	-	1.89827	6.51377	79.8035	5.05677e-09	3.23254e-06
16008	Igfbp2	+	2.10942	6.12428	79.4727	5.25335e-09	3.2763e-06
12142	Prdm1	-	2.18563	6.11333	78.6172	5.80128e-09	3.53187e-06
320466	A230103J11Rik	-	2.52435	4.53951	78.0412	6.20503e-09	3.68983e-06
100504267	Trp53cor1	-	2.31802	5.26217	76.8317	7.15558e-09	4.15837e-06
239650	Ccdc184	+	2.00988	6.00785	76.3544	7.57322e-09	4.30327e-06
22354	Vipr1	+	2.25293	5.14142	75.836	8.05708e-09	4.34746e-06
15118	Has3	+	2.15519	6.25907	75.753	8.13761e-09	4.34746e-06
104079	Nxph3	-	1.93302	6.41004	75.729	8.16105e-09	4.34746e-06
27211	Snord35a	-	2.98569	3.72664	75.2208	8.67517e-09	4.52702e-06
72190	2510009E07Rik	-	2.59065	6.36359	74.8863	9.03267e-09	4.61931e-06
170758	Rac3	+	2.2396	6.33093	74.3421	9.64904e-09	4.83776e-06
58802	Kcnmb4	-	2.35881	5.8814	74.1475	9.88035e-09	4.85847e-06
70730	6330409D20Rik	-	2.69043	5.7517	73.679	1.04624e-08	5.04761e-06
100628599	Mir5130	-	1.87355	6.89849	73.133	1.11881e-08	5.29775e-06
69640	Fam83g	+	2.0099	6.15451	72.3985	1.22517e-08	5.57841e-06
18426	Ovol1	-	1.91392	6.46722	72.3241	1.23655e-08	5.57841e-06
668303	Kif26a	+	2.03253	6.67921	72.17	1.26047e-08	5.57841e-06
102466785	Mir7005	-	2.17152	5.95378	72.139	1.26534e-08	5.57841e-06
12741	Cldn5	+	2.29588	6.00242	71.8348	1.31425e-08	5.69582e-06
16997	Ltbp2	-	2.13757	5.25737	71.2633	1.41178e-08	6.01655e-06
100861480	Gm25018	-	2.64878	4.1837	70.8063	1.49544e-08	6.26858e-06
14257	Flt4	+	2.06892	5.86598	70.5921	1.53648e-08	6.33676e-06
11910	Atf3	-	1.69775	6.77522	70.281	1.59827e-08	6.4196e-06
24087	Tll2	-	1.96369	5.89915	70.2029	1.61422e-08	6.4196e-06
211232	Cpne9	+	2.27772	5.93403	70.1173	1.63189e-08	6.4196e-06
19222	Ptgir	+	2.28945	5.63341	69.714	1.71798e-08	6.65587e-06
235047	Zfp809	+	2.34356	4.66416	69.1322	1.85099e-08	7.06414e-06
100043682	Gm10584	+	2.22452	5.19854	68.8407	1.92179e-08	7.1823e-06
14255	Flt3	-	-4.07778	4.51423	68.6729	1.96389e-08	7.1823e-06
104370	Snora68	-	2.70805	3.77718	68.6637	1.96622e-08	7.1823e-06
16866	Lhb	+	2.31392	5.71541	68.329	2.05331e-08	7.31419e-06
12904	Crabp2	+	2.00194	5.74256	68.1628	2.09812e-08	7.31419e-06
218630	Ccno	+	1.76284	6.65972	68.0963	2.11634e-08	7.31419e-06
330814	Adgrl1	+	2.1939	6.18862	68.0948	2.11674e-08	7.31419e-06
102634900	Gm16685	+	3.18921	3.31812	67.6226	2.25116e-08	7.64541e-06
193736	Zbtb12	+	2.25109	6.16658	67.5058	2.28583e-08	7.64541e-06
104010	Cdh22	-	2.14252	6.42828	67.451	2.30229e-08	7.64541e-06
100316700	Mir1949	+	2.71143	3.73404	67.1073	2.40856e-08	7.89575e-06
16468	Jarid2	+	2.01765	6.68832	66.7952	2.50965e-08	8.123e-06
100526475	Mir3076	+	2.79978	5.27466	66.6819	2.54745e-08	8.14228e-06
18030	Nfil3	-	1.88671	6.85287	65.946	2.80875e-08	8.86662e-06
78926	Gas2l1	-	2.13532	6.09529	65.7475	2.88412e-08	8.99353e-06
213956	Fam83f	+	2.09304	6.02877	65.2822	3.06953e-08	9.45637e-06
22342	Lin7b	-	2.0142	5.8686	64.8141	3.26916e-08	9.95147e-06
546134	Gramd2	+	1.85447	6.12732	64.6592	3.33829e-08	1.00424e-05
69847	Wnk4	+	1.88934	5.81075	64.3116	3.49929e-08	1.04043e-05
70031	Cmtm8	-	1.88326	5.97986	63.5451	3.8849e-08	1.1418e-05
54712	Plxnc1	-	1.60614	6.82186	63.0708	4.14644e-08	1.20482e-05
104582	Rprml	+	1.83003	5.98141	62.7129	4.35644e-08	1.24764e-05
109095	Rbm15b	-	1.56722	7.05108	62.6306	4.40632e-08	1.24764e-05
18193	Nsd1	+	1.91188	6.29882	62.5754	4.44016e-08	1.24764e-05
20540	Slc7a7	-	1.82697	6.08775	62.1809	4.6902e-08	1.30357e-05
73813	Fam83e	+	2.33776	5.37879	61.9799	4.82342e-08	1.31623e-05
78908	Igsf3	+	1.97235	6.13789	61.9238	4.86137e-08	1.31623e-05
83603	Elovl4	-	1.81549	6.15678	61.8815	4.89018e-08	1.31623e-05
71093	Atoh8	-	2.08536	5.691	61.6762	5.03263e-08	1.34046e-05
21887	Tle3	+	1.81804	7.04234	60.8899	5.62141e-08	1.48185e-05
228787	Xkr7	+	2.01455	5.77832	60.227	6.17602e-08	1.61144e-05
77521	Mtus2	+	1.78029	6.64584	59.0757	7.28574e-08	1.86712e-05
100217453	Snord16a	+	2.61575	4.60228	59.0603	7.30198e-08	1.86712e-05
69894	Fam241b	-	1.89775	5.72253	58.9132	7.45913e-08	1.88841e-05
11471	Actl7b	-	2.18383	5.376	58.5432	7.87068e-08	1.95958e-05
114479	Slc5a5	-	2.12767	6.05847	58.5233	7.8935e-08	1.95958e-05
320174	A830082K12Rik	+	2.83881	4.19572	58.3453	8.10086e-08	1.99172e-05
434341	Nlrc5	+	2.37731	4.61289	57.873	8.6804e-08	2.11388e-05
20741	Sptb	-	1.80068	6.1151	57.3624	9.35797e-08	2.22413e-05
223646	Naprt	-	2.24584	5.86972	57.3557	9.36726e-08	2.22413e-05
56320	Dbn1	-	1.97179	5.8414	57.3363	9.39407e-08	2.22413e-05
258703	Olfr402	+	-2.58233	3.39714	57.1825	9.61026e-08	2.23675e-05
100216534	Snord96a	+	2.6857	3.82427	57.1209	9.69831e-08	2.23675e-05
69372	Mocs3	+	1.81397	6.60787	57.0654	9.7783e-08	2.23675e-05
93686	Rbfox2	-	1.49931	6.96815	57.0523	9.79728e-08	2.23675e-05
67122	Nrarp	+	1.59793	6.77646	56.8937	1.00307e-07	2.26977e-05
338521	Fa2h	-	1.81155	5.7895	56.5645	1.05345e-07	2.33739e-05
20420	Shd	+	1.93423	5.94986	56.5429	1.05685e-07	2.33739e-05
20698	Sphk1	+	1.66713	6.81398	56.5206	1.06037e-07	2.33739e-05
110637	Grik4	-	1.77486	6.12093	56.4025	1.07924e-07	2.34188e-05
239114	Il17d	+	1.71671	6.37572	56.372	1.08417e-07	2.34188e-05
545554	Ankrd34a	+	2.08448	6.14062	56.3369	1.08989e-07	2.34188e-05
100504412	Kcnmb4os2	+	2.54619	4.82074	56.0912	1.13076e-07	2.40947e-05
272359	Irf2bp1	+	1.56014	6.74482	55.7563	1.18918e-07	2.48584e-05
20442	St3gal1	-	1.68745	6.36872	55.7486	1.19056e-07	2.48584e-05
54601	Foxo4	+	1.92589	5.02951	55.7196	1.19577e-07	2.48584e-05
214951	Rhbdl1	-	2.08556	5.69838	55.4719	1.24136e-07	2.5598e-05
117592	B3galt6	-	2.10711	6.03498	55.3128	1.27162e-07	2.60123e-05
387135	Mir18	+	3.24049	3.62546	55.1696	1.29955e-07	2.62298e-05
76905	Lrg1	-	1.73833	5.944	55.1533	1.30277e-07	2.62298e-05
327963	Zfp616	+	-4.07327	2.19921	54.9688	1.33986e-07	2.67657e-05
13446	Doc2a	+	1.86003	5.94806	54.8557	1.36314e-07	2.70197e-05
140488	Igf2bp3	-	2.36017	6.65659	54.3676	1.46884e-07	2.88909e-05
226470	Zbtb41	+	2.04623	6.09725	54.3064	1.48269e-07	2.89408e-05
100302600	Snord43	-	2.8128	4.32951	53.8889	1.58118e-07	3.06294e-05
73102	Slc22a23	-	1.62759	6.47053	53.7591	1.61323e-07	3.07288e-05
170729	Scrt1	-	1.6851	6.40054	53.7096	1.62563e-07	3.07288e-05
13115	Cyp27b1	+	1.88465	5.75678	53.6622	1.63761e-07	3.07288e-05
20681	Sox8	-	1.83975	5.47637	53.6549	1.63947e-07	3.07288e-05
239554	Foxred2	-	1.91541	5.97129	53.6276	1.6464e-07	3.07288e-05
13003	Vcan	-	2.13425	5.68365	53.5169	1.67491e-07	3.10344e-05
56177	Olfm1	+	1.48121	6.7525	53.4198	1.70038e-07	3.12796e-05
14270	Srgap2	-	2.80334	6.25671	53.2549	1.74456e-07	3.18632e-05
208990	Npb	+	1.78971	5.53924	53.1744	1.76657e-07	3.19163e-05
14180	Fgf9	+	1.51595	6.68383	53.0766	1.79375e-07	3.19163e-05
16949	Loxl1	-	1.63417	6.35899	53.0682	1.7961e-07	3.19163e-05
27762	Vwa7	+	1.99067	5.6614	53.0636	1.7974e-07	3.19163e-05
102465566	Mir6939	-	2.95154	5.05847	52.6584	1.91512e-07	3.37721e-05
93835	Amn	+	1.68501	6.02752	52.5208	1.95698e-07	3.41803e-05
99031	Osbpl6	+	1.52542	6.65238	52.4948	1.965e-07	3.41803e-05
68750	Rreb1	+	1.35891	7.29057	52.3623	2.00642e-07	3.4665e-05
16599	Klf3	+	1.52377	6.42999	52.1296	2.08152e-07	3.57211e-05
22255	Uncx	+	1.81586	5.99581	52.0732	2.10017e-07	3.58009e-05
100302601	Snord83b	-	2.16078	4.36677	52.0128	2.12034e-07	3.59053e-05
66259	Camk2n1	+	1.60838	6.44049	51.7629	2.2061e-07	3.71118e-05
72500	Ier5l	-	1.48603	6.89632	51.6949	2.23007e-07	3.72699e-05
246086	Onecut3	+	1.6252	6.41655	51.571	2.27448e-07	3.77653e-05
329934	Foxo6	-	1.8205	6.20408	51.4503	2.31868e-07	3.82507e-05
18209	Ntn3	-	1.70277	5.98548	50.9552	2.51001e-07	4.11416e-05
81004	Tbl1xr1	+	1.5791	6.57771	50.7207	2.60653e-07	4.21935e-05
75599	Pcdh1	-	1.58813	6.31695	50.7192	2.60718e-07	4.21935e-05
19273	Ptpru	-	1.46288	6.86022	50.6393	2.64099e-07	4.24084e-05
100303738	D030025P21Rik	+	1.94021	5.34674	50.5881	2.66291e-07	4.24084e-05
15414	Hoxb6	+	2.44797	5.87844	50.5711	2.67022e-07	4.24084e-05
70226	Rbm3os	+	2.51382	4.37909	50.4505	2.72281e-07	4.26919e-05
54651	Usp27x	-	2.01513	4.62368	50.4315	2.73119e-07	4.26919e-05
217328	Myo15b	+	1.53239	6.38636	50.4157	2.73816e-07	4.26919e-05
18227	Nr4a2	-	1.43223	7.17541	50.37	2.75852e-07	4.27487e-05
22226	Ucn	-	1.67554	6.11545	50.2229	2.82508e-07	4.35165e-05
54485	Dll4	+	1.78712	5.3841	50.1611	2.8536e-07	4.36925e-05
15417	Hoxb9	+	1.60652	6.26932	49.7812	3.03574e-07	4.62047e-05
16502	Kcnc1	+	1.48964	6.81804	49.6855	3.08359e-07	4.66553e-05
57780	Fxyd7	-	1.72975	5.82057	49.6218	3.11592e-07	4.68672e-05
85305	Kars	-	3.01765	4.22338	49.3773	3.24337e-07	4.84987e-05
329540	Nol4l	-	1.28234	7.46528	49.0387	3.42928e-07	5.09457e-05
12874	Cpd	-	1.85887	6.45362	49.0078	3.44686e-07	5.09457e-05
21809	Tgfb3	-	1.83549	5.54894	48.4155	3.80248e-07	5.5879e-05
15444	Hpca	-	1.54635	6.25168	48.3657	3.83417e-07	5.60227e-05
381677	Vgf	+	1.45154	6.74141	48.2999	3.87646e-07	5.63187e-05
214359	Tmem51	-	1.92169	4.82875	48.0664	4.03062e-07	5.82276e-05
14704	Gng3	-	-4.89491	2.3513	47.936	4.11963e-07	5.8743e-05
101202684	Uchl1os	-	2.00934	5.17953	47.9158	4.1336e-07	5.8743e-05
14154	Fem1a	+	1.59153	6.83054	47.9135	4.13521e-07	5.8743e-05
17388	Mmp15	+	1.66274	6.4267	47.7892	4.22239e-07	5.9614e-05
432582	Ccdc92b	+	1.78892	5.34714	47.7423	4.25578e-07	5.9614e-05
18420	Otp	+	1.64841	6.23171	47.7274	4.26647e-07	5.9614e-05
192663	Abcg4	-	1.90108	5.73576	47.6414	4.32868e-07	6.01545e-05
235611	Plxnb1	+	1.74663	5.93863	47.4232	4.49086e-07	6.18993e-05
100217417	Snora34	-	2.8297	4.20768	47.4077	4.50265e-07	6.18993e-05
73174	Tbkbp1	-	1.72296	6.62356	47.292	4.59161e-07	6.27848e-05
16500	Kcnb1	-	1.51851	6.57385	47.1951	4.66757e-07	6.3484e-05
14077	Fabp3	+	1.76049	5.92304	47.1076	4.73731e-07	6.40915e-05
232685	Lncpint	-	2.20554	6.44095	47.0568	4.77831e-07	6.4306e-05
73032	Ttc9b	+	1.61242	5.90781	46.9065	4.90203e-07	6.51439e-05
98970	Fibcd1	-	1.65497	6.20378	46.8908	4.91507e-07	6.51439e-05
102465542	Mir6900	-	3.45734	4.46963	46.8885	4.917e-07	6.51439e-05
116810	Foxn4	-	1.63728	5.80766	46.8419	4.95616e-07	6.53242e-05
654802	1700105P06Rik	+	2.17582	5.62307	46.7933	4.99739e-07	6.55299e-05
16010	Igfbp4	+	1.60598	6.17549	46.76	5.02586e-07	6.5567e-05
18591	Pdgfb	-	1.59568	6.1513	46.5192	5.23688e-07	6.79731e-05
15051	H2-T9	-	1.93535	4.14029	46.3961	5.34845e-07	6.90707e-05
102466642	Mir6392	+	1.94372	4.59841	46.2831	5.45321e-07	7.00697e-05
72286	1700030O20Rik	-	2.0366	4.49876	46.1451	5.58409e-07	7.13926e-05
100861531	Rn45s	+	0.409029	12.3698	46.0186	5.70708e-07	7.23736e-05
14733	Gpc1	+	1.73267	6.16075	46.0013	5.72419e-07	7.23736e-05
215445	Rab11fip3	-	1.32037	7.01276	45.9795	5.74573e-07	7.23736e-05
53418	B4galt2	-	2.12165	5.30043	45.8875	5.83773e-07	7.31719e-05
100233175	Gon7	-	2.21637	5.44604	45.7401	5.9884e-07	7.46944e-05
12032	Bcan	-	1.57422	5.99995	45.6726	6.05883e-07	7.49656e-05
209478	Tbc1d12	+	1.55714	6.43822	45.6631	6.06878e-07	7.49656e-05
627132	Vmn2r93	+	-2.79804	2.65568	45.5496	6.18945e-07	7.60885e-05
16848	Lfng	+	1.46264	6.49859	45.4134	6.33768e-07	7.7538e-05
319478	Cxxc4	+	1.89745	4.80041	45.3677	6.38825e-07	7.77846e-05
17910	Myo15	+	2.24825	4.61425	45.3332	6.4268e-07	7.78812e-05
81879	Tfcp2l1	+	1.78021	5.19502	45.3027	6.46104e-07	7.78812e-05
117148	Necab2	+	1.73582	6.31642	45.2792	6.48756e-07	7.78812e-05
574418	Serinc4	-	2.08325	3.63695	45.1048	6.688e-07	7.99122e-05
12291	Cacna1g	-	1.47611	6.33321	44.9963	6.81611e-07	8.10641e-05
100217468	Snord45b	-	2.35422	3.71643	44.8972	6.93544e-07	8.20332e-05
68469	Sox6os	+	1.78092	5.65057	44.8756	6.96175e-07	8.20332e-05
50525	Spag6l	-	1.77015	4.685	44.7782	7.08178e-07	8.30647e-05
80982	Cemip	-	1.65989	5.77453	44.7148	7.16118e-07	8.35761e-05
18414	Osmr	-	1.93139	5.82595	44.6913	7.19075e-07	8.35761e-05
16491	Kcna3	+	1.62268	6.31871	44.485	7.45681e-07	8.62764e-05
216166	Plk5	+	1.51048	6.21262	44.2828	7.72809e-07	8.90122e-05
382571	Kcnf1	-	1.62622	5.84356	44.23	7.80066e-07	8.94452e-05
229474	Fhdc1	-	1.62745	6.43486	43.9831	8.14984e-07	9.30319e-05
545192	Baiap3	-	1.78897	5.51478	43.9087	8.25839e-07	9.36201e-05
12895	Cpt1b	-	2.19061	5.47694	43.8977	8.27459e-07	9.36201e-05
102632488	Gm29508	-	1.73577	4.78188	43.8663	8.32106e-07	9.37311e-05
17534	Mrc2	+	1.9311	5.7666	43.7959	8.42602e-07	9.40302e-05
12841	Col9a3	+	1.98951	5.13097	43.7447	8.50336e-07	9.40302e-05
77411	Esrp2	-	1.77414	6.26983	43.7439	8.50449e-07	9.40302e-05
100217420	Snora81	+	1.87099	4.389	43.7431	8.50568e-07	9.40302e-05
622408	Mcidas	+	1.82276	5.83585	43.7262	8.53148e-07	9.40302e-05
16869	Lhx1	-	1.83692	5.63567	43.6772	8.60642e-07	9.44489e-05
20350	Sema3f	-	1.2968	6.95692	43.6145	8.70325e-07	9.47887e-05
17760	Map6	+	1.57345	6.14916	43.6092	8.71152e-07	9.47887e-05
69363	Spaca4	-	1.90142	5.7562	43.5812	8.75532e-07	9.48616e-05
387513	Tas2r138	-	2.11453	3.89941	43.508	8.87064e-07	9.57056e-05
381359	Prdm12	+	1.4684	6.41809	43.3076	9.19524e-07	9.86401e-05
76498	Paqr4	-	1.45731	6.36421	43.2928	9.21978e-07	9.86401e-05
71918	Zcchc24	-	1.59955	5.85915	43.1247	9.5027e-07	0.000101214
384185	Arl9	+	2.3694	4.85404	43.1033	9.53953e-07	0.000101214
12484	Cd24a	+	1.61098	6.7732	42.8036	1.007e-06	0.000106401
102465557	Mir6925	+	2.38453	5.22946	42.7288	1.02073e-06	0.000107284
69581	Rhou	+	1.47491	6.26431	42.7125	1.02375e-06	0.000107284
83395	Sp6	+	1.47913	6.42346	42.596	1.04561e-06	0.000108971
55993	Msh4	-	1.77314	5.6748	42.5815	1.04838e-06	0.000108971
102466771	Mir6948	-	2.22102	5.13477	42.5415	1.05602e-06	0.000109081
13190	Dct	-	1.65953	5.21819	42.5314	1.05796e-06	0.000109081
20319	Sfrp2	+	1.53012	6.3097	42.4897	1.06601e-06	0.000109374
108100	Baiap2	+	1.72135	6.27216	42.4725	1.06936e-06	0.000109374
18211	Ntrk1	-	1.58158	5.59869	42.4249	1.07865e-06	0.000109794
81877	Tnxb	+	1.6388	6.58375	42.4076	1.08205e-06	0.000109794
54650	Sfmbt1	+	1.52927	6.98825	42.3191	1.09966e-06	0.00011114
68636	Fahd1	-	5.07061	4.84812	42.1663	1.13077e-06	0.000113834
20670	Sox15	+	1.96022	5.53859	42.0879	1.14711e-06	0.000115007
170483	Grin3b	+	2.03367	5.40159	42.0671	1.15148e-06	0.000115007
102465549	Mir6910	+	1.77567	5.66528	42.0461	1.15592e-06	0.000115007
13614	Edn1	+	1.61423	5.5574	41.8167	1.2056e-06	0.000119364
319565	Syne2	+	1.43973	6.48565	41.8012	1.20905e-06	0.000119364
108760	Galnt16	+	1.50269	6.32596	41.7295	1.2251e-06	0.000119598
100217454	Snord37	+	1.68877	5.71309	41.7146	1.22846e-06	0.000119598
100129	Gpr153	+	1.59844	6.08655	41.6709	1.23838e-06	0.000119598
12297	Cacnb3	+	1.3763	6.68678	41.6633	1.24012e-06	0.000119598
231125	Zfyve28	-	1.56667	6.18608	41.6401	1.24543e-06	0.000119598
68957	Paqr6	+	1.78328	5.56408	41.6238	1.24919e-06	0.000119598
54612	Sfrp5	-	1.47188	6.11407	41.606	1.25329e-06	0.000119598
19981	Rpl37a	+	1.78275	5.78235	41.6008	1.2545e-06	0.000119598
19132	Prph	+	1.49137	6.13477	41.5947	1.25591e-06	0.000119598
21961	Tns1	-	1.59438	5.59641	41.5671	1.26232e-06	0.000119598
243897	Ggn	+	1.61419	5.93387	41.5648	1.26286e-06	0.000119598
15200	Hbegf	-	1.60449	5.7879	41.5098	1.27574e-06	0.000120372
20476	Six6	+	1.552	5.97543	41.4067	1.30029e-06	0.000122237
22761	Zfpm1	+	1.31717	6.97961	41.3769	1.30748e-06	0.000122462
102465627	Mir7036	-	1.97684	5.2946	41.2829	1.33044e-06	0.000124158
102465583	Mir3547	-	1.81833	5.86238	41.2301	1.34355e-06	0.000124926
235402	Lingo1	-	1.25595	7.17838	41.0104	1.39954e-06	0.00012966
17387	Mmp14	+	1.72258	5.96004	40.9905	1.40473e-06	0.000129672
76199	Med13l	+	1.36971	6.84081	40.9055	1.42718e-06	0.00013127
84004	Mcam	+	1.75809	5.34277	40.7743	1.46255e-06	0.00013404
77558	9330179D12Rik	+	1.65398	5.02748	40.724	1.47637e-06	0.000134824
56325	Abcb9	-	1.58543	5.75779	40.7043	1.48182e-06	0.000134841
20289	Scx	+	1.91611	6.09031	40.5991	1.5113e-06	0.000136657
18292	Sebox	+	1.86378	4.94497	40.595	1.51247e-06	0.000136657
14415	Gad1	+	1.52073	5.70682	40.5161	1.53502e-06	0.000137976
13008	Csrp2	+	1.63718	5.97507	40.5062	1.53786e-06	0.000137976
12672	Chrm4	+	1.67826	6.44912	40.4715	1.54794e-06	0.000138394
13116	Cyp46a1	+	1.53543	5.85206	40.3398	1.58674e-06	0.000141199
103551	Epop	-	1.29735	6.86536	40.3277	1.59035e-06	0.000141199
50913	Olig2	+	1.44498	6.75636	40.1731	1.63738e-06	0.000144871
11495	Adam2	-	1.62442	5.05105	40.0787	1.66681e-06	0.000146796
66993	Smarcd3	-	1.55362	5.97351	40.0667	1.67061e-06	0.000146796
102632943	Gm30889	+	1.77714	5.00502	40.0112	1.68824e-06	0.000147836
14813	Grin2c	-	1.52595	6.4252	39.847	1.74159e-06	0.000151988
70350	Basp1	-	2.56329	5.83821	39.6889	1.79468e-06	0.000155775
13082	Cyp26a1	+	1.47271	6.50379	39.6816	1.79717e-06	0.000155775
15416	Hoxb8	+	1.58935	5.61539	39.5638	1.83794e-06	0.00015877
20466	Sin3a	+	1.74087	6.92916	39.4324	1.88462e-06	0.000162255
58235	Nectin1	+	1.31229	6.53896	39.3235	1.92424e-06	0.00016511
330485	Tmem145	+	1.57946	5.42378	39.2876	1.93752e-06	0.000165523
550619	Arid3c	-	1.68361	5.49139	39.2616	1.9472e-06	0.000165523
100217427	Snord52	-	1.82945	4.16816	39.2582	1.94847e-06	0.000165523
386655	Eid2	+	1.3821	6.43696	39.1635	1.98416e-06	0.000167996
329375	Cfap77	-	2.00346	5.65571	39.0547	2.02604e-06	0.000170977
320563	Islr2	-	1.3117	6.50545	39.0275	2.03669e-06	0.00017131
16872	Lhx4	-	1.39513	6.50116	38.6739	2.18038e-06	0.000182795
71846	Syce2	+	1.76386	5.88531	38.4977	2.25612e-06	0.000188526
13656	Egr4	-	1.47593	6.67364	38.4527	2.27589e-06	0.000188807
723925	Mir106b	-	2.4445	4.58519	38.4523	2.27605e-06	0.000188807
12643	Chad	+	1.8543	5.81104	38.4397	2.28163e-06	0.000188807
432466	Gm5424	+	1.88349	4.3972	38.1929	2.39391e-06	0.000197459
16874	Lhx6	-	1.2962	6.69345	38.0726	2.45075e-06	0.000201276
12351	Car4	+	1.5236	5.8377	38.0618	2.45592e-06	0.000201276
234797	6430548M08Rik	+	1.19	6.96555	37.9838	2.49369e-06	0.000203718
102466800	Mir7072	+	1.79323	4.55754	37.9509	2.50979e-06	0.00020438
677884	Pakap	+	1.09883	7.52652	37.9087	2.53064e-06	0.000205424
12300	Cacng2	-	1.53989	5.89621	37.7314	2.62018e-06	0.000212019
16324	Inhbb	-	1.91143	6.04311	37.695	2.63901e-06	0.00021258
238331	Zdhhc22	-	1.49733	5.94934	37.6859	2.64374e-06	0.00021258
15436	Hoxd4	+	1.85018	4.83666	37.6637	2.65529e-06	0.000212839
243312	Elfn1	+	1.36535	6.39643	37.5975	2.69014e-06	0.000214959
240023	Pnldc1	-	2.23704	5.27634	37.4252	2.78313e-06	0.000221697
72215	1700001P01Rik	-	1.58741	5.22491	37.2438	2.8848e-06	0.00022889
101100	Ttll3	+	1.89889	6.17822	37.2324	2.89133e-06	0.00022889
246104	Rhbdl3	+	1.37972	6.27052	37.2001	2.90994e-06	0.000229326
102466217	Mir7033	-	2.41488	4.81263	37.1917	2.91478e-06	0.000229326
18218	Dusp8	-	1.47881	6.23239	37.1574	2.93464e-06	0.000230132
68947	Chst8	-	1.42338	6.24049	37.1431	2.94303e-06	0.000230132
12667	Chrd	+	1.68309	5.42668	37.1125	2.96095e-06	0.000230828
69550	Bst2	-	1.67024	5.28105	37.0594	2.99237e-06	0.000232568
53624	Cldn7	+	1.62464	6.30336	36.9258	3.07299e-06	0.00023811
50793	Orc3	-	1.83553	4.73403	36.9002	3.08866e-06	0.000238601
58220	Pard6b	+	1.23008	6.96214	36.8582	3.11468e-06	0.000239886
103841	Cuedc1	+	1.44498	6.57755	36.8126	3.14311e-06	0.00024135
723897	Mir33	+	2.15213	5.63744	36.7553	3.17928e-06	0.000243275
234836	Il17c	+	1.56818	5.53058	36.7428	3.18722e-06	0.000243275
14115	Fbln2	+	1.73253	5.14292	36.6874	3.22272e-06	0.000245058
14284	Fosl2	+	1.48541	6.75507	36.6733	3.23183e-06	0.000245058
56430	Clip1	-	1.58206	6.35663	36.6618	3.23932e-06	0.000245058
723926	Mir25	-	2.29853	4.1424	36.6237	3.26411e-06	0.00024552
102466776	Mir6966	+	1.82139	5.32819	36.6204	3.26628e-06	0.00024552
104001	Rtn1	-	1.3341	6.6318	36.6082	3.27424e-06	0.00024552
73016	Kremen2	-	1.66976	5.61181	36.5542	3.30985e-06	0.000246776
403178	Plcxd1	+	1.60049	5.926	36.5536	3.31029e-06	0.000246776
26403	Map3k11	+	1.81343	5.48565	36.5278	3.32743e-06	0.000247315
68709	Cilp2	-	1.40879	6.47811	36.5039	3.34344e-06	0.000247315
258665	Olfr815	-	-3.63432	1.4748	36.4993	3.34653e-06	0.000247315
226278	Prlhr	-	1.4683	5.74108	36.463	3.37096e-06	0.000248402
210094	Iglon5	-	1.69553	5.1097	36.4024	3.41229e-06	0.000250725
78408	Fam131a	+	1.40044	6.00812	36.2321	3.53132e-06	0.000258517
14240	Foxb2	-	1.43241	6.53811	36.2119	3.54568e-06	0.000258517
81840	Sorcs2	-	1.374	6.14357	36.2066	3.54953e-06	0.000258517
102466207	Mir6911	+	2.44059	5.60059	36.184	3.56572e-06	0.000258517
234683	Elmo3	+	1.92816	5.02039	36.1778	3.57022e-06	0.000258517
235628	Prss42	+	1.65634	5.17468	36.1656	3.579e-06	0.000258517
68039	Nmb	-	2.09125	5.21972	36.076	3.64434e-06	0.000262495
20271	Scn5a	-	1.21401	6.77385	36.0509	3.66289e-06	0.000262707
57339	Jph1	-	1.42181	5.9712	36.0337	3.67569e-06	0.000262707
228598	Ebf4	+	1.37039	6.33133	36.0304	3.6781e-06	0.000262707
12822	Col18a1	-	1.29875	6.48467	35.944	3.74304e-06	0.000266459
227618	Lrrc26	+	1.71389	4.79676	35.9225	3.75942e-06	0.000266459
17385	Mmp11	-	1.5909	4.98192	35.9087	3.7699e-06	0.000266459
381373	Sp9	+	1.30037	6.83483	35.8987	3.77755e-06	0.000266459
110351	Rap1gap	+	1.12947	7.31331	35.892	3.78274e-06	0.000266459
382639	Zbtb42	+	1.35431	6.81046	35.8436	3.82005e-06	0.000268348
108068	Grm2	-	1.51932	5.29764	35.6945	3.93756e-06	0.000275845
26374	Cop1	+	1.73485	5.88756	35.6571	3.96769e-06	0.000276502
15015	H2-Q4	+	1.47995	5.95622	35.656	3.96857e-06	0.000276502
12700	Cish	+	1.59547	5.27048	35.6003	4.01383e-06	0.000278896
12480	Cd1d2	+	1.75414	4.26549	35.4942	4.1017e-06	0.000284229
64706	Scube1	-	1.40463	6.21849	35.4141	4.16943e-06	0.000288141
102640923	Gm10649	-	1.39606	6.06752	35.3536	4.22137e-06	0.000290945
320453	Dlx4os	+	1.53921	5.42914	35.3044	4.26411e-06	0.000293019
21679	Tead4	-	1.40997	5.98878	35.2926	4.27438e-06	0.000293019
259277	Klk8	+	1.45755	5.74127	35.2413	4.31962e-06	0.000295159
19870	Snord73a	-	1.94801	4.52314	35.2115	4.34609e-06	0.000295159
170625	Snx18	-	1.43175	6.88395	35.2036	4.35313e-06	0.000295159
224912	Crb3	+	1.64638	5.55364	35.1992	4.35711e-06	0.000295159
330959	Snapc5	+	1.48501	5.49499	35.1821	4.37245e-06	0.000295159
102465984	Mir7067	-	2.15026	3.49159	35.1794	4.37486e-06	0.000295159
68233	Fam229a	+	1.76083	5.46344	35.1313	4.41829e-06	0.000296851
53422	Ybx2	+	1.59017	6.51842	35.1259	4.42316e-06	0.000296851
22784	Slc30a3	-	1.32021	6.74862	35.0073	4.53244e-06	0.000303389
445267	Nphs1os	-	1.41409	5.63235	34.9594	4.57747e-06	0.000305603
102466802	Mir7081	-	2.0603	5.3688	34.8999	4.63401e-06	0.000308572
102465625	Mir7032	+	1.8154	5.77884	34.8417	4.69002e-06	0.00031149
15565	Htr6	-	1.29166	6.44641	34.7952	4.73528e-06	0.000313682
54357	Epb41l4b	-	1.31501	6.46081	34.7485	4.78124e-06	0.000315908
229699	Slc16a4	+	2.32626	4.34082	34.6785	4.85109e-06	0.000319697
14371	Fzd9	-	1.57994	6.42136	34.6226	4.90764e-06	0.000322592
67367	Paxbp1	-	1.48698	6.51793	34.5551	4.97682e-06	0.000326301
67912	1600012H06Rik	+	1.70738	5.30707	34.4904	5.0442e-06	0.000329873
259144	Olfr456	-	2.10951	3.6423	34.4762	5.05914e-06	0.000330006
12493	Cd37	-	1.98617	4.99128	34.3437	5.2007e-06	0.000338376
432479	4930404N11Rik	-	1.53005	5.89547	34.3156	5.2312e-06	0.000338518
51886	Fubp1	+	2.82702	6.04327	34.3071	5.24054e-06	0.000338518
217214	Nags	+	1.35911	6.14853	34.3052	5.2426e-06	0.000338518
102466781	Mir6991	+	1.38573	6.55667	34.2904	5.25881e-06	0.00033871
16336	Insl3	+	1.40256	5.84766	34.1479	5.41767e-06	0.000348065
114483369	Mir9b-3	-	1.55904	4.97367	33.9693	5.62429e-06	0.000359862
75480	1700003F12Rik	+	1.96512	5.5855	33.9649	5.62944e-06	0.000359862
75690	Vsig10l	+	1.6147	4.81294	33.9292	5.67179e-06	0.000361665
72949	Ccnt2	+	4.27659	5.47959	33.8883	5.72073e-06	0.000363878
19296	Pvt1	+	1.37656	5.91826	33.8514	5.76529e-06	0.000365398
109349	Fam163b	-	1.58404	5.38767	33.8449	5.7732e-06	0.000365398
225288	Fhod3	+	1.40619	5.96225	33.8289	5.79263e-06	0.000365722
14369	Fzd7	+	1.36936	6.71854	33.6946	5.95887e-06	0.000375291
116939	Pnpla3	+	1.59702	4.70502	33.6798	5.97757e-06	0.000375298
67329	1700018L02Rik	+	1.75864	4.73277	33.6713	5.98833e-06	0.000375298
237397	C2cd4c	-	1.38659	6.16092	33.647	6.01902e-06	0.000376299
231691	Sds	+	1.53068	4.84908	33.6144	6.06067e-06	0.000377098
85030	Tnfrsf25	+	1.34682	5.97082	33.6139	6.0613e-06	0.000377098
16196	Il7	-	1.58364	4.97972	33.5905	6.09131e-06	0.000378046
78925	Srd5a1	-	2.04663	5.31611	33.4872	6.22583e-06	0.000385459
100169874	Gm11110	-	-2.02461	4.35267	33.4671	6.25242e-06	0.00038617
22113	Phlda2	-	1.3873	5.96759	33.4232	6.31094e-06	0.000388845
17755	Map1b	-	1.53537	5.42312	33.3971	6.34587e-06	0.000390057
18577	Pde4a	+	1.44156	6.24791	33.3249	6.44385e-06	0.00039513
76405	1700018B08Rik	-	1.48234	5.79743	33.292	6.48911e-06	0.000396454
14463	Gata4	-	1.33197	6.14694	33.2822	6.50256e-06	0.000396454
15193	Hdgfl2	+	2.88287	5.42938	33.2706	6.51858e-06	0.000396454
100504446	Prr22	+	1.70861	5.90873	33.2554	6.53977e-06	0.000396454
22416	Wnt3a	-	1.26609	6.42245	33.2395	6.56186e-06	0.000396454
14170	Fgf15	+	1.36451	6.0523	33.239	6.56257e-06	0.000396454
64011	Nrgn	-	1.45031	5.24721	33.2308	6.57398e-06	0.000396454
18011	Neurl1a	+	1.17727	6.75747	33.2118	6.60064e-06	0.00039696
100526470	Mir3066	+	2.18291	4.34538	33.2027	6.61342e-06	0.00039696
20315	Cxcl12	+	1.29338	6.22682	33.1648	6.66701e-06	0.000399045
22408	Wnt1	+	1.31179	6.14426	33.1561	6.67937e-06	0.000399045
29867	Cabp1	-	1.10336	7.28046	33.0737	6.79782e-06	0.000405176
107895	Mgat5	+	1.46807	6.09177	33.0341	6.85545e-06	0.000407462
23805	Apc2	+	1.21778	6.67049	33.0255	6.86806e-06	0.000407462
18159	Nppc	-	1.38788	5.94803	32.9782	6.93781e-06	0.000410474
13682	Eif4a2	+	1.66733	6.02187	32.9694	6.95092e-06	0.000410474
107999	Gtpbp6	-	1.5319	6.17859	32.8436	7.14046e-06	0.000420695
20370	Sez6	+	1.48535	6.03486	32.821	7.17523e-06	0.000421771
258502	Olfr279	+	1.44488	5.51719	32.7781	7.24151e-06	0.000424692
15227	Foxf1	+	1.65675	5.95274	32.7287	7.31871e-06	0.000427382
17173	Ascl2	-	1.22529	6.47272	32.7232	7.32725e-06	0.000427382
11459	Acta1	-	1.44155	5.48498	32.7167	7.33753e-06	0.000427382
68232	1700120K04Rik	-	1.86684	5.39484	32.6476	7.44727e-06	0.000431971
436583	Snora74a	+	1.92394	3.94487	32.6459	7.45011e-06	0.000431971
53860	Septin9	+	1.13445	7.43426	32.6056	7.51488e-06	0.000434741
66836	Tmem223	+	2.48394	5.17736	32.5486	7.60772e-06	0.000438507
19013	Ppara	+	1.41009	6.31505	32.5446	7.61428e-06	0.000438507
320472	Ppm1e	-	1.29194	6.31338	32.4436	7.78183e-06	0.000447149
20680	Sox7	+	1.3209	6.26206	32.3445	7.95024e-06	0.000455802
15413	Hoxb5	+	1.79765	6.15008	32.3239	7.98585e-06	0.000456819
78629	1700072I22Rik	+	1.76436	3.70226	32.2886	8.04702e-06	0.000459043
13078	Cyp1b1	-	1.27056	6.39097	32.2808	8.06064e-06	0.000459043
16969	Zbtb7a	+	2.89512	6.99679	32.2105	8.18436e-06	0.000465053
83434	Rsph6a	+	1.71157	5.44498	32.1987	8.2053e-06	0.00046521
93898	Cers1	+	1.45431	5.15529	32.178	8.24226e-06	0.000466271
102466795	Mir7049	-	1.78302	5.55211	32.12	8.34667e-06	0.000470196
22414	Wnt2b	-	1.34356	6.04717	32.1099	8.36496e-06	0.000470196
76566	Rflnb	-	1.2994	6.0123	32.1089	8.36681e-06	0.000470196
12326	Camk4	+	1.44306	5.7292	32.0132	8.54274e-06	0.00047903
60597	Mapk8ip2	+	1.37694	5.74918	31.9742	8.61546e-06	0.000482051
18988	Pou2f3	-	1.53582	5.23902	31.9639	8.63477e-06	0.000482076
226255	Atrnl1	+	1.26583	6.40905	31.924	8.71012e-06	0.000485224
218885	Oxnad1	+	1.80436	4.53051	31.8874	8.78007e-06	0.000487556
387178	Mir183	-	1.77698	4.13288	31.8821	8.79013e-06	0.000487556
14807	Grik3	+	1.3629	6.56298	31.8518	8.84848e-06	0.000488769
75467	Stpg4	-	1.85318	5.26727	31.8509	8.85021e-06	0.000488769
226744	Cnst	+	1.79495	5.51632	31.8336	8.88369e-06	0.00048956
230936	Phf13	-	1.30322	7.2353	31.7747	8.99878e-06	0.000494836
109663	Hoxc11	+	1.33412	5.95945	31.7539	9.03968e-06	0.000496018
232974	Erfl	-	1.30418	5.89561	31.7044	9.13804e-06	0.000500342
72309	Tmem158	-	1.35224	6.58492	31.694	9.15888e-06	0.000500411
209195	Clic6	+	1.37028	5.67599	31.6085	9.33205e-06	0.000508786
14464	Gata5	-	1.32755	5.92323	31.5567	9.43886e-06	0.000512504
13864	Nr2f6	-	1.15548	6.9741	31.5386	9.47633e-06	0.000512504
65079	Rtn4r	+	1.53095	6.17123	31.5338	9.4863e-06	0.000512504
80733	Car15	-	1.56057	4.59155	31.5305	9.4933e-06	0.000512504
19883	Rora	+	1.17426	7.07686	31.527	9.50046e-06	0.000512504
99633	Adgrl2	-	-1.75781	4.47121	31.4712	9.61776e-06	0.000516057
215748	Cnksr3	-	1.45385	6.1036	31.4628	9.6354e-06	0.000516057
16917	Lmx1b	-	1.55494	6.19033	31.4614	9.63849e-06	0.000516057
268595	D430019H16Rik	+	1.34944	5.61432	31.4445	9.67429e-06	0.000516057
107448	Unc5a	+	1.29872	6.30467	31.4429	9.67779e-06	0.000516057
100463519	BB283400	+	1.40058	6.03216	31.4384	9.68742e-06	0.000516057
494497	BC037156	+	-2.23715	3.63626	31.3651	9.84487e-06	0.000523354
26568	Slc27a3	-	1.89606	5.97257	31.2917	1.00054e-05	0.000530615
20931	Surf2	+	3.30606	5.11305	31.2838	1.0023e-05	0.000530615
13388	Dll1	-	1.19674	6.58167	31.2227	1.01591e-05	0.00053671
102465556	Mir6922	-	2.16468	4.93866	31.1649	1.02895e-05	0.000541918
16514	Kcnj11	-	1.26367	5.96085	31.1603	1.03001e-05	0.000541918
231148	Ablim2	+	1.4061	5.84453	31.0806	1.04833e-05	0.000549444
102465561	Mir6930	-	2.31405	5.03165	31.0794	1.04861e-05	0.000549444
225875	Lrfn4	-	1.36415	6.44605	31.0109	1.06466e-05	0.000556716
16520	Kcnj4	-	1.25762	6.21469	30.9892	1.06979e-05	0.000558254
545622	Ptpn3	-	1.21422	6.48811	30.9624	1.07617e-05	0.00056044
18260	Ocln	-	1.27108	6.41787	30.953	1.07842e-05	0.00056047
76183	Celf6	+	1.21954	6.36464	30.9034	1.09037e-05	0.000565531
100217428	Snord57	+	1.68058	4.28179	30.8875	1.09424e-05	0.000565966
234878	Map3k21	+	1.26456	6.38526	30.8817	1.09563e-05	0.000565966
268510	Mgat5b	+	1.33638	6.19066	30.8421	1.10533e-05	0.000569826
68918	1190005I06Rik	-	1.34959	6.04727	30.8254	1.10945e-05	0.000570459
102465598	Mir6989	+	2.19849	5.29143	30.819	1.11102e-05	0.000570459
216795	Wnt9a	+	1.2438	6.49421	30.7617	1.12529e-05	0.000576626
66462	Rex1bd	-	1.341	5.82896	30.7479	1.12875e-05	0.000577244
22411	Wnt11	+	1.07982	7.05494	30.6954	1.14204e-05	0.000582451
353156	Egfl7	+	1.15888	6.56616	30.6898	1.14349e-05	0.000582451
751549	Mir92-1	+	2.00682	4.53762	30.6499	1.15371e-05	0.000586491
73652	2210408F21Rik	+	1.69307	5.106	30.6156	1.16258e-05	0.000589825
14461	Gata2	+	1.02532	7.39536	30.586	1.17031e-05	0.000592059
241118	Asic4	+	1.35692	5.58035	30.573	1.17372e-05	0.000592059
234542	Rtbdn	+	1.33807	5.63307	30.5722	1.17393e-05	0.000592059
12039	Bckdha	-	1.66574	4.64694	30.5591	1.17737e-05	0.000592623
20276	Scnn1a	+	1.36824	5.64501	30.5431	1.18159e-05	0.000593068
217116	Spata20	-	1.36182	5.80681	30.5382	1.18289e-05	0.000593068
12359	Cat	-	1.97756	4.9006	30.4862	1.19673e-05	0.000598835
11552	Adra2b	+	1.27328	6.1031	30.4752	1.19968e-05	0.000599138
64337	Gng13	+	1.47614	5.67543	30.461	1.20351e-05	0.000599879
319545	D430020J02Rik	-	1.57689	4.82701	30.4395	1.20934e-05	0.000601612
260297	Prrt1	+	1.52986	5.12679	30.4129	1.21657e-05	0.000602963
11423	Ache	+	1.30791	6.13864	30.4121	1.21677e-05	0.000602963
56484	Foxo3	-	2.43427	7.41019	30.3199	1.24225e-05	0.000614397
14561	Gdf11	-	1.35588	5.81335	30.3051	1.24638e-05	0.000614593
331474	Rtl5	-	1.57948	4.97011	30.2974	1.24855e-05	0.000614593
243328	Slc29a4	+	1.39573	5.8631	30.2927	1.24986e-05	0.000614593
17919	Myo5b	+	1.33332	6.37639	30.2793	1.25362e-05	0.000615262
19899	Rpl18	+	1.56161	5.38494	30.2697	1.25635e-05	0.000615421
11541	Adora2b	+	1.2546	6.29462	30.2439	1.26365e-05	0.000617811
723904	Mir219a-2	-	2.6331	5.17744	30.1742	1.28366e-05	0.000626397
76469	Cmya5	-	2.01198	5.38123	30.1482	1.29119e-05	0.000628869
258436	Olfr458	-	2.29266	3.71387	30.1116	1.30189e-05	0.000631606
22003	Tpm1	-	1.10858	6.92011	30.1083	1.30287e-05	0.000631606
16499	Kcnab3	+	1.38577	5.72802	30.1037	1.30422e-05	0.000631606
100529076	Snord42a	-	2.35685	3.0574	30.0866	1.30926e-05	0.000632851
100417434	AA543401	+	1.45089	4.78846	30.0284	1.32661e-05	0.000640025
18013	Neurod2	-	1.30809	6.19356	30.0189	1.32946e-05	0.000640194
277414	Trp53i11	+	1.46129	6.22385	29.9979	1.33577e-05	0.000642022
102465196	Mir6376	-	1.87219	5.25129	29.9826	1.34042e-05	0.000643048
230752	Eva1b	+	1.51261	6.3149	29.9544	1.34899e-05	0.00064595
625638	Fam43b	-	1.48686	6.4909	29.9162	1.3607e-05	0.000650339
231602	P2rx2	-	1.42529	5.68719	29.8776	1.37266e-05	0.000654831
434353	A330074K22Rik	-	1.84046	6.44657	29.8504	1.38115e-05	0.000657652
20606	Sstr2	+	1.30244	6.02052	29.8409	1.38412e-05	0.000657842
80290	Gpr146	+	1.08859	6.87043	29.8278	1.38826e-05	0.000658587
100504026	Gm16157	-	1.4254	4.76609	29.7546	1.41152e-05	0.000668383
100217430	Snord66	+	2.18278	4.94129	29.6976	1.42995e-05	0.000674693
11540	Adora2a	+	1.15102	6.79685	29.6953	1.43067e-05	0.000674693
140709	Col26a1	-	1.2027	6.23052	29.6889	1.43277e-05	0.000674693
383787	Ankrd63	-	1.34106	6.59213	29.6684	1.43948e-05	0.000676607
735264	Mir671	+	1.56573	5.96493	29.6442	1.44742e-05	0.000679091
320705	Bend6	-	1.72379	5.55483	29.6325	1.45127e-05	0.000679653
15370	Nr4a1	+	1.32564	5.69173	29.6048	1.46049e-05	0.000682718
102466914	Mir7088	+	1.67082	5.40477	29.5544	1.47736e-05	0.000689345
232984	B3gnt8	+	1.42795	5.823	29.5404	1.48208e-05	0.00069029
330695	Ctxn1	-	1.44998	6.04716	29.4877	1.50002e-05	0.000697371
14422	B4galnt2	-	1.28822	5.86853	29.4595	1.50972e-05	0.000698469
14706	Gng4	+	1.47204	6.13229	29.4576	1.51038e-05	0.000698469
59002	Wrap73	+	1.37612	5.85566	29.457	1.51057e-05	0.000698469
13429	Dnm1	-	1.45385	5.83022	29.4233	1.52227e-05	0.000702607
114483817	Mir12202	+	2.14999	5.0051	29.3581	1.54516e-05	0.000711889
319454	Rptoros	-	2.20003	4.44814	29.3325	1.55424e-05	0.000714782
102465559	Mir6927	+	2.24398	5.43549	29.2853	1.57117e-05	0.000720226
30843	Fbxl12	-	6.64312	4.2831	29.9232	1.57171e-05	0.000720226
14559	Gdf1	+	1.26875	6.59112	29.2209	1.59455e-05	0.000729383
16796	Lasp1	+	1.49369	6.32405	29.1946	1.60421e-05	0.000732493
78248	Armcx1	+	1.70545	3.8125	29.1759	1.61111e-05	0.000734331
15206	Hes2	+	1.1897	6.4601	29.1674	1.61426e-05	0.000734459
101809	Spred3	-	1.4022	4.82673	29.0953	1.64127e-05	0.000744288
225870	Rin1	+	1.49532	5.42393	29.0942	1.64168e-05	0.000744288
15571	Elavl3	-	1.66474	5.26119	29.0642	1.65306e-05	0.000747419
102132	E230013L22Rik	+	1.37418	5.23219	29.0606	1.65444e-05	0.000747419
231004	Samd11	-	1.58062	3.97616	29.046	1.66001e-05	0.000747597
234577	Cpne2	+	1.38149	5.95679	29.0443	1.66068e-05	0.000747597
14462	Gata3	-	1.22834	6.15109	29.0274	1.66715e-05	0.000749193
330166	Miat	-	1.30589	6.00992	29.014	1.67232e-05	0.000750195
217212	Pyy	-	1.36124	5.34419	28.9802	1.6854e-05	0.000754513
380768	Ccdc177	-	1.22322	6.35795	28.9739	1.68784e-05	0.000754513
102465597	Mir6988	+	1.48956	5.26402	28.902	1.71611e-05	0.00076581
22422	Wnt7b	-	1.0775	7.23831	28.886	1.72249e-05	0.0007667
70445	Cd248	+	1.32761	5.77608	28.8819	1.7241e-05	0.0007667
66515	Cul7	+	1.37155	6.22377	28.8608	1.73253e-05	0.000767054
100303751	Snora31	+	2.29905	3.87615	28.8587	1.73341e-05	0.000767054
100526530	Mir1843a	-	3.73611	3.6234	28.8574	1.7339e-05	0.000767054
72147	Zbtb46	-	1.02803	7.06848	28.8297	1.74507e-05	0.000769765
257971	Olfr1382	+	1.65987	3.61864	28.8273	1.74605e-05	0.000769765
239405	Rspo2	-	1.48804	5.62777	28.7848	1.76329e-05	0.00077603
100316739	Mir1224	+	1.79605	5.00838	28.7676	1.77032e-05	0.000777442
381347	4930412O13Rik	+	1.33405	5.94107	28.7621	1.77258e-05	0.000777442
100526555	Mir3087	+	1.47981	5.78062	28.7371	1.78291e-05	0.000780366
319520	Dusp4	+	1.09966	6.8436	28.7312	1.78535e-05	0.000780366
20312	Cx3cl1	+	1.33747	5.3216	28.6946	1.80056e-05	0.000785672
24136	Zeb2	-	1.09013	6.94895	28.6844	1.80482e-05	0.000786188
20519	Slc22a3	-	1.39117	5.6363	28.675	1.80878e-05	0.000786575
18511	Pax9	+	1.42387	6.2351	28.6636	1.81356e-05	0.000787311
100036523	Gm16982	-	1.88282	5.31387	28.6402	1.82345e-05	0.000790265
74253	Klrg2	-	1.22091	6.26082	28.6034	1.83914e-05	0.000795714
233335	Synm	-	1.28681	6.24536	28.5918	1.84407e-05	0.000796384
12702	Socs3	-	1.101	6.67756	28.5824	1.84812e-05	0.000796384
230484	Usp1	+	1.40582	6.64054	28.578	1.85003e-05	0.000796384
208076	Pknox2	-	1.3222	6.08796	28.5358	1.86829e-05	0.000802894
76422	Mroh3	-	1.48331	4.55637	28.5069	1.88089e-05	0.000806952
226180	Ina	+	1.44755	5.50462	28.4547	1.90392e-05	0.000815465
15896	Icam2	-	2.3758	5.06062	28.3997	1.92852e-05	0.000823357
16147	Ihh	-	1.18412	6.57625	28.3991	1.92879e-05	0.000823357
20353	Sema4c	-	1.17971	6.61576	28.3821	1.93648e-05	0.000825262
224530	Acat3	-	1.5244	4.77604	28.3302	1.96008e-05	0.000833932
226250	Afap1l2	-	1.23539	6.08455	28.3108	1.969e-05	0.000836333
67701	Wfdc2	+	1.31086	5.36895	28.2321	2.00562e-05	0.000850465
227157	Mpp4	-	1.77666	5.06294	28.2251	2.00892e-05	0.000850465
226751	Cdc42bpa	+	1.35671	6.13545	28.194	2.02359e-05	0.000854842
235415	Cplx3	-	1.32225	5.34856	28.1885	2.0262e-05	0.000854842
100217425	Snord45c	-	3.14337	2.61204	28.182	2.02929e-05	0.000854842
70419	2810408A11Rik	-	1.36443	5.18984	28.1746	2.03284e-05	0.00085493
387222	Mir29a	-	3.03725	4.4415	28.1383	2.0502e-05	0.000860813
70615	Ankrd24	+	1.20503	6.28449	28.0984	2.0695e-05	0.000867493
100087	Kti12	+	1.37332	6.08792	28.0515	2.09247e-05	0.000875686
105975	AU022754	+	2.31907	4.10094	28.0384	2.0989e-05	0.000876941
100529074	Snora33	-	1.87471	3.27093	28.0281	2.10398e-05	0.000877632
258695	Olfr1453	-	-1.85111	3.12744	27.9943	2.12081e-05	0.000883208
170935	Grid2ip	+	1.03918	6.91952	27.946	2.14507e-05	0.00089186
20418	Shc3	-	1.25544	5.9071	27.9299	2.1532e-05	0.000893646
171196	Vmn1r22	-	-2.23914	2.45806	27.9237	2.15635e-05	0.000893646
71768	Vwce	+	1.47436	5.51483	27.8804	2.17851e-05	0.000901369
373864	Col27a1	+	1.18917	6.45452	27.8124	2.21375e-05	0.000914468
102465642	Mir7060	+	2.53553	4.98051	27.7951	2.22282e-05	0.000916735
18844	Plxna1	-	1.19917	6.57349	27.7267	2.2591e-05	0.000930198
100316712	Mir1966	+	1.99251	5.95964	27.6532	2.29877e-05	0.000945007
19206	Ptch1	-	1.05349	7.54954	27.6367	2.3078e-05	0.000945028
20713	Serpini1	+	1.50245	4.49959	27.6349	2.30877e-05	0.000945028
257962	Olfr222	-	1.3768	5.19753	27.6328	2.3099e-05	0.000945028
100504112	Ccer2	+	1.4585	5.31804	27.6109	2.32196e-05	0.000947699
20845	Star	+	1.80633	4.14162	27.6075	2.32385e-05	0.000947699
57260	Ltb4r2	+	1.39198	5.97511	27.5953	2.33054e-05	0.000948916
212539	Gm266	-	1.16996	6.35597	27.5717	2.34364e-05	0.000949717
239083	Ccnb1ip1	-	1.58191	4.59866	27.5707	2.3442e-05	0.000949717
225518	Prdm6	+	1.36018	6.57653	27.5685	2.34543e-05	0.000949717
20266	Scn1b	-	1.40886	5.97417	27.565	2.34736e-05	0.000949717
23920	Insrr	+	1.37246	5.12418	27.5367	2.3632e-05	0.000954615
243923	Rgs9bp	-	1.31348	5.8226	27.5122	2.37705e-05	0.000958694
100302498	Snora21	-	1.86037	4.94507	27.4829	2.39365e-05	0.00096387
433215	Tmem262	+	1.70632	4.85892	27.4621	2.40553e-05	0.000967127
74644	4930426D05Rik	+	1.32745	5.63527	27.452	2.4113e-05	0.000967928
100041585	Amd2	-	2.29922	6.10669	27.4051	2.43837e-05	0.000976555
18217	Ntsr2	+	1.31649	5.58633	27.3952	2.44416e-05	0.000976555
619547	Rpl34-ps1	-	1.48095	5.7048	27.395	2.44425e-05	0.000976555
140489	Bhlhe23	-	1.1729	6.44001	27.3766	2.45504e-05	0.000979335
13824	Epb41l4a	-	1.27649	6.34232	27.3498	2.47077e-05	0.00098362
102693	Phldb1	-	1.24085	6.381	27.3452	2.47347e-05	0.00098362
17927	Myod1	+	1.17399	6.11488	27.3365	2.47861e-05	0.000984132
387150	Mir132	+	1.57735	4.74635	27.3025	2.49879e-05	0.000989152
68521	Fam189b	+	1.55583	5.61926	27.3022	2.49899e-05	0.000989152
238330	Irf2bpl	-	1.07086	6.81742	27.2665	2.52036e-05	0.000996069
22337	Vdr	-	1.24965	5.72032	27.2556	2.52698e-05	0.000997145
271813	Agbl2	+	1.58962	5.44762	27.2369	2.5383e-05	0.00100007
22415	Wnt3	+	1.29486	6.07582	27.2224	2.5471e-05	0.00100199
13488	Drd1	-	1.25479	5.86409	27.2004	2.56054e-05	0.00100573
21356	Tapbp	+	1.37042	5.62911	27.1732	2.57728e-05	0.00101075
665119	Sec14l5	+	1.38567	5.61569	27.1513	2.59082e-05	0.00101451
29857	Mapk12	-	1.53178	5.65581	27.1396	2.59809e-05	0.0010158
21859	Timp3	+	1.34033	5.1951	27.1156	2.61306e-05	0.00102009
12831	Col5a1	+	1.25613	5.95294	27.1017	2.62179e-05	0.00102136
22719	Zfp61	-	1.32605	5.71852	27.0978	2.62429e-05	0.00102136
230587	Glis1	+	1.19086	6.38455	27.0824	2.63399e-05	0.00102262
110058	Syt17	-	1.25645	6.40732	27.0772	2.63727e-05	0.00102262
225908	Myrf	-	1.39398	5.27728	27.0736	2.63953e-05	0.00102262
14674	Gna13	+	1.38729	5.9972	27.0056	2.68298e-05	0.00103696
12686	Elovl3	+	1.30878	5.24258	27.003	2.68465e-05	0.00103696
11603	Agrn	-	1.08406	6.67693	26.9745	2.70311e-05	0.00104251
258438	Olfr215	-	1.34942	4.85356	26.9605	2.71221e-05	0.00104404
434280	Sox1ot	+	1.23185	6.35826	26.9513	2.71824e-05	0.00104404
60425	Doc2g	+	2.01446	4.87119	26.9497	2.71931e-05	0.00104404
15936	Ier2	-	1.27828	6.71862	26.9158	2.74157e-05	0.00104693
71302	Arhgap26	+	1.2212	6.23149	26.9151	2.74201e-05	0.00104693
22420	Wnt6	+	1.24391	6.20505	26.9139	2.74285e-05	0.00104693
66569	Gdpd1	-	1.37956	5.79164	26.9133	2.74322e-05	0.00104693
72114	Zbed3	+	1.23836	6.34612	26.8499	2.78546e-05	0.00106146
100124459	Mir877	-	1.713	5.64269	26.8248	2.80233e-05	0.0010663
12952	Cry1	-	1.09248	6.8571	26.7478	2.85488e-05	0.00108318
237847	Rtn4rl1	+	1.21589	6.50421	26.7474	2.85516e-05	0.00108318
212632	Iffo2	+	1.0058	7.05515	26.729	2.86793e-05	0.00108636
224022	Slc7a4	-	1.2553	5.96034	26.7231	2.87203e-05	0.00108636
100043609	Gm14207	-	1.34143	5.71071	26.6983	2.88929e-05	0.00109127
68986	Gad1os	-	1.35704	5.58932	26.6919	2.89375e-05	0.00109135
16880	Lifr	+	1.17569	6.6724	26.6842	2.89913e-05	0.00109176
620695	Gm13889	-	1.19913	6.318	26.6587	2.91711e-05	0.00109692
240055	Neurl1b	+	1.2634	5.81318	26.6182	2.94582e-05	0.00110602
320749	D630041G03Rik	-	1.21826	5.95852	26.6124	2.94995e-05	0.00110602
19713	Ret	-	1.19515	6.02823	26.5745	2.97716e-05	0.00111458
216963	Git1	+	1.45895	6.53714	26.5411	3.00144e-05	0.00112203
67217	L3hypdh	-	1.34612	5.60072	26.534	3.00661e-05	0.00112232
78757	Rictor	+	1.26021	6.71887	26.4835	3.0437e-05	0.00113451
100628611	Mir5107	+	1.45579	5.19742	26.4573	3.06314e-05	0.0011401
76789	Mzt1	-	1.68334	6.37442	26.4489	3.06941e-05	0.00114029
319475	Zfp672	-	1.22813	6.28669	26.4446	3.07257e-05	0.00114029
104215	Rhoq	+	1.31903	6.24415	26.4241	3.08792e-05	0.00114432
78213	4930563M20Rik	-	1.38387	5.31617	26.4077	3.10027e-05	0.00114604
209047	Gipc3	-	1.23886	5.72918	26.406	3.10154e-05	0.00114604
399548	Scn4b	+	1.26731	5.8263	26.3269	3.16192e-05	0.00116667
15284	Hlx	-	1.20259	6.42188	26.2949	3.18669e-05	0.00117412
69399	1700025G04Rik	-	1.35377	5.81074	26.2536	3.21892e-05	0.00118327
791423	Gm11190	-	1.54848	3.8355	26.2513	3.22078e-05	0.00118327
72225	1700003M07Rik	+	1.32222	5.63816	26.2397	3.22985e-05	0.0011849
102278	Cpne7	+	1.28253	5.58344	26.1791	3.27805e-05	0.00120086
56213	Htra1	+	1.16079	6.26242	26.1452	3.30536e-05	0.00120601
114128	Laptm4b	+	1.33091	5.75807	26.1443	3.30609e-05	0.00120601
98732	Rab3gap2	+	1.62882	5.57313	26.1441	3.30626e-05	0.00120601
11595	Acan	+	1.45056	4.91041	26.1093	3.33455e-05	0.00121415
100316677	Mir1199	-	1.59956	5.57081	26.105	3.33807e-05	0.00121415
75614	Rab26os	+	2.69017	4.64805	26.0768	3.36118e-05	0.00121812
64242	Ngb	-	1.32453	5.33126	26.073	3.36434e-05	0.00121812
20667	Sox12	-	1.05896	7.05641	26.0705	3.36633e-05	0.00121812
72287	Plekhf1	-	1.34026	5.38095	26.0682	3.36824e-05	0.00121812
102465968	Mir6537	-	2.20495	5.33791	26.0627	3.37282e-05	0.00121812
94214	Spock2	+	1.348	6.06579	26.0077	3.41858e-05	0.00123291
15512	Hspa2	+	1.21613	6.26582	25.9951	3.4292e-05	0.00123327
69032	Lyzl4	-	1.2699	5.89085	25.9897	3.43371e-05	0.00123327
268935	Scube3	+	1.16263	6.32212	25.9893	3.43406e-05	0.00123327
75124	Nxnl2	+	1.1566	6.09309	25.9829	3.43952e-05	0.0012335
269356	Slc4a11	-	1.48576	5.91689	25.9743	3.44675e-05	0.00123436
29873	Cspg5	+	1.84209	5.94831	25.9675	3.45251e-05	0.00123469
232836	Galp	+	1.45437	4.04761	25.9509	3.46661e-05	0.00123644
215001	Wfikkn1	-	1.92698	4.8955	25.9482	3.4689e-05	0.00123644
26457	Slc27a1	+	1.19613	6.13338	25.9412	3.47492e-05	0.00123644
78088	Sowahb	-	1.18066	6.43535	25.9391	3.47673e-05	0.00123644
18025	Nfe2l3	+	1.28141	5.86165	25.9265	3.48747e-05	0.00123854
20357	Sema5b	+	1.21071	6.17263	25.904	3.50681e-05	0.00124368
18162	Npr3	-	1.23146	6.50131	25.8937	3.51575e-05	0.00124407
15213	Hey1	-	1.41343	6.45193	25.8865	3.52195e-05	0.00124407
102465897	Mir1668	-	1.52798	5.36653	25.8859	3.52252e-05	0.00124407
240960	Dnah14	+	1.34288	4.59709	25.864	3.54153e-05	0.00124906
102466763	Mir6913	+	1.42098	5.28572	25.846	3.55727e-05	0.00125288
100217444	Snord65	+	1.53821	3.67593	25.827	3.57393e-05	0.00125702
19052	Ppp2ca	+	1.21436	6.57165	25.8017	3.59626e-05	0.00126314
66180	P3h4	-	1.41692	6.02237	25.7793	3.61621e-05	0.0012684
100217465	Snord111	-	2.01695	4.64373	25.7688	3.62558e-05	0.00126854
66493	Mrpl51	+	1.57238	5.1009	25.7677	3.62652e-05	0.00126854
15394	Hoxa1	-	1.8322	4.34762	25.7561	3.63692e-05	0.0012695
102633159	Gm31057	+	1.77084	5.64525	25.7536	3.6392e-05	0.0012695
13654	Egr2	+	0.996694	6.98761	25.7183	3.67102e-05	0.00127886
102465596	Mir6987	-	2.30855	5.00725	25.7056	3.68255e-05	0.00128113
231727	B3gnt4	+	1.1356	6.20013	25.6936	3.69347e-05	0.0012828
78266	Zfp687	-	1.15342	6.58845	25.6893	3.6974e-05	0.0012828
20481	Ski	-	1.1469	6.97499	25.5872	3.79198e-05	0.0013134
20299	Ccl22	+	1.35128	4.86674	25.5831	3.79587e-05	0.0013134
208151	Tmem132b	+	1.161	6.25623	25.5434	3.83334e-05	0.00132457
217721	Flvcr2	+	1.27594	5.79511	25.5066	3.8685e-05	0.00133492
20664	Sox1	+	1.29371	6.59834	25.4778	3.8962e-05	0.00134032
320974	Lrrn4	-	1.27144	5.65538	25.4773	3.89669e-05	0.00134032
22115	Tssk2	+	1.58147	5.26657	25.474	3.89989e-05	0.00134032
27220	Cartpt	-	1.3713	5.69545	25.4591	3.91439e-05	0.0013435
320844	Amigo3	+	1.33744	5.8386	25.4425	3.93051e-05	0.00134723
54613	St3gal6	-	1.28339	5.90403	25.4304	3.9424e-05	0.00134851
18053	Ngfr	-	1.18816	6.04561	25.4246	3.94806e-05	0.00134851
74408	4933414I15Rik	-	1.34124	5.03579	25.4225	3.95009e-05	0.00134851
68566	Caly	-	1.20407	5.60485	25.4048	3.9675e-05	0.00135199
102465997	Mir8119	-	1.34041	4.98389	25.4015	3.97083e-05	0.00135199
102639115	Gm15343	-	1.26163	5.22086	25.3743	3.99772e-05	0.00135802
23882	Gadd45g	+	2.30838	6.85837	25.3684	4.00357e-05	0.00135802
14573	Gdnf	+	0.973317	7.18639	25.3632	4.00875e-05	0.00135802
74309	Osbp2	-	1.01853	6.73435	25.361	4.01095e-05	0.00135802
16814	Lbx1	-	1.37156	6.23379	25.3541	4.01786e-05	0.00135802
432855	Zfhx2os	+	1.35054	5.76828	25.3516	4.02042e-05	0.00135802
102466998	Mir6546	-	0.952468	7.15042	25.3426	4.0294e-05	0.00135926
171567	Nme7	+	1.31715	4.60283	25.2906	4.08189e-05	0.00137515
276829	Smtnl2	-	1.22	5.86612	25.2639	4.10918e-05	0.00138252
192650	Cabp7	-	1.14818	6.4135	25.2507	4.12272e-05	0.00138391
208285	Cyp4f17	+	1.37388	4.76446	25.2481	4.12546e-05	0.00138391
381983	Lmtk3	+	1.17307	6.03755	25.2439	4.12972e-05	0.00138391
102465698	Mir7212	+	1.50487	5.38016	25.2388	4.13496e-05	0.00138391
16011	Igfbp5	-	1.28639	5.75187	25.1977	4.17766e-05	0.00139638
108699	Chn1	-	1.16974	6.78447	25.1831	4.19289e-05	0.00139858
100303740	Snora75	-	2.1089	3.62364	25.1809	4.19518e-05	0.00139858
77697	Mmab	-	1.56999	4.86345	25.1287	4.25027e-05	0.00141381
238693	Zfp58	-	1.40569	4.72833	25.1272	4.25194e-05	0.00141381
13835	Epha1	-	1.36221	4.73954	25.1102	4.27001e-05	0.00141798
751865	Sap25	+	1.48361	5.52737	25.0997	4.2812e-05	0.00141981
224093	Fam43a	+	1.0763	6.54403	25.0924	4.28906e-05	0.00141981
11925	Neurog3	+	1.25759	5.86684	25.0892	4.2925e-05	0.00141981
12496	Entpd2	+	1.33987	5.48766	25.0843	4.29773e-05	0.00141981
68040	Zfp593	-	2.50869	5.2252	25.0751	4.30764e-05	0.00142124
328643	Vwa5b2	+	1.33886	4.83154	24.998	4.39178e-05	0.00144714
15207	Hes3	-	1.23739	5.71262	24.9765	4.41547e-05	0.00145171
20464	Sim1	+	1.20162	6.38504	24.9688	4.42405e-05	0.00145171
105844	Card10	-	1.13718	6.29352	24.9651	4.42817e-05	0.00145171
54525	Syt7	+	1.28706	6.24837	24.9615	4.43215e-05	0.00145171
723958	Mir196a-2	+	1.25548	4.96892	24.9598	4.43404e-05	0.00145171
108660	Rnf187	-	1.1771	6.05482	24.9399	4.45625e-05	0.00145711
73748	Gadl1	+	1.33269	4.39515	24.926	4.47182e-05	0.00146034
73322	1700039E22Rik	-	1.21465	6.05905	24.913	4.48647e-05	0.00146325
19645	Rb1	-	1.27944	6.46955	24.8924	4.50975e-05	0.00146897
22348	Slc32a1	+	1.34549	5.66163	24.875	4.52955e-05	0.00147355
108168987	Gm13205	-	1.45715	6.29566	24.8691	4.53623e-05	0.00147384
105244370	Gm14261	+	1.49007	5.72246	24.8608	4.5457e-05	0.00147505
433470	AA467197	+	1.48588	5.0016	24.8237	4.58842e-05	0.00148702
102465590	Mir6977	-	1.2002	6.03836	24.814	4.59958e-05	0.00148875
22421	Wnt7a	-	1.12418	6.15639	24.7624	4.65982e-05	0.00150634
110279	Bcr	+	1.1308	6.7437	24.7555	4.66794e-05	0.00150706
102637107	Ptf1aos	-	1.28826	5.51385	24.7457	4.67948e-05	0.00150888
242083	Ppm1l	+	1.19804	6.42327	24.7328	4.69471e-05	0.00151189
381990	Zbtb2	-	1.12173	6.73815	24.7226	4.70684e-05	0.00151389
15519	Hsp90aa1	-	1.10847	6.68819	24.6911	4.74435e-05	0.00152403
102466792	Mir7038	+	1.857	5.43342	24.6776	4.7606e-05	0.00152602
77583	Notum	-	1.03965	6.76017	24.676	4.76248e-05	0.00152602
69274	Ctdspl	+	1.16836	6.38662	24.6661	4.77442e-05	0.00152622
239559	A4galt	-	1.40909	5.99224	24.6656	4.77503e-05	0.00152622
103710	Slc35e4	-	1.20707	6.02619	24.6156	4.8358e-05	0.00154371
100041351	Gm3285	+	1.37726	4.27018	24.5937	4.86258e-05	0.00155033
11966	Atp6v1b2	+	1.6122	5.11336	24.5845	4.87399e-05	0.00155203
68929	Mospd3	-	1.26424	6.19069	24.5605	4.9037e-05	0.00155955
20665	Sox10	-	1.32705	5.53636	24.5496	4.91716e-05	0.00156189
73472	Spata18	+	1.25077	5.54211	24.5266	4.94596e-05	0.00156833
382253	Cdkl5	-	1.80168	5.39044	24.5236	4.94972e-05	0.00156833
23921	Sh2b2	-	-1.56166	6.02835	24.5104	4.96631e-05	0.00157164
21379	Tbrg4	-	1.12371	6.2317	24.5008	4.97835e-05	0.0015735
102465702	Mir7219	-	2.11046	4.83317	24.4889	4.99343e-05	0.00157632
72269	Cda	-	1.28045	4.79072	24.4387	5.05754e-05	0.00159075
14724	Gp1bb	-	1.17534	6.37252	24.4375	5.05904e-05	0.00159075
56700	Glmp	+	1.59728	4.78729	24.4341	5.06344e-05	0.00159075
70359	Gtpbp3	+	1.18735	6.13716	24.4336	5.06401e-05	0.00159075
22064	Trpc2	+	1.7216	5.39194	24.4265	5.07316e-05	0.00159166
58222	Rab37	+	1.06176	6.60102	24.406	5.09961e-05	0.00159785
75770	Brsk2	+	1.22837	6.08401	24.4016	5.10537e-05	0.00159785
53867	Col5a3	-	1.27789	4.90941	24.3674	5.14995e-05	0.00160851
102465654	Mir7079	+	1.49214	3.63952	24.3578	5.16248e-05	0.00160851
213522	Plekhg6	-	1.21256	5.22303	24.357	5.16365e-05	0.00160851
238252	Gpr135	-	1.27445	6.02132	24.3562	5.16459e-05	0.00160851
229003	Helz2	-	1.34505	5.14209	24.3406	5.18523e-05	0.00161297
102466783	Mir7000	-	1.2166	5.95134	24.3322	5.19626e-05	0.00161372
100861869	Gm21283	-	1.40366	4.81704	24.3292	5.20025e-05	0.00161372
13017	Ctbp2	-	0.878264	7.57609	24.3153	5.2187e-05	0.00161748
331532	Tceal5	-	1.65793	3.65678	24.2788	5.26741e-05	0.0016306
237759	Col23a1	+	1.60944	5.63821	24.2727	5.27562e-05	0.00163117
77682	9230102O04Rik	-	1.27765	5.21106	24.247	5.31025e-05	0.00163233
64339	Fndc4	-	1.30143	5.62913	24.245	5.31302e-05	0.00163233
66873	Tril	-	1.17353	6.35844	24.2445	5.31362e-05	0.00163233
16153	Il10	+	1.31982	4.90552	24.2444	5.31381e-05	0.00163233
232430	Crebl2	+	1.48121	5.7555	24.2425	5.31643e-05	0.00163233
50914	Olig1	+	1.07938	6.64466	24.2415	5.31769e-05	0.00163233
102465570	Mir6945	-	1.47774	5.51456	24.2091	5.36194e-05	0.00164394
115488122	Gm36445	+	1.21534	6.05992	24.2003	5.3739e-05	0.00164564
269610	Chd5	+	1.54584	6.04375	24.1698	5.41602e-05	0.00165452
225743	Rnf165	-	1.17962	6.0291	24.1658	5.42153e-05	0.00165452
66647	Nsmce3	-	1.27393	5.74425	24.1652	5.42231e-05	0.00165452
320924	Ccbe1	-	1.20907	5.79676	24.1591	5.43086e-05	0.00165515
19416	Rasd1	-	1.0924	6.14501	24.1478	5.44649e-05	0.00165794
56437	Rrad	-	1.26941	5.81344	24.1413	5.45562e-05	0.00165874
12394	Runx1	-	0.980851	7.04388	24.1269	5.47562e-05	0.00166285
664883	Nova1	-	2.55251	6.19891	24.1138	5.49411e-05	0.00166648
258666	Olfr822	+	-2.40516	2.15287	24.0462	5.58997e-05	0.00169174
19216	Ptger1	+	1.45862	5.68236	24.0457	5.59062e-05	0.00169174
574403	Insyn2b	+	2.1876	4.6161	23.9966	5.66146e-05	0.0017108
115487221	LOC115487221	-	1.71395	4.51594	23.9928	5.66697e-05	0.0017108
66284	Gkn2	+	1.30349	4.86351	23.9757	5.69188e-05	0.00171629
105653	Phyhip	+	1.23628	5.20044	23.9629	5.71064e-05	0.00171992
67544	Fam120b	+	1.35468	5.17277	23.953	5.72508e-05	0.00172224
27279	Tnfrsf12a	-	1.38174	5.57007	23.9294	5.75991e-05	0.00173068
667977	Gm8909	-	1.27755	5.49875	23.923	5.76941e-05	0.0017315
76854	Gper1	+	1.37048	5.18509	23.9103	5.7883e-05	0.00173408
72599	Pdia5	-	1.64417	5.72772	23.9081	5.79155e-05	0.00173408
228136	Zdhhc5	-	1.26654	6.59004	23.8942	5.81221e-05	0.00173823
102466801	Mir7077	+	1.9132	5.48197	23.8895	5.81925e-05	0.0017383
630499	H2-K2	-	1.47368	5.41175	23.8818	5.83085e-05	0.00173839
102465661	Mir7090	+	2.09035	4.77544	23.8802	5.83315e-05	0.00173839
78560	Adgra2	+	1.21109	6.19372	23.8707	5.84746e-05	0.00174062
14177	Fgf6	+	1.22269	5.25647	23.8445	5.88697e-05	0.00175035
56847	Aldh1a3	-	1.20023	5.99921	23.836	5.89995e-05	0.00175217
243339	Tmem130	-	1.26512	5.21375	23.817	5.92878e-05	0.00175829
102857	Slc6a8	+	3.09132	3.69611	23.8134	5.9343e-05	0.00175829
12123	Hrk	+	1.46137	6.02812	23.7938	5.96436e-05	0.00176515
15421	Hoxc12	+	1.12581	6.24821	23.7841	5.9793e-05	0.00176752
433202	Gm9925	+	1.55884	4.77893	23.765	6.00876e-05	0.00177241
67125	Tspan31	-	1.60857	4.86528	23.7621	6.01336e-05	0.00177241
102465900	Mir8112	+	1.70791	3.8652	23.76	6.01662e-05	0.00177241
69771	1810019D21Rik	+	1.50238	5.20867	23.7484	6.0346e-05	0.00177455
100303746	Snora20	+	1.92296	4.80139	23.7463	6.03777e-05	0.00177455
23833	Cd52	-	1.58286	4.55369	23.7393	6.04877e-05	0.00177574
18975	Polg	-	0.921195	7.17157	23.7313	6.06129e-05	0.00177738
320609	Strip2	+	1.3296	5.85946	23.6903	6.12569e-05	0.0017942
20971	Sdc4	-	1.5166	5.91225	23.6773	6.14636e-05	0.00179711
14029	Evx2	-	1.18517	6.3938	23.6752	6.14967e-05	0.00179711
117229	Stk33	-	1.27032	5.21574	23.6536	6.18411e-05	0.00180418
78309	Cul9	-	1.43916	5.56933	23.6512	6.18798e-05	0.00180418
14979	H2-Ke6	-	1.10915	6.11718	23.6124	6.25033e-05	0.0018196
433004	B830017H08Rik	+	1.1695	6.24502	23.5985	6.27278e-05	0.0018196
319504	Nrcam	+	1.42922	6.10385	23.5942	6.27974e-05	0.0018196
52348	Vps37a	+	2.40978	4.90882	23.5928	6.28213e-05	0.0018196
14794	Spsb2	+	1.2452	5.69631	23.5921	6.28329e-05	0.0018196
237362	Npffr1	+	1.23751	5.23164	23.5919	6.28355e-05	0.0018196
99152	Anapc2	+	1.25677	5.43082	23.5697	6.31977e-05	0.00182802
244723	Olfm2	-	0.980109	7.02476	23.5385	6.37097e-05	0.00184074
76943	Psapl1	+	1.22577	5.25774	23.5274	6.38946e-05	0.001844
276952	Rasl10b	+	1.16433	5.85837	23.519	6.40324e-05	0.0018459
76233	Dnttip1	+	1.24548	5.96514	23.4769	6.47352e-05	0.00186405
56455	Dynll1	-	1.75662	5.68399	23.4619	6.49879e-05	0.00186923
724062	Mir101b	+	2.02202	5.11966	23.4352	6.54412e-05	0.00188015
71957	Ints11	+	1.40575	4.91088	23.4184	6.57268e-05	0.00188479
16873	Lhx5	+	1.29927	5.30506	23.417	6.57504e-05	0.00188479
12836	Col7a1	+	1.30868	5.29473	23.4073	6.59164e-05	0.00188744
107182	Btaf1	+	1.63643	6.27215	23.3812	6.63646e-05	0.00189815
100042332	2810410L24Rik	-	1.25696	6.16654	23.339	6.70986e-05	0.001917
246277	Csad	-	1.1821	5.83804	23.313	6.75538e-05	0.00192461
328789	Lhfpl5	+	1.15613	5.74873	23.312	6.7571e-05	0.00192461
100316704	Mir1953	-	1.47177	4.39172	23.3109	6.75908e-05	0.00192461
106565	Dlk2	+	1.09079	6.27276	23.3032	6.77271e-05	0.00192634
230678	Tmem125	-	1.27362	5.55885	23.2874	6.80063e-05	0.00193214
29805	Znhit2	+	1.23114	6.47417	23.2771	6.81877e-05	0.00193514
619665	Klf14	-	1.20294	6.3559	23.2679	6.83527e-05	0.00193767
100526545	Mir3062	-	1.8246	5.18628	23.2216	6.91823e-05	0.00195558
77058	Ccdc183	-	1.32983	5.41211	23.2212	6.91899e-05	0.00195558
15166	Hcn2	+	1.03664	6.51731	23.2199	6.92138e-05	0.00195558
12815	Col11a2	+	1.23199	5.55493	23.2026	6.95259e-05	0.00196055
74487	5430405H02Rik	-	1.90404	5.2137	23.1981	6.96091e-05	0.00196055
16476	Jun	-	1.06756	6.73363	23.1975	6.96199e-05	0.00196055
329731	Tafa3	-	1.28705	4.93017	23.1928	6.97051e-05	0.00196079
12023	Barx2	-	1.3358	6.52932	23.1854	6.9839e-05	0.0019624
319953	Ttll1	-	1.00043	6.50301	23.1533	7.04274e-05	0.00197676
17292	Mesp1	-	1.20127	6.06053	23.1285	7.08855e-05	0.00198744
102640779	2900052L18Rik	-	1.19555	5.98096	23.1089	7.12499e-05	0.00199547
319710	Frmd6	+	1.15949	6.22977	23.0914	7.15766e-05	0.00200242
12877	Cpeb1	-	1.08513	6.64315	23.0736	7.19112e-05	0.00200826
18143	Npas2	+	1.22187	6.12055	23.0695	7.19882e-05	0.00200826
115490409	LOC115490409	+	3.40032	4.64481	23.0678	7.20209e-05	0.00200826
258545	Olfr811	-	-2.24904	2.67068	23.0537	7.22882e-05	0.0020119
115487162	1700023A20Rik	-	-1.29495	4.741	23.0526	7.23089e-05	0.0020119
237887	Slfn10-ps	-	2.12365	3.86871	23.0421	7.2508e-05	0.00201525
58187	Cldn10	+	1.04019	6.33151	23.0267	7.28e-05	0.00202117
66102	Cxcl16	-	1.52149	4.573	23.012	7.30823e-05	0.00202681
12827	Col4a2	+	1.19533	5.58399	22.9929	7.34483e-05	0.00203355
114873	Dscaml1	+	1.35372	4.94613	22.9911	7.34845e-05	0.00203355
71306	Mfap3l	+	1.10579	6.45225	22.9786	7.37242e-05	0.00203798
70934	4931403G20Rik	+	1.75863	4.97457	22.9638	7.40125e-05	0.00204374
100044509	Tgfbr3l	+	1.52679	5.5829	22.9332	7.46089e-05	0.00205796
71137	Rfx4	+	1.02389	6.75385	22.9292	7.46884e-05	0.00205796
545681	Gm12992	-	1.48073	5.63046	22.9218	7.48331e-05	0.00205972
101056408	Gm15816	-	1.15558	5.71411	22.8989	7.52856e-05	0.00206995
102632590	Gm26851	+	2.3459	5.33231	22.8809	7.56411e-05	0.00207749
629756	Wfdc10	+	1.27141	4.92064	22.8664	7.59303e-05	0.0020832
328967	Arhgef37	-	1.21815	5.8615	22.8427	7.64056e-05	0.00209118
12045	Bcl2a1b	+	-1.71379	3.46701	22.8402	7.64567e-05	0.00209118
108153	Adamts7	+	1.1536	5.74829	22.8382	7.64971e-05	0.00209118
57330	Gigyf1	+	1.64675	5.43709	22.832	7.66223e-05	0.00209118
227695	Spout1	-	1.30114	5.48764	22.8312	7.66381e-05	0.00209118
12162	Bmp7	-	1.17636	6.42396	22.8275	7.67121e-05	0.00209118
223649	Nrbp2	-	1.12794	6.12378	22.8184	7.6897e-05	0.00209139
14686	Gnat2	+	1.64018	4.67175	22.8147	7.69708e-05	0.00209139
18125	Nos1	+	1.15678	5.57175	22.8126	7.70138e-05	0.00209139
319480	Itga11	+	1.1977	5.47614	22.811	7.70471e-05	0.00209139
12824	Col2a1	-	1.0606	6.22153	22.8065	7.71377e-05	0.00209163
102465760	Mir7652	+	1.50749	5.24698	22.8007	7.72552e-05	0.0020926
12739	Cldn3	+	1.12786	6.25278	22.7924	7.74243e-05	0.00209383
13393	Dlx3	+	1.08283	6.47105	22.7905	7.74642e-05	0.00209383
664849	Gm7367	+	1.49393	5.14495	22.782	7.76385e-05	0.00209428
102465624	Mir7031	-	1.92049	4.96284	22.7817	7.76449e-05	0.00209428
108052	Slc14a1	-	1.09315	6.14143	22.7615	7.80582e-05	0.00209889
12652	Chga	+	1.19993	5.41723	22.7614	7.80607e-05	0.00209889
75482	Hspb9	+	1.78695	5.13538	22.7589	7.81118e-05	0.00209889
14428	Galr2	+	1.27399	5.62593	22.7573	7.81441e-05	0.00209889
269060	Dagla	-	1.07801	6.03641	22.7466	7.83663e-05	0.00210265
723900	Mir375	-	1.20587	5.47831	22.7337	7.86339e-05	0.00210762
104245	Slc6a5	+	1.05744	6.32999	22.72	7.89181e-05	0.00211254
259172	Mfrp	+	2.19985	4.23363	22.7153	7.90159e-05	0.00211254
24088	Tlr2	-	1.25889	5.37274	22.7129	7.90654e-05	0.00211254
14782	Gsr	+	1.14311	5.99806	22.7062	7.92055e-05	0.00211407
100217423	Snord19	-	1.57997	4.0838	22.6787	7.97846e-05	0.00212731
666060	Frmpd1	+	1.15947	5.93343	22.6152	8.11339e-05	0.00216103
320354	Grin1os	+	1.12121	5.81823	22.6099	8.1249e-05	0.00216185
217866	Cdc42bpb	-	1.11931	6.89916	22.5958	8.15533e-05	0.00216769
12826	Col4a1	-	1.42776	5.48099	22.5683	8.21484e-05	0.00218124
52589	Ncald	-	0.934095	7.05502	22.5557	8.24233e-05	0.00218627
78068	6430503K07Rik	+	1.378	5.00699	22.5514	8.25183e-05	0.00218652
60613	Kcnq4	-	1.14058	6.00343	22.5357	8.2862e-05	0.00219336
13592	Ebf2	+	0.985772	6.86698	22.5184	8.32431e-05	0.00219744
319586	Celf5	-	0.919164	7.00413	22.5172	8.32682e-05	0.00219744
67112	Fgf22	+	1.48496	5.44262	22.5137	8.33466e-05	0.00219744
67784	Plxnd1	-	0.959976	6.73642	22.5131	8.33599e-05	0.00219744
386454	Rnf39	+	1.3141	5.56178	22.5092	8.34464e-05	0.00219745
118027462	Gm53058	+	1.66431	4.39733	22.4746	8.4216e-05	0.00221544
210106	Tent4a	-	1.23811	6.92143	22.4521	8.47199e-05	0.0022264
69592	Odam	+	-2.08446	3.1128	22.3984	8.59379e-05	0.00225609
100503676	Gm38426	+	1.08506	6.07883	22.3819	8.63161e-05	0.00226369
239250	Slitrk6	-	2.09801	4.07634	22.3629	8.67544e-05	0.00227286
380918	Siah3	+	1.22477	5.08186	22.3587	8.68504e-05	0.00227305
16539	Kcns2	+	1.10421	6.15556	22.3427	8.72224e-05	0.00228045
107376	E330013P04Rik	+	1.26636	4.57596	22.3356	8.73866e-05	0.00228241
100216538	Snord1a	+	1.85861	4.01462	22.3159	8.7846e-05	0.00229206
70240	Ufsp1	+	1.294	4.97518	22.3042	8.81206e-05	0.00229689
226641	Atf6	-	1.14237	5.98023	22.2877	8.85098e-05	0.0023041
74002	Psd2	+	1.19817	5.18553	22.2848	8.85778e-05	0.0023041
12591	Cdx2	-	1.09292	6.37218	22.244	8.95478e-05	0.00232697
12286	Cacna1a	+	1.1078	6.18928	22.2256	8.99888e-05	0.00233605
65254	Dpysl5	+	1.02373	6.33416	22.2197	9.01313e-05	0.00233738
234700	Nrn1l	+	1.49742	5.29016	22.1983	9.06474e-05	0.00234665
68501	Nsmce2	+	1.30713	4.90165	22.1913	9.08161e-05	0.00234665
12842	Col1a1	+	1.1967	5.64513	22.191	9.08244e-05	0.00234665
213262	Fstl5	+	1.67566	4.91992	22.1865	9.09345e-05	0.00234665
18585	Pde9a	+	1.20248	5.05345	22.1859	9.09476e-05	0.00234665
320022	Terb1	-	1.86586	5.47021	22.1809	9.10693e-05	0.00234742
24117	Wif1	+	1.1702	5.76392	22.1698	9.13417e-05	0.00235207
66882	Bzw1	+	1.15756	6.61808	22.166	9.14344e-05	0.00235209
67388	Rab5if	+	1.61812	5.87182	22.1583	9.16229e-05	0.00235457
258277	Olfr281	+	1.19182	5.35761	22.1469	9.19009e-05	0.00235934
17000	Ltbr	-	1.10802	5.69542	22.1011	9.30367e-05	0.00238611
216441	Slc26a10	-	1.16738	5.66912	22.0951	9.31847e-05	0.00238751
12795	Plk3	-	1.12901	6.1365	22.0831	9.34856e-05	0.0023914
11550	Adra1d	-	1.09624	6.23752	22.0816	9.35238e-05	0.0023914
13610	S1pr3	+	1.18011	5.35305	22.073	9.37391e-05	0.00239451
100217439	Snora19	-	2.2838	3.88273	22.06	9.40648e-05	0.00240044
102466772	Mir6952	-	1.60492	5.63183	22.0509	9.42957e-05	0.00240393
230991	Fndc10	+	1.08231	6.57696	22.0414	9.45355e-05	0.00240764
387219	Mir26b	+	1.45437	5.31136	22.0355	9.46854e-05	0.00240906
100628593	Mir5125	+	1.65536	4.84317	22.0264	9.4917e-05	0.00241051
100526471	Mir3069	-	1.60927	4.58093	22.0259	9.4931e-05	0.00241051
21906	Otop1	+	1.14493	5.60706	22.0017	9.5548e-05	0.00242377
110834	Chrna3	-	1.17148	5.79255	21.9748	9.62407e-05	0.00243893
67168	Lpar6	+	1.34326	5.22732	21.9565	9.67167e-05	0.00244856
14919	Gucy2e	-	1.13103	5.97267	21.9515	9.68459e-05	0.00244941
216867	Slc16a11	+	1.15358	6.18632	21.9369	9.72272e-05	0.00245662
13199	Ddn	-	1.0515	6.20554	21.9189	9.76992e-05	0.00246611
100316693	Mir1938	-	2.58151	5.48346	21.9023	9.81366e-05	0.00247347
56189	Prodh2	+	1.18164	5.09494	21.8978	9.82557e-05	0.00247347
319469	A230056J06Rik	-	1.27862	4.45662	21.8936	9.83654e-05	0.00247347
212163	8030462N17Rik	-	1.17353	6.32013	21.8903	9.84543e-05	0.00247347
73046	Glrx5	+	1.44904	5.84229	21.8895	9.84746e-05	0.00247347
100306957	Snora24	-	1.95549	4.22555	21.8846	9.86035e-05	0.00247428
19646	Rbbp4	-	1.45957	6.02924	21.8809	9.8702e-05	0.00247432
16156	Il11	-	1.12341	5.74659	21.8745	9.88742e-05	0.00247621
66587	Fastk	-	1.16033	6.04402	21.8378	9.98564e-05	0.00249836
21825	Thbs1	+	1.2089	4.99087	21.7925	0.000101083	0.00252382
110532	Adarb1	-	1.30928	5.60716	21.7919	0.000101099	0.00252382
107684	Coro2a	-	1.00799	6.53401	21.7893	0.00010117	0.00252382
231830	Micall2	-	1.16583	5.4135	21.7804	0.000101414	0.00252744
664903	Rps15a-ps4	-	1.64248	4.93155	21.7752	0.000101557	0.00252854
76785	2410124H12Rik	+	1.21715	5.29824	21.7584	0.000102016	0.0025375
108832	Tmem74b	+	1.28632	5.78759	21.7497	0.000102258	0.00254104
52713	Ccdc59	+	1.31742	4.66032	21.7442	0.00010241	0.00254235
20975	Synj2	+	0.905589	6.97152	21.734	0.000102692	0.00254688
70979	Fancd2os	-	1.69347	4.86698	21.7071	0.00010344	0.00256059
109202	A930024E05Rik	+	1.7558	4.47163	21.707	0.000103445	0.00256059
270162	Elmod1	-	1.19342	5.7022	21.6989	0.000103671	0.00256204
101883	Igflr1	+	1.47855	4.75294	21.6977	0.000103704	0.00256204
215494	Pomgnt2	-	1.33898	5.35553	21.6932	0.000103829	0.00256266
58229	Efcc1	+	1.10324	6.30412	21.6826	0.000104129	0.00256757
319924	Apba1	+	1.19396	6.18333	21.6717	0.000104435	0.00257265
72948	Tppp	+	1.17482	5.5137	21.6407	0.000105316	0.00259022
66627	Ogfod2	+	1.0896	6.47364	21.6394	0.000105353	0.00259022
53603	Tslp	+	1.14936	5.5065	21.6329	0.000105539	0.00259022
17301	Foxd2	-	1.04767	6.30729	21.6324	0.000105554	0.00259022
226517	Smg7	-	2.0756	6.48637	21.6165	0.00010601	0.00259892
21678	Tead3	-	0.991188	6.53724	21.6128	0.000106114	0.00259898
103737	Pex12	-	1.13329	5.88923	21.6068	0.000106287	0.00260073
106722	Mpig6b	-	1.42655	4.59607	21.5967	0.00010658	0.00260379
241116	Cfap65	-	1.24817	4.57354	21.5905	0.000106757	0.00260379
21858	Timp2	-	1.17644	5.91663	21.5876	0.000106844	0.00260379
12287	Cacna1b	-	1.1287	6.1554	21.5851	0.000106916	0.00260379
387233	Mir124a-1	+	1.31392	4.36502	21.5804	0.000107051	0.00260379
330863	Trim67	+	0.928695	6.79691	21.5771	0.000107147	0.00260379
217843	Unc79	+	1.17502	5.76615	21.5755	0.000107194	0.00260379
18329	Olfr30	-	1.22954	4.62924	21.5744	0.000107227	0.00260379
100526469	Mir3064	-	1.64117	4.30931	21.5629	0.000107562	0.00260827
102465644	Mir7064	-	2.04086	4.5917	21.561	0.000107616	0.00260827
102637425	Gm34235	-	1.60067	4.68361	21.5226	0.000108744	0.00263312
245828	Trappc1	+	1.66574	4.12596	21.4717	0.000110257	0.00266725
14538	Gcnt2	+	0.933344	6.90003	21.4504	0.000110898	0.00267964
67569	Mgat4c	+	-1.31695	5.33088	21.4477	0.000110979	0.00267964
15962	Ifna1	+	1.77469	3.29682	21.4411	0.000111181	0.00268198
215690	Nav1	-	1.10965	5.74172	21.4283	0.000111566	0.00268873
258546	Olfr806	-	-1.76713	3.00688	21.4176	0.000111894	0.00269352
23934	Ly6h	-	1.09071	5.92785	21.4149	0.000111975	0.00269352
54137	Acrbp	+	1.55066	4.65683	21.4026	0.00011235	0.00269998
214301	Crygn	-	1.57377	5.04719	21.374	0.00011323	0.00271858
100379145	Snora23	+	3.28006	3.87006	21.3695	0.000113368	0.00271919
14049	Eya2	+	0.915513	6.95109	21.3659	0.00011348	0.00271919
12903	Crabp1	+	1.13231	5.70635	21.3628	0.000113574	0.00271919
13850	Ephx2	-	1.11109	5.70319	21.3567	0.000113766	0.00272122
72185	Dbndd1	-	1.10948	6.08739	21.3461	0.000114095	0.00272654
751518	Mir677	+	1.56298	4.41361	21.3287	0.000114638	0.00273697
102637866	Gm34568	+	1.23066	4.44258	21.3213	0.000114869	0.00273992
26386	Hsf4	+	1.18459	6.65764	21.3169	0.000115007	0.00274067
232227	Iqsec1	-	1.10866	5.88561	21.2677	0.000116563	0.00277142
387158	Mir140	+	1.50652	5.16762	21.2667	0.000116592	0.00277142
101502	Hsd3b7	+	1.48274	5.19901	21.2658	0.000116623	0.00277142
11973	Atp6v1e1	-	1.23808	5.53826	21.2618	0.000116749	0.00277173
276852	D11Wsu47e	+	1.27505	5.27905	21.2586	0.000116853	0.00277173
50724	Sap30l	+	1.28104	6.11896	21.2114	0.00011837	0.00280512
58234	Shank3	+	1.11311	6.25163	21.205	0.000118576	0.00280739
171171	Ntng2	-	1.19381	4.86497	21.1334	0.000120926	0.00285898
70481	Pnma1	-	1.43948	5.88186	21.1306	0.000121017	0.00285898
100124467	Mir568	+	1.62394	4.88204	21.1284	0.00012109	0.00285898
17884	Myh4	+	1.43646	3.52875	21.1062	0.000121829	0.00287213
14179	Fgf8	-	1.26057	6.16908	21.105	0.000121872	0.00287213
68505	Vps51	-	1.25593	5.33383	21.1002	0.00012203	0.00287321
382073	Ccdc84	-	1.28589	5.97498	21.0891	0.000122401	0.0028793
207212	Arhgef17	-	1.06404	6.71813	21.0658	0.000123187	0.00289513
67473	Slc47a1	-	1.30585	5.32611	21.0602	0.000123377	0.00289693
72429	Dnajc25	+	1.26071	5.93752	21.0399	0.000124068	0.00291047
72264	1700029J03Rik	-	1.14766	5.22436	21.0269	0.00012451	0.00291816
71780	Isyna1	+	1.08373	6.66335	21.0143	0.000124943	0.00292453
75665	Bicdl1	-	0.836202	7.55302	21.0124	0.00012501	0.00292453
74429	4930478P22Rik	+	1.32267	4.42911	20.9959	0.000125575	0.00293352
102216269	Cistr	-	1.17181	6.28427	20.9945	0.000125624	0.00293352
14113	Fbl	+	1.16241	6.101	20.9751	0.000126296	0.00294319
58991	Ghrl	-	1.80625	4.9456	20.9745	0.000126318	0.00294319
13641	Efnb1	+	1.42338	5.20889	20.9726	0.000126383	0.00294319
240411	Loxhd1	+	1.19462	5.42274	20.9507	0.000127148	0.00295831
20090	Rps29	-	1.28943	5.68382	20.9334	0.000127755	0.00296973
68115	Maip1	+	1.31993	4.40995	20.9228	0.00012813	0.00297573
56690	Mlycd	+	0.979355	6.54368	20.9004	0.000128922	0.00299094
12424	Cck	-	1.06457	5.8355	20.8977	0.000129019	0.00299094
218454	Lhfpl2	+	1.2042	5.67085	20.885	0.000129472	0.00299874
102466823	Mir7240	+	1.02356	6.25914	20.8781	0.000129718	0.00300049
14652	Glp1r	+	0.99227	6.32405	20.8763	0.000129783	0.00300049
546726	Cyp26c1	+	1.46165	5.96208	20.8636	0.000130237	0.00300827
234582	Ccdc102a	-	1.20624	5.55324	20.8365	0.000131215	0.0030262
14171	Fgf17	-	1.18613	5.01945	20.8355	0.00013125	0.0030262
258863	Olfr768	-	-1.64489	3.64449	20.8075	0.000132269	0.00304552
270210	Zfp651	+	1.43309	5.30573	20.8019	0.000132475	0.00304552
545861	Gm5878	-	1.19518	5.41496	20.7982	0.000132612	0.00304552
110893	Slc8a3	-	1.24285	5.77517	20.7976	0.000132632	0.00304552
66151	Prr13	+	1.23474	5.2815	20.7932	0.000132796	0.00304552
17391	Mmp24	+	1.14746	5.96566	20.793	0.000132802	0.00304552
233080	Ffar3	-	1.16307	5.36703	20.7822	0.000133198	0.00305187
102465586	Mir6970	-	1.70454	5.29665	20.7683	0.000133711	0.00306086
228993	Slc17a9	+	1.24152	4.62721	20.7541	0.000134236	0.00307015
68910	Zfp467	-	1.36102	5.52041	20.7396	0.000134778	0.00307978
546488	Olfr785	+	-2.30478	2.02995	20.7183	0.000135574	0.00308983
17886	Myh9	-	1.24208	6.4955	20.7144	0.000135722	0.00308983
16912	Psmb9	-	1.23343	5.184	20.7126	0.000135786	0.00308983
353371	Oxct2b	+	1.20798	5.70781	20.7112	0.000135841	0.00308983
30960	Vapa	-	1.16079	6.86675	20.7056	0.000136051	0.00308983
382551	Cd300ld3	-	1.2062	4.86191	20.7037	0.000136124	0.00308983
108637	Snord14c	+	1.32101	4.2102	20.7035	0.000136131	0.00308983
14777	Gpx2-ps1	+	1.6767	4.93603	20.7021	0.000136185	0.00308983
67504	Rnf151	-	1.58446	4.54093	20.6877	0.000136729	0.00309944
73529	1700072B07Rik	+	1.42829	3.95686	20.6688	0.000137445	0.00311291
20532	Slc3a1	+	1.25337	5.03829	20.6627	0.000137677	0.00311311
23928	Lamc3	+	1.14703	5.67086	20.6622	0.000137698	0.00311311
102639417	Gm26536	-	1.21765	4.71461	20.657	0.000137895	0.00311481
23984	Pde10a	+	0.899306	7.19547	20.6527	0.000138061	0.00311487
216835	Usp43	-	1.1015	6.15269	20.6506	0.000138141	0.00311487
228770	Rspo4	+	1.14148	5.45475	20.6366	0.000138678	0.00312237
99738	Kcnc4	-	1.09674	6.35861	20.6356	0.000138718	0.00312237
69047	Atp2c2	+	1.1048	5.66647	20.6316	0.000138872	0.00312309
72978	Cnih3	+	1.16847	5.89289	20.6106	0.000139682	0.00313854
234724	Tat	+	1.20568	5.06158	20.6073	0.000139811	0.0031387
12575	Cdkn1a	+	0.924645	6.83015	20.5856	0.000140657	0.00315294
21408	Zfp354a	+	1.15485	5.459	20.5847	0.000140692	0.00315294
381199	Tmem151a	-	1.19049	5.66029	20.5772	0.000140984	0.00315576
192199	Rspo1	+	1.01226	6.34098	20.5751	0.000141065	0.00315576
68790	Fendrr	-	1.21836	5.94387	20.542	0.000142371	0.00318013
213056	Fam126b	-	1.347	4.95224	20.5409	0.000142414	0.00318013
230654	Lrrc41	+	1.53422	6.28529	20.5338	0.000142697	0.00318013
69355	1700010J16Rik	+	-1.53997	3.91863	20.5329	0.000142732	0.00318013
14265	Fmr1	+	4.17391	4.79407	20.8745	0.000142776	0.00318013
387159	Mir141	-	1.30808	4.78761	20.5094	0.000143666	0.00319717
53424	Tsnax	+	1.18157	5.83572	20.5043	0.000143873	0.00319898
230777	Hcrtr1	-	1.05921	6.10637	20.4965	0.000144184	0.00320312
216456	Gls2	+	1.30621	6.03646	20.4903	0.000144435	0.0032059
102465636	Mir7051	+	1.95055	3.89153	20.4833	0.000144717	0.00320938
58909	Fam13a	-	1.50955	3.23857	20.4756	0.000145028	0.00321348
102634429	Gm6569	+	1.19343	5.13864	20.469	0.000145292	0.00321656
76793	Snip1	+	1.23751	5.81491	20.4569	0.000145783	0.00322462
353155	Gjd3	-	1.05623	6.39112	20.4507	0.000146033	0.00322738
74106	Dcaf6	-	1.68094	5.827	20.4426	0.000146365	0.0032293
320027	Fstl4	+	1.1082	6.15818	20.4421	0.000146384	0.0032293
13717	Eln	-	1.28427	5.05596	20.4393	0.000146499	0.0032293
12709	Ckb	-	1.35979	6.51438	20.4299	0.000146884	0.00323498
239027	Arhgap22	+	1.14335	5.00342	20.4268	0.000147012	0.00323502
16871	Lhx3	-	1.08275	5.95778	20.3977	0.000148211	0.0032586
52428	Rhpn2	+	1.05569	6.28891	20.3779	0.000149033	0.0032712
14725	Lrp2	-	1.14127	6.09405	20.3752	0.000149145	0.0032712
19280	Ptprs	-	0.953515	7.14333	20.3746	0.000149168	0.0032712
109246	Tspan9	-	0.812174	7.38296	20.3614	0.000149717	0.00328044
13166	Dbh	+	-1.38184	4.47662	20.3489	0.000150243	0.0032885
17203	Mc5r	+	1.15118	5.40172	20.3454	0.000150392	0.0032885
102465608	Mir7006	-	1.74268	5.19173	20.3435	0.000150471	0.0032885
277743	Fam131c	+	1.19505	5.25795	20.3369	0.000150749	0.00328884
404634	Macroh2a2	-	1.15266	6.23406	20.3296	0.000151057	0.00328884
29859	Sult4a1	-	1.05885	5.93737	20.3283	0.000151111	0.00328884
20963	Syk	+	0.977524	6.34982	20.328	0.000151123	0.00328884
69602	Otop3	+	1.0864	5.59933	20.3278	0.00015113	0.00328884
257892	Olfr324	+	1.18847	4.58484	20.3233	0.000151322	0.00329022
16572	Kif5a	-	1.08206	5.60627	20.3102	0.000151878	0.00329951
71887	Ppm1j	+	1.09277	6.02889	20.2962	0.000152475	0.00330965
207393	Elfn2	-	1.01672	6.42852	20.2853	0.00015294	0.00331637
83814	Nedd4l	+	0.98441	6.64369	20.2808	0.00015313	0.00331637
232791	Cnot3	+	1.55392	6.37325	20.2798	0.000153173	0.00331637
100526520	Mir3078	+	1.34486	4.39745	20.2668	0.000153732	0.00332565
100217462	Snord92	+	1.70546	4.54622	20.2571	0.000154149	0.00332988
102631645	Gm29932	+	1.45478	4.90843	20.2563	0.000154187	0.00332988
15430	Hoxd10	+	1.11882	5.99885	20.2464	0.000154615	0.0033363
435350	Serpinb6e	-	-1.95524	2.76951	20.2312	0.000155273	0.00334767
381077	Ccdc78	+	1.65867	4.44785	20.2204	0.000155742	0.00335496
69077	Psmd11	+	1.07855	6.12793	20.201	0.000156594	0.00337046
14186	Fgfr4	+	1.12782	5.67324	20.187	0.000157209	0.00338085
27999	Fam3c	-	1.11381	6.0484	20.1795	0.000157539	0.0033851
241576	Ldlrad3	-	1.34399	5.43754	20.1741	0.00015778	0.00338744
230904	Fbxo2	+	1.1668	4.82369	20.1653	0.000158171	0.00339298
278795	Lrrc10b	-	1.13029	6.38267	20.1448	0.00015908	0.00340962
72243	1700012D01Rik	+	-1.6793	5.72663	20.1261	0.00015992	0.00342476
14357	Dtx1	-	1.07816	6.14865	20.1224	0.000160088	0.00342547
54672	Adgrg3	+	1.24272	4.3878	20.1038	0.000160924	0.00343967
102465622	Mir7028	+	1.51653	5.50547	20.1017	0.00016102	0.00343967
100302499	Snora3	+	1.43161	4.33349	20.0516	0.000163305	0.00348557
19942	Rpl27	+	1.16897	5.84869	20.0395	0.000163863	0.00349457
68523	Ciao2b	-	1.05698	6.04924	20.0278	0.000164402	0.00350314
54524	Syt6	+	1.0778	6.39406	20.0061	0.000165412	0.00352005
225742	St8sia5	+	1.09462	6.17147	20.0048	0.000165471	0.00352005
78286	Nav2	+	0.905631	6.98391	20.0002	0.000165687	0.0035217
17702	Msx2	-	1.11233	5.7645	19.981	0.000166586	0.00353788
75284	Bcdin3d	-	1.34074	5.58402	19.9773	0.000166758	0.0035386
233552	Gdpd5	+	1.05041	6.30814	19.9563	0.000167751	0.00355672
102466648	Mir6417	-	1.33893	5.11915	19.9525	0.000167928	0.00355751
78832	Cacul1	-	2.02283	5.56628	19.9321	0.000168899	0.00357512
667306	Gm11634	-	1.20493	4.57175	19.9277	0.000169108	0.00357658
12062	Bdkrb2	+	1.12483	5.58841	19.8862	0.000171102	0.00361577
104080	Nxph4	-	1.23596	5.6262	19.8588	0.000172434	0.00364091
67115	Rpl14	+	1.1813	6.06437	19.8312	0.000173788	0.00366647
101447999	Mirc35hg	-	0.991271	6.39108	19.8242	0.000174128	0.00366978
381126	Garem1	-	1.07023	5.8197	19.8221	0.000174232	0.00366978
110695	Aldh7a1	-	1.12583	6.05273	19.8166	0.000174504	0.00367248
115487470	Gm16271	+	1.20479	4.64281	19.809	0.000174881	0.00367738
320208	Tmem91	-	1.13497	5.54448	19.7964	0.000175508	0.00368753
171202	Vmn1r16	-	-2.10874	2.18364	19.7889	0.000175877	0.00368945
100303747	Gm12238	+	1.63353	4.90308	19.7887	0.000175887	0.00368945
12890	Cplx2	+	0.869299	6.88474	19.767	0.000176977	0.00370774
71720	Osbpl3	-	0.941399	6.55896	19.7647	0.000177089	0.00370774
14120	Fbp2	-	1.20678	5.20118	19.7626	0.000177194	0.00370774
13491	Drd4	+	1.12316	5.91163	19.7582	0.000177419	0.0037094
15485	Hsd17b1	+	1.14803	6.13492	19.7357	0.000178554	0.00373008
14366	Fzd4	+	1.3429	5.4441	19.7291	0.000178887	0.00373399
434003	Gm13848	-	1.16638	4.51815	19.7207	0.000179316	0.0037399
73132	Slc25a16	+	1.03925	6.03417	19.7132	0.000179697	0.00374479
102637946	Gm34632	+	1.25744	4.63663	19.7011	0.000180316	0.00375303
57329	Otor	+	1.56937	3.96148	19.6997	0.000180386	0.00375303
75732	Iqcd	+	1.17494	5.12036	19.6952	0.000180614	0.00375473
319981	C530044C16Rik	+	1.18484	4.6259	19.6763	0.000181588	0.00376913
242409	Tmem8b	+	1.29265	5.07462	19.676	0.000181602	0.00376913
436100	Gm21814	+	1.86463	4.56866	19.6516	0.000182866	0.00379229
216892	Spns2	-	0.953336	6.63766	19.6319	0.000183895	0.00380944
102466777	Mir6971	-	1.47021	5.12285	19.6301	0.000183991	0.00380944
11555	Adrb2	-	1.50192	5.15231	19.6089	0.0001851	0.0038293
66214	Rgcc	-	1.08538	5.64713	19.6051	0.000185304	0.00383042
20508	Slc18a3	-	1.14712	6.52159	19.6017	0.000185483	0.00383102
414069	BC024978	+	6.1507	3.90826	20.2652	0.000185728	0.00383298
66183	Sptssb	-	1.09289	5.52429	19.5812	0.000186568	0.00384721
209497	Tmem164	+	1.13881	5.4476	19.5724	0.000187034	0.00385021
64817	Svep1	-	1.12089	5.67961	19.5719	0.000187064	0.00385021
100217459	Snord70	+	1.84746	3.64248	19.57	0.000187165	0.00385021
100316694	Mir1941	+	1.27077	4.06511	19.5662	0.000187365	0.00385123
56794	Hacl1	-	1.21255	4.65855	19.5445	0.00018853	0.00387205
54131	Irf3	+	1.81858	5.18689	19.5379	0.000188882	0.00387617
100503427	Gm10390	-	2.06628	4.66198	19.5291	0.000189361	0.00387989
74149	Zfp946	+	1.27826	4.35533	19.529	0.000189366	0.00387989
100382	AW011738	+	1.17773	5.73316	19.5172	0.00019	0.00388975
75590	Dusp9	+	1.16217	5.22314	19.5046	0.000190684	0.00390063
16589	Uhmk1	-	1.09975	5.68301	19.4986	0.000191013	0.00390309
116905	Dph1	-	1.18968	5.49206	19.4968	0.000191109	0.00390309
214058	Megf11	+	1.02806	6.2907	19.4917	0.000191388	0.00390565
16980	Lrrn2	+	1.06352	5.93982	19.4869	0.000191651	0.00390791
102465551	Mir6914	+	1.71275	5.33817	19.4794	0.000192061	0.00391314
268755	Mir124a-1hg	+	1.07958	5.92608	19.4448	0.000193973	0.00394603
234094	Arhgef10	+	1.21195	4.77114	19.4446	0.000193983	0.00394603
74762	Mdga1	-	0.91419	6.8359	19.4409	0.000194185	0.003947
216233	Socs2	-	0.933112	6.48959	19.4319	0.00019469	0.00395184
54610	Tbc1d8	-	1.04427	6.09824	19.4311	0.000194733	0.00395184
13063	Cycs	-	2.14784	4.97222	19.4155	0.000195605	0.00396638
108112	Eif4ebp3	+	1.8104	4.32019	19.368	0.00019828	0.00401719
215707	Ccdc92	-	1.33323	5.9132	19.3654	0.000198424	0.00401719
115488138	Gm15912	-	1.23946	4.40923	19.3389	0.000199939	0.00404245
214133	Tet2	-	1.13654	6.07173	19.3374	0.000200026	0.00404245
74901	Kbtbd11	+	1.2551	4.98668	19.3353	0.000200146	0.00404245
102465220	Mir6407	-	1.90868	5.06067	19.3275	0.000200591	0.00404762
12047	Bcl2a1d	-	-1.47106	3.98564	19.3253	0.000200719	0.00404762
73649	Cybrd1	+	1.13042	5.94703	19.3138	0.000201382	0.00405426
102632430	Gm30505	-	1.20162	4.92324	19.3134	0.000201407	0.00405426
12151	Bmi1	+	0.970455	6.71042	19.3113	0.000201524	0.00405426
320485	B230312C02Rik	-	1.28471	4.0296	19.3005	0.000202151	0.00406369
14608	Gpr83	+	1.12604	5.50301	19.2939	0.000202535	0.00406821
269037	Ctif	-	1.01187	6.16591	19.291	0.000202704	0.0040684
225020	Fez2	-	-1.2696	5.19109	19.2762	0.000203565	0.00408247
11808	Apoa4	+	1.14274	4.88652	19.2535	0.000204894	0.00409986
20401	Sh3bp1	+	1.09995	5.77935	19.2532	0.000204912	0.00409986
232333	Slc6a1	+	1.11742	5.42297	19.2527	0.000204946	0.00409986
100217424	Snord38a	-	1.19369	4.72962	19.2505	0.000205073	0.00409986
668433	4930544D05Rik	+	1.19201	5.7523	19.2316	0.00020619	0.00411897
108167409	Gm45972	+	1.92981	4.81726	19.2155	0.000207145	0.00413305
259071	Olfr166	+	-1.94604	2.85423	19.2143	0.000207218	0.00413305
109270	Prr5	+	0.942205	6.77798	19.2084	0.000207569	0.00413682
14836	Gsc	-	1.13167	6.68639	19.2038	0.000207845	0.0041391
50796	Dmrt1	+	1.18429	5.89082	19.1949	0.000208375	0.00414641
20231	Nkx1-2	-	1.08315	5.77638	19.1912	0.000208596	0.00414758
268301	Sowahc	+	1.92581	6.06198	19.1831	0.000209087	0.00415412
18545	Pcp2	-	1.27839	4.73941	19.1797	0.000209288	0.00415488
100504601	Gm16702	-	1.14787	5.21975	19.1572	0.00021065	0.00417868
100217467	Snora5c	-	1.3217	5.29702	19.1537	0.000210861	0.00417963
66939	Aagab	+	1.45286	5.13628	19.1317	0.000212202	0.00420295
12537	Cdk11b	+	1.15916	5.61756	19.119	0.000212979	0.00421507
269295	Rtn4rl2	-	1.11111	6.18772	19.1076	0.000213682	0.00422571
226778	Mark1	-	1.20099	5.6965	19.0747	0.000215717	0.00426267
751542	Mir688	-	1.65181	5.31673	19.0646	0.000216346	0.0042718
94091	Trim11	+	1.44513	6.39544	19.054	0.00021701	0.00428159
104360	Isl2	+	1.03559	6.58214	19.0498	0.000217275	0.00428208
12677	Vsx2	+	1.02898	6.22525	19.0483	0.000217369	0.00428208
75860	Tex26	+	1.14169	5.14659	19.0392	0.000217937	0.00428633
258791	Olfr812	-	-1.91693	2.59783	19.0381	0.000218005	0.00428633
102641016	F930026P19Rik	-	1.36357	4.56547	19.0368	0.000218088	0.00428633
78801	Ak7	+	1.17548	5.07568	19.0269	0.000218715	0.00429209
15530	Hspg2	+	1.05168	5.62667	19.0247	0.000218851	0.00429209
67339	1700066J03Rik	+	1.17259	5.24734	19.023	0.00021896	0.00429209
11685	Alox12e	-	1.05215	5.60296	19.0215	0.000219053	0.00429209
115488370	Gm52148	+	1.08419	5.48324	19.0129	0.0002196	0.00429952
102465584	Mir6968	+	1.45949	5.15052	19.0026	0.000220252	0.00430799
12560	Cdh3	+	1.00442	6.03816	19.0008	0.00022037	0.00430799
58809	Rnase4	+	1.28745	4.85209	18.9805	0.000221667	0.00433005
98733	Obsl1	-	1.11162	6.00138	18.966	0.000222599	0.00434493
74330	Dnajc14	+	1.33226	5.79073	18.963	0.000222788	0.0043453
237353	Sh3rf3	+	0.930657	6.41183	18.9498	0.000223641	0.00435862
240726	Slco5a1	-	1.01197	6.46696	18.9256	0.000225216	0.00438596
112418	1700102P08Rik	+	1.52667	5.56417	18.9208	0.000225527	0.00438868
102466849	Mir7687	+	1.35571	5.42102	18.9109	0.000226174	0.00439756
624759	Gm20752	+	-1.83831	2.6935	18.9086	0.000226327	0.00439756
18111	Nnat	+	1.51597	6.00139	18.8813	0.000228122	0.00442907
18750	Prkca	-	0.99053	6.20727	18.8739	0.000228613	0.00443524
108099	Prkag2	-	0.79867	7.37572	18.8498	0.000230217	0.00446297
13006	Smc3	+	0.983462	6.53778	18.8457	0.000230491	0.00446488
66498	Dda1	+	1.18016	5.6473	18.8362	0.000231129	0.00447385
19125	Prodh	-	1.06514	5.66003	18.8319	0.000231414	0.00447599
212518	Sprn	-	1.17476	5.26324	18.8281	0.000231676	0.00447766
215456	Gpat2	+	1.57082	5.04474	18.8104	0.000232864	0.00449723
81799	C1qtnf3	+	1.13524	4.76137	18.8066	0.000233126	0.0044989
72027	Slc39a4	-	1.15684	4.92716	18.7938	0.000233989	0.00451214
72194	Fbxl20	-	1.41748	6.54962	18.7667	0.000235843	0.00454446
100124452	Mir598	+	1.13726	4.84258	18.7578	0.000236457	0.00454957
22288	Utrn	-	1.65211	5.04755	18.7577	0.000236464	0.00454957
11838	Arc	-	1.01951	5.96548	18.7542	0.0002367	0.00455068
171170	Mbnl3	-	1.34532	5.26997	18.7499	0.000236998	0.00455299
17355	Aff1	+	1.19855	6.34137	18.7387	0.000237771	0.00456441
272589	Tbcel	-	0.882235	6.70746	18.7098	0.000239779	0.00459951
545539	Gm15417	+	2.4191	6.13712	18.7012	0.000240382	0.00460445
216560	Wdpcp	+	1.2872	4.52466	18.701	0.000240397	0.00460445
140493	Kcnn3	+	1.09447	5.60692	18.6893	0.000241216	0.00461669
320802	Ifitm10	-	1.10858	5.76488	18.6731	0.000242356	0.00463504
11928	Atp1a1	-	1.10866	6.19597	18.6658	0.000242876	0.0046405
102633270	Gm31134	-	1.30101	4.86966	18.6639	0.000243005	0.0046405
102466770	Mir6943	+	1.60542	5.41676	18.6541	0.000243704	0.00465039
263764	Creg2	-	1.38789	5.82124	18.6477	0.00024416	0.00465561
228846	D630003M21Rik	-	1.12236	5.47917	18.6331	0.000245203	0.00467202
22417	Wnt4	+	1.09399	6.0959	18.6175	0.00024632	0.00468979
627814	Vmn2r109	-	-1.93973	2.56806	18.6057	0.000247173	0.00470253
102466209	Mir6947	+	1.69838	5.52774	18.5986	0.000247681	0.00470871
319146	Ifnz	+	1.13689	4.90027	18.5888	0.000248392	0.00471872
109689	Arrb1	+	1.03818	5.8644	18.5856	0.000248622	0.00471956
100316695	Mir1943	-	1.50872	5.11328	18.5715	0.000249648	0.00473554
211187	Lrtm2	-	1.10774	5.01198	18.5655	0.000250089	0.00474039
50931	Il27ra	-	1.11449	5.56491	18.5556	0.000250814	0.00475061
83554	Fstl3	+	1.16595	5.52755	18.5528	0.000251022	0.00475102
67239	Rpf2	-	1.10184	5.66231	18.5415	0.000251854	0.00475998
269854	Nat14	+	1.00065	6.13708	18.5413	0.000251868	0.00475998
14729	Gp5	-	1.23213	5.66659	18.5383	0.000252086	0.00476058
67652	Spaca1	-	-1.28773	4.52438	18.5132	0.000253942	0.00479209
244152	Tsku	-	1.04597	5.82995	18.5012	0.000254838	0.0048039
16522	Kcnj6	-	1.06791	6.0253	18.4998	0.000254943	0.0048039
19340	Rab3d	-	1.27121	4.75803	18.4808	0.000256363	0.0048271
68222	Fam166a	+	1.54515	4.11609	18.4706	0.000257135	0.00483807
108897	Aif1l	+	1.11369	5.80968	18.4532	0.00025845	0.00485923
258533	Olfr1364	-	1.33848	3.47913	18.4459	0.000259	0.00486251
50873	Prkn	+	1.18697	4.93394	18.4458	0.000259004	0.00486251
224024	Scarf2	+	1.03708	6.12555	18.4424	0.000259268	0.00486389
75796	Cdyl2	-	0.966066	6.52681	18.4392	0.000259511	0.00486489
56461	Kcnip3	-	0.976868	6.48533	18.4012	0.000262421	0.00491583
243911	Kirrel2	-	1.21415	4.75299	18.3983	0.000262645	0.00491642
76487	Ppp1r3g	+	1.50806	6.10413	18.3878	0.000263455	0.00492756
269643	Ppp2r2c	+	1.03679	6.27879	18.3856	0.000263625	0.00492756
66548	Adamtsl5	-	0.96861	6.12163	18.3763	0.000264345	0.0049374
103136	Pwp1	+	1.15173	5.48856	18.3721	0.000264669	0.00493984
16450	Jag2	-	0.979316	6.85469	18.3681	0.000264978	0.00494201
19871	Snord73b	-	1.31208	3.62177	18.3598	0.000265631	0.00494866
93838	Dqx1	+	1.79374	3.63737	18.3586	0.000265722	0.00494866
399599	Ccdc87	+	1.13973	5.22285	18.3348	0.00026759	0.00497855
225392	Rell2	+	1.12553	5.58067	18.3332	0.000267716	0.00497855
20475	Six5	+	0.901715	6.86506	18.3179	0.000268918	0.00499727
100504399	C130021I20Rik	+	1.16856	5.58587	18.3151	0.000269144	0.00499783
102639352	Gm35685	-	1.12427	5.44852	18.3109	0.00026948	0.00500044
73977	4930438E09Rik	-	1.14661	4.45753	18.3061	0.000269856	0.00500378
319177	H2bc1	-	1.61443	4.65565	18.2992	0.000270409	0.0050104
22117	Tst	-	1.09897	4.86134	18.2949	0.000270745	0.00501299
18423	Otx1	-	1.25521	6.51825	18.2813	0.000271837	0.00502957
101113	Snx21	+	0.927231	6.36915	18.2699	0.000272745	0.00504273
101669761	Gm15694	-	2.48918	4.58732	18.2594	0.000273597	0.00504923
71932	Ephx3	-	1.52863	5.2382	18.2587	0.000273651	0.00504923
72320	Kifbp	-	0.963355	6.20112	18.2582	0.000273689	0.00504923
68070	Pdzd2	-	1.06115	5.85348	18.2366	0.000275438	0.00507783
102465981	Mir6959	-	1.68397	5.36687	18.2117	0.000277466	0.00511152
546336	Prrg1	-	2.89893	3.52995	18.1981	0.000278587	0.00512848
72543	Mvb12b	-	1.05505	5.88487	18.1837	0.000279768	0.00514653
72045	Mfsd4b2	-	1.12862	5.37402	18.1682	0.000281054	0.00516577
233833	Tnrc6a	+	1.15127	5.8924	18.1662	0.000281218	0.00516577
13803	Enc1	+	0.917207	6.25621	18.1638	0.000281423	0.00516582
107975	Pacs1	-	0.955508	6.29504	18.153	0.000282318	0.00517691
257635	Sdsl	-	1.1332	4.81959	18.1516	0.000282432	0.00517691
106557447	Gm49890	-	1.13685	4.44699	18.1379	0.00028358	0.00519423
22370	Vtn	+	1.09356	5.09916	18.1344	0.000283875	0.00519592
213573	Cracr2b	+	1.17756	5.79223	18.1311	0.000284151	0.00519725
68404	Nrn1	-	0.89703	6.58652	18.1239	0.000284756	0.00520458
72056	1810055G02Rik	+	1.14876	5.40149	18.1122	0.000285744	0.00521891
329078	Emx2os	-	1.34451	4.84548	18.0832	0.000288204	0.00525908
105722	Ano6	+	1.10984	6.32752	18.0798	0.000288494	0.00525908
258773	Olfr818	-	-2.21704	2.21482	18.079	0.00028856	0.00525908
243963	Zfp473	-	-1.65728	4.66093	18.0761	0.000288809	0.00525986
98910	Usp6nl	+	0.900482	7.09003	18.0687	0.000289445	0.00526676
218461	Pde8b	-	0.898857	6.53222	18.0669	0.0002896	0.00526676
15431	Hoxd11	+	0.918223	6.62767	18.0597	0.00029022	0.00527429
93871	Brwd1	-	0.936944	6.89819	18.0458	0.000291415	0.00528883
12505	Cd44	-	1.17859	4.57102	18.0456	0.000291434	0.00528883
72097	Cracdl	-	1.06128	6.01135	18.0388	0.000292023	0.00529576
11790	Speg	+	0.864708	7.07511	18.034	0.000292435	0.00529947
75208	4930539C22Rik	-	-1.33766	3.99714	18.0111	0.000294432	0.00533188
387199	Mir203	+	1.18586	5.13481	18.0085	0.000294652	0.00533209
258931	Olfr807	-	-1.92963	2.59451	18.0058	0.000294889	0.00533261
11536	Gpr182	-	1.14595	5.39298	17.9892	0.000296345	0.00535515
435791	Gm13271	+	1.3283	3.60319	17.9768	0.00029744	0.00536841
73075	Ppil6	+	1.21399	4.89895	17.9761	0.000297499	0.00536841
70427	Mier2	-	1.02709	6.03709	17.9703	0.000298015	0.00537393
328258	Slc25a48	+	1.06007	5.2737	17.9546	0.000299406	0.00539521
668158	Ccdc85c	-	0.962871	6.69816	17.9471	0.000300078	0.00540351
269116	Nfasc	-	0.906775	6.55374	17.9427	0.000300465	0.00540668
66656	Eef1d	-	1.32805	5.71418	17.9368	0.000300991	0.00541233
64406	Sp5	+	1.02826	6.41927	17.9311	0.000301509	0.00541784
19027	Sypl	+	3.37788	5.78437	17.9259	0.000301969	0.0054223
12393	Runx2	-	0.990678	6.97928	17.9165	0.000302813	0.00543335
216873	Spag7	-	1.02869	6.36982	17.9144	0.000303009	0.00543335
14238	Foxf2	+	1.04128	6.54869	17.8904	0.000305171	0.00546828
240590	Dmrt3	+	1.08916	6.35221	17.8818	0.000305961	0.00547859
627191	Syndig1l	-	1.08654	5.52373	17.8621	0.000307761	0.00550696
115487454	Gm51803	+	0.943888	6.64949	17.8569	0.000308238	0.0055116
22004	Tpm2	-	1.07909	5.85171	17.8545	0.000308451	0.0055116
20199	S100a5	+	-1.28844	3.81239	17.8459	0.000309246	0.00552193
12061	Bdkrb1	+	1.05698	5.46421	17.838	0.000309977	0.00553113
327747	Mettl24	+	1.07496	5.44623	17.8108	0.000312497	0.00557222
77781	Epm2aip1	+	1.47905	5.58405	17.8069	0.00031286	0.00557356
56807	Scamp5	-	1.01423	5.71388	17.8042	0.000313109	0.00557356
78910	Asb15	+	1.32985	3.45536	17.8023	0.000313292	0.00557356
100628613	Mir5119	+	1.94031	3.93439	17.7984	0.000313651	0.00557356
18766	Pkdrej	-	1.01967	5.77989	17.7983	0.000313662	0.00557356
192734	Lrrc75b	-	1.2798	5.78798	17.7942	0.00031405	0.00557656
387223	Mir29b-1	-	2.30451	4.21528	17.789	0.000314536	0.00558132
574428	Zmynd15	+	1.94257	4.67964	17.7806	0.000315322	0.00559138
69108	1810012K16Rik	+	1.74919	2.59256	17.7721	0.000316121	0.00560168
105245595	Gm29543	+	1.17596	4.73653	17.7674	0.000316566	0.00560567
100316678	Mir1902	-	1.92019	4.83407	17.7572	0.000317533	0.00561891
101694	Mir9-3hg	+	0.869752	6.78133	17.7539	0.000317843	0.00561909
22158	Tulp3	-	1.25333	5.83021	17.7525	0.000317983	0.00561909
16527	Kcnk3	+	1.35937	4.33461	17.75	0.000318215	0.00561931
21907	Nr2e1	-	1.38651	5.76781	17.7422	0.000318962	0.00562861
212127	Proser1	+	2.56901	5.40926	17.7367	0.000319483	0.00563391
627805	Vmn2r108	-	-1.79835	2.59185	17.7289	0.000320228	0.00564317
217715	Eif2b2	+	1.08027	5.816	17.7192	0.000321158	0.00564884
54354	Rassf5	-	0.85382	6.93972	17.7189	0.000321187	0.00564884
74307	1700092M07Rik	+	1.35766	4.66259	17.7186	0.000321213	0.00564884
102635966	Gm33167	+	1.23927	4.94348	17.7086	0.00032218	0.0056617
102466769	Mir6938	-	1.72428	4.89886	17.7064	0.000322387	0.0056617
18799	Plcd1	-	0.895332	6.49997	17.6944	0.000323552	0.00567826
258354	Olfr168	-	-1.76372	3.15308	17.6826	0.000324696	0.00569443
57340	Jph3	+	1.13283	5.16626	17.674	0.000325529	0.00570513
58237	Nkain4	-	1.06334	5.19283	17.6641	0.000326498	0.00571819
99326	Garnl3	-	0.951937	6.52471	17.6561	0.000327277	0.0057258
14114	Fbln1	+	1.06429	5.54883	17.6551	0.00032738	0.0057258
27056	Irf5	+	0.993725	6.61068	17.6523	0.000327646	0.00572652
71690	Esm1	+	1.09399	4.88247	17.6366	0.000329193	0.00574766
229688	Chil6	-	-2.26853	2.09589	17.6355	0.000329305	0.00574766
14427	Galr1	-	0.982326	5.90487	17.6297	0.000329878	0.00575373
80719	Igsf6	-	1.71283	4.66177	17.6257	0.000330267	0.0057566
71746	Rgl3	-	1.20365	5.28262	17.6159	0.000331242	0.00576724
14291	Fpr-rs4	+	-1.62397	3.0585	17.615	0.000331329	0.00576724
104346	Gas8	+	1.0765	5.49438	17.5905	0.000333775	0.00580588
113863	Vmn1r15	+	-1.68138	2.99621	17.5841	0.000334418	0.00580666
27224	Eloa	-	1.08448	6.01176	17.5839	0.000334435	0.00580666
105246959	Gm42151	-	1.3509	4.79452	17.5813	0.000334699	0.00580666
106931	Kctd1	-	0.842687	7.40541	17.581	0.000334729	0.00580666
22166	Txn1	-	1.18347	6.22683	17.5733	0.000335498	0.00581606
258934	Olfr802	-	-1.80501	2.90875	17.5685	0.000335987	0.0058204
102466214	Mir6998	+	1.69873	4.64593	17.5652	0.000336322	0.0058204
57764	Ntn4	+	0.997566	6.03661	17.5641	0.000336431	0.0058204
66859	Slc16a9	+	1.05945	5.74162	17.5491	0.000337946	0.00584264
69573	Hilpda	+	1.05757	5.71132	17.5436	0.000338503	0.00584833
56698	Phax	+	1.22848	5.26556	17.5404	0.000338828	0.00584998
67971	Tppp3	-	1.06981	5.68312	17.5279	0.000340104	0.00586806
240054	D630044L22Rik	+	1.18255	5.37225	17.5184	0.000341081	0.00588067
108167628	Gm28364	+	1.71051	4.54579	17.5163	0.000341295	0.00588067
11549	Adra1a	+	1.03318	5.75436	17.5118	0.000341758	0.00588335
320229	9530052C20Rik	+	1.35631	4.04799	17.5103	0.000341911	0.00588335
75723	Amotl1	-	1.07186	5.70415	17.4927	0.000343718	0.00591046
225884	Gstp3	-	1.30738	5.25502	17.4641	0.000346687	0.00595752
56468	Socs5	+	1.00609	6.28316	17.4576	0.000347368	0.0059652
13876	Erg	-	0.874707	6.54122	17.4553	0.000347607	0.0059653
80752	Fam20c	+	1.09789	6.42867	17.4495	0.000348214	0.00597172
71874	Mab21l4	-	1.04026	5.28733	17.4437	0.000348821	0.00597812
12028	Bax	-	1.01799	5.97537	17.4354	0.000349702	0.00598921
102465567	Mir6941	-	1.03166	5.55945	17.432	0.000350053	0.0059912
226518	Nmnat2	+	1.02694	5.874	17.4039	0.000353034	0.00603441
237928	Phospho1	+	1.63691	4.748	17.4037	0.00035305	0.00603441
18092	Nkx2-6	+	1.0339	5.22801	17.3976	0.0003537	0.00604149
449631	Snord15b	-	1.38228	4.20807	17.3937	0.000354119	0.00604461
227446	Relch	+	3.38151	5.28316	17.3801	0.000355574	0.0060654
613258	A730017L22Rik	-	1.19486	4.29508	17.3736	0.000356273	0.00607326
72136	Chst14	+	1.46464	5.60379	17.3407	0.000359832	0.00612986
192653	Ttc36	-	1.15428	4.67345	17.3354	0.000360409	0.00613559
57266	Cxcl14	-	1.01571	5.78684	17.3301	0.000360986	0.00613873
16841	Lect2	-	1.19469	4.57415	17.3285	0.000361155	0.00613873
100504549	AI463170	-	1.26555	5.52294	17.3252	0.00036152	0.00613873
71149	Tex52	+	1.66348	4.9075	17.3249	0.000361554	0.00613873
70852	Alkbh3os1	+	1.55547	4.59139	17.3122	0.000362942	0.00615821
217837	Itpk1	-	1.01518	6.42388	17.2968	0.000364631	0.00618278
54710	Hs3st3b1	-	0.849551	6.82723	17.2833	0.00036612	0.0062039
100628573	Mir3969	-	-1.87501	2.83813	17.2754	0.000366999	0.00621345
387191	Mir196a-1	+	1.11937	5.06966	17.2739	0.000367169	0.00621345
98828	Cdc123	-	1.35849	5.00114	17.267	0.000367933	0.00621825
11705	Amh	+	1.20289	5.45428	17.2669	0.000367939	0.00621825
18998	Pou4f3	+	1.0242	6.23487	17.2592	0.000368798	0.00622864
18555	Cdk16	+	1.29621	5.03615	17.245	0.000370392	0.00624078
74186	Ccdc3	+	1.0647	5.93157	17.2436	0.000370546	0.00624078
72630	Hspa12b	+	1.1096	4.83723	17.2428	0.00037064	0.00624078
195209	Zfp469	+	0.963009	6.01573	17.2424	0.000370684	0.00624078
224813	Lrrc73	+	0.978712	6.15195	17.241	0.000370844	0.00624078
18742	Pitx3	-	1.05083	6.03484	17.2397	0.000370981	0.00624078
16535	Kcnq1	+	1.0148	5.67393	17.2342	0.000371602	0.00624712
241226	Itga8	-	1.17861	4.76457	17.228	0.000372304	0.0062548
217356	Tmc8	+	1.18164	5.57636	17.2258	0.000372552	0.00625486
258548	Olfr805	-	-2.00598	2.77288	17.223	0.000372862	0.00625597
15378	Hnf4a	+	0.979684	5.93734	17.2189	0.00037333	0.0062597
108168342	Gm46597	-	2.09976	5.21132	17.2149	0.000373778	0.00626311
100101457	A830035O19Rik	+	1.149	4.68633	17.1935	0.000376212	0.00629977
20474	Six4	-	1.11133	6.03051	17.1899	0.000376622	0.00630251
100041244	Gm3230	-	1.10949	6.58488	17.1819	0.000377542	0.00631377
72205	Eml2	+	0.871491	6.51205	17.1231	0.000384335	0.00642199
67020	Tmem88	-	1.37237	5.82146	17.1178	0.000384959	0.00642199
22380	Wbp4	-	1.109	6.02585	17.1174	0.000384998	0.00642199
14419	Gal	-	1.06269	5.15456	17.1173	0.000385018	0.00642199
228980	Taf4	-	1.07288	6.54578	17.1117	0.00038567	0.00642867
20354	Sema4d	-	0.703524	7.72724	17.1091	0.000385978	0.00642961
258754	Olfr214	+	1.07281	4.57974	17.0922	0.000387962	0.00645468
259001	Olfr181	-	-1.73884	3.15812	17.092	0.000387988	0.00645468
52840	Dbndd2	+	0.946752	6.46227	17.0666	0.000390998	0.00649905
224129	Adcy5	+	0.902564	6.82013	17.0652	0.000391163	0.00649905
19332	Rab20	-	1.05405	5.43506	17.0351	0.000394752	0.00655104
57816	Tesc	+	0.969126	6.66846	17.0347	0.000394804	0.00655104
57370	B4galt3	+	1.01571	5.7416	17.0121	0.000397533	0.00659204
17202	Mc4r	-	1.06283	5.40655	17.0064	0.00039822	0.00659915
16891	Lipg	-	1.10303	6.22175	16.9934	0.000399806	0.00662016
27660	1700088E04Rik	-	1.26771	4.77463	16.9917	0.000400006	0.00662016
15551	Htr1b	-	1.37976	4.97798	16.9863	0.000400667	0.00662682
56030	Tmem131	-	1.20582	6.62271	16.9805	0.000401384	0.00663438
56401	P3h1	+	1.07983	5.85705	16.9766	0.000401854	0.00663787
232975	Atp1a3	-	1.03865	5.52117	16.9716	0.00040247	0.00664011
13162	Slc6a3	+	1.00579	5.53711	16.9713	0.00040251	0.00664011
665775	Bod1l	-	1.11937	5.7855	16.9633	0.000403489	0.00665197
57782	Rbak	-	1.2047	5.3765	16.9511	0.000404999	0.00667258
83555	Tex13b	-	1.15848	5.00545	16.9466	0.000405549	0.00667732
102466913	Mir6980	-	1.01543	5.27279	16.9396	0.000406413	0.00668725
207728	Pde2a	+	0.838488	6.78777	16.9364	0.000406815	0.00668726
102639473	Gm14273	+	1.07361	4.81278	16.9353	0.000406954	0.00668726
75927	Pitpnm2os1	+	1.47429	4.59074	16.9318	0.000407391	0.00668726
280668	Adam1a	-	1.55699	4.58002	16.9312	0.00040746	0.00668726
18386	Oprd1	-	1.03581	6.03024	16.9237	0.000408396	0.00669833
105785	Kdelr3	+	1.05768	5.77057	16.9091	0.000410226	0.00672402
22431	Wt1	+	1.43857	5.79524	16.9037	0.000410893	0.00673008
14362	Fzd1	-	1.25302	6.4264	16.9019	0.000411122	0.00673008
53890	Sart3	-	1.6928	6.32196	16.8814	0.000413712	0.00676427
330721	Nek5	-	1.16183	4.29168	16.8811	0.00041374	0.00676427
102465901	Mir8113	-	2.20729	3.63997	16.8529	0.000417325	0.00681853
209743	Minar1	-	1.08008	5.35874	16.8502	0.000417669	0.00681979
378435	Mafa	-	0.929541	6.79409	16.844	0.000418467	0.00682458
72640	Mex3a	+	1.13955	6.10936	16.8438	0.000418496	0.00682458
234219	Helt	-	0.948124	6.19045	16.8386	0.000419153	0.00683094
626067	Gm6650	+	-1.5218	3.1114	16.8212	0.000421404	0.00686097
114585	D17H6S53E	+	1.10689	4.66613	16.8202	0.000421532	0.00686097
114482873	Mir12194	-	-1.35663	3.98957	16.8166	0.000421986	0.00686398
17242	Mdk	-	1.12079	5.75268	16.8017	0.000423926	0.00688591
13845	Ephb3	+	0.950615	6.20251	16.8017	0.000423928	0.00688591
627268	Gm15232	-	-1.27332	3.73339	16.8	0.000424142	0.00688591
14296	Frat1	+	0.91683	6.54731	16.7944	0.000424878	0.00689348
100526501	Mir3094	+	2.25068	4.46332	16.7846	0.000426146	0.00690968
218397	Rasa1	-	1.38314	6.30415	16.7776	0.000427068	0.00692023
17454	Mov10	-	1.14456	5.74071	16.7574	0.000429723	0.00695884
215210	Tmem120a	-	1.03069	6.06008	16.7396	0.00043207	0.00699243
70233	Cd2bp2	-	0.957887	6.06239	16.7367	0.000432461	0.00699432
72296	Rusc1	-	0.787243	7.1274	16.7341	0.000432799	0.00699537
214552	Cep164	-	1.07622	5.4809	16.7319	0.000433091	0.00699567
100041479	Gm3363	-	-1.32568	4.62182	16.7223	0.000434366	0.00701183
229599	Ciart	-	1.27503	5.93081	16.7187	0.000434846	0.00701281
100316778	Mir1982	+	1.30339	4.16719	16.7178	0.000434975	0.00701281
73739	Cby1	+	1.10367	5.37479	16.7098	0.000436037	0.0070255
100628616	Mir3966	+	-1.80438	3.18604	16.6745	0.000440795	0.00709769
72774	Neil1	-	-1.43023	5.59791	16.6601	0.000442756	0.00712477
100628594	Mir3572	+	1.5204	4.30017	16.6455	0.000444752	0.00715239
320736	Vstm4	+	1.01137	5.79357	16.6346	0.000446239	0.0071718
27205	Podxl	-	0.940953	6.31388	16.6297	0.000446922	0.00717826
269878	Megf8	+	0.921286	6.37554	16.6209	0.000448135	0.00718608
76808	Rpl18a	-	3.89733	5.74747	16.6204	0.000448193	0.00718608
102466159	Mir6415	+	1.59665	4.82422	16.6197	0.000448289	0.00718608
11556	Adrb3	-	0.969371	5.7485	16.618	0.000448533	0.00718608
75426	Igfbpl1	-	1.0077	5.85074	16.6154	0.000448883	0.00718719
18719	Pip5k1b	-	1.12981	4.71149	16.6103	0.0004496	0.00719416
192897	Itgb4	+	1.003	5.85629	16.6019	0.000450762	0.00720824
140499	Ube2j2	+	1.15288	6.00692	16.5967	0.000451487	0.00721533
100009600	Zglp1	-	2.15879	4.36433	16.587	0.000452826	0.00723148
50770	Atp11a	+	1.21892	4.71875	16.5853	0.000453069	0.00723148
320507	D930015M05Rik	+	1.63636	5.15511	16.5822	0.000453505	0.00723148
320127	Dgki	-	1.07416	5.60897	16.5813	0.000453629	0.00723148
102633199	Gm31087	-	1.53073	3.96861	16.5771	0.000454211	0.00723625
14226	Fkbp1b	-	1.04649	5.35808	16.5736	0.00045471	0.00723969
75219	Dusp18	+	1.08416	4.46275	16.5666	0.000455689	0.00724629
320864	Krt26	-	1.05007	4.99558	16.5666	0.000455692	0.00724629
14602	Ghrhr	+	1.08421	4.73619	16.5622	0.000456311	0.00725162
15407	Hoxb1	+	1.07014	5.48768	16.5539	0.000457477	0.00726047
232821	Ccdc106	+	1.37925	5.03067	16.5538	0.00045749	0.00726047
66868	Mfsd1	+	0.989315	5.64494	16.5522	0.000457719	0.00726047
71382	Pex1	+	1.13749	4.9487	16.5501	0.000458011	0.0072606
76486	Ly6k	-	1.14679	5.14591	16.5475	0.00045838	0.00726195
68119	Cmtm3	+	0.999092	5.76963	16.5395	0.000459507	0.0072753
211286	Cln5	+	0.884692	6.54922	16.5373	0.000459828	0.00727587
68874	Klhdc9	-	1.1037	5.86133	16.5333	0.000460399	0.00727732
18174	Slc11a2	-	1.97923	5.51864	16.5326	0.000460489	0.00727732
269642	Nat8l	+	0.915473	6.82709	16.5305	0.000460797	0.0072777
224552	Vmn2r98	+	-2.15042	2.38666	16.5243	0.00046167	0.00728469
22352	Vim	+	0.963383	5.92681	16.5222	0.000461974	0.00728469
11852	Rhob	-	0.89028	6.79228	16.5214	0.000462095	0.00728469
14633	Gli2	-	0.997983	5.98376	16.5106	0.00046363	0.00730439
269120	Optc	-	1.04256	5.49643	16.4979	0.000465449	0.00732853
330031	Gm5106	-	1.17537	4.85844	16.4911	0.00046644	0.00733622
75657	Speer4a	-	1.87046	3.27747	16.4906	0.000466511	0.00733622
330463	Zfp78	+	1.14842	5.51525	16.4873	0.00046698	0.00733907
105247182	Gm12974	+	1.07887	5.45485	16.4845	0.00046738	0.00734085
102465758	Mir7650	+	1.93114	3.59313	16.4744	0.000468849	0.00735362
14403	Gabrd	-	1.02761	5.57135	16.4735	0.000468975	0.00735362
16536	Kcnq2	-	1.08054	5.85919	16.473	0.000469056	0.00735362
75853	4930592I03Rik	-	1.5964	5.00636	16.4672	0.000469895	0.00735949
18088	Nkx2-2	-	1.18881	4.46796	16.4664	0.000470006	0.00735949
216856	Nlgn2	-	0.999605	6.25209	16.4634	0.00047044	0.00736178
102465649	Mir7071	+	1.40777	5.18675	16.4427	0.00047346	0.00740451
232946	Bloc1s3	-	1.32052	6.13823	16.4394	0.000473944	0.00740708
245666	Iqsec2	+	1.08501	5.52926	16.4377	0.000474204	0.00740708
68744	Zfp740	+	1.22015	6.12992	16.4186	0.000477011	0.00744638
17192	Mbd3	-	1.23405	6.58778	16.3979	0.00048008	0.00748972
670895	Gm9508	-	1.33431	3.56781	16.3923	0.000480908	0.00749027
99377	Sall4	-	1.07307	5.23275	16.3913	0.00048107	0.00749027
16007	Ccn1	-	0.956752	6.0288	16.39	0.000481249	0.00749027
94047	Tmem121b	-	1.10427	6.58963	16.3898	0.000481287	0.00749027
57895	Ccdc126	+	1.16942	5.64951	16.3765	0.00048328	0.00751671
102634268	Kbtbd8os	-	1.40855	4.08373	16.3721	0.000483935	0.00752232
20613	Snai1	+	0.901358	6.24177	16.3643	0.0004851	0.00753467
69641	Wdr20	+	0.973143	6.60298	16.3617	0.000485498	0.00753467
23936	Lynx1	-	0.985576	5.51028	16.3609	0.000485614	0.00753467
13492	Drd5	+	1.02981	6.07401	16.3197	0.000491871	0.00762404
218215	Rnf144b	+	1.06107	6.24169	16.319	0.00049197	0.00762404
434325	Tmem221	-	0.987839	5.97566	16.3158	0.000492466	0.0076271
24113	Vax2	+	1.66695	3.24748	16.3138	0.000492768	0.00762717
213402	Armc2	-	1.07996	5.21925	16.3052	0.000494077	0.00764281
723951	Mir124a-3	+	1.55225	5.94848	16.3009	0.000494751	0.0076486
68453	Gpihbp1	+	1.12787	4.78008	16.2771	0.000498418	0.00770063
14789	P3h3	-	0.974254	6.20647	16.2722	0.00049917	0.00770749
100316710	Mir1963	-	1.02632	5.01906	16.2703	0.000499465	0.00770749
77864	Ypel2	-	0.993255	6.34408	16.2647	0.000500345	0.00771618
192950	Nacad	-	1.09588	5.4747	16.2628	0.000500631	0.00771618
723874	Mir483	-	1.01301	4.96319	16.2587	0.000501283	0.00772157
621603	Aldh3b2	+	-1.20211	4.18158	16.2544	0.000501949	0.00772718
74440	Cmip	+	0.79373	6.95739	16.2488	0.000502829	0.00773607
20537	Slc5a1	+	1.008	5.39342	16.2411	0.000504026	0.00774982
100526502	Mir3095	-	1.1433	4.27071	16.2312	0.000505578	0.007769
73181	Nfatc4	+	0.971246	6.13547	16.2212	0.000507168	0.00778876
104367	Snora65	+	1.33679	4.29468	16.2136	0.000508361	0.0078024
228576	Mall	-	1.10634	4.86572	16.2023	0.000510152	0.00782518
76787	Ppfia3	-	3.97804	3.94954	16.1971	0.000510987	0.0078298
12455	Ccnt1	-	1.25314	5.80325	16.1966	0.000511065	0.0078298
68087	Dcakd	-	0.92785	6.06459	16.1878	0.000512464	0.00784008
15260	Hira	+	2.70902	6.11096	16.1865	0.000512672	0.00784008
76527	Il34	-	1.19222	4.63368	16.1857	0.000512808	0.00784008
107351	Kank1	+	1.06608	5.88572	16.1847	0.000512963	0.00784008
19700	Rem1	+	0.969383	5.69914	16.1747	0.000514566	0.00785989
104445	Cdc42ep1	+	0.94586	6.00141	16.1708	0.000515193	0.00786477
319622	Itpripl2	-	0.938693	6.33986	16.1683	0.000515582	0.007866
109660	Ctrl	-	1.31471	5.1748	16.1657	0.000516012	0.00786787
277010	Marveld1	+	1.05775	6.20488	16.1464	0.000519118	0.00790877
13591	Ebf1	+	0.922759	6.72497	16.1445	0.000519423	0.00790877
51801	Ramp1	+	1.00595	5.64683	16.1433	0.000519622	0.00790877
259038	Olfr283	-	1.00292	5.42206	16.1292	0.000521916	0.00793897
102466255	Mir1291	-	1.9292	4.18973	16.1175	0.000523829	0.00796332
102465603	Mir6997	+	1.84746	4.55453	16.0964	0.000527284	0.00801108
387353	Tas2r126	+	1.60232	3.97164	16.0941	0.000527671	0.0080122
114483812	Mir12187	+	1.45679	4.59959	16.0789	0.000530189	0.00804566
235320	Zbtb16	-	0.958056	6.21341	16.0718	0.000531361	0.00805116
69191	Pdia2	-	1.17249	4.66177	16.0711	0.000531482	0.00805116
635580	Gm16445	-	-2.26676	2.04124	16.071	0.000531496	0.00805116
226089	Ric1	+	1.93122	6.45529	16.0685	0.000531909	0.00805264
102638941	Gm12853	-	1.04891	4.63771	16.0599	0.000533343	0.00806958
735262	Mir455	+	1.0618	4.97362	16.0472	0.000535458	0.00809679
100316814	Mir1306	-	1.63718	4.29439	16.0435	0.000536082	0.00810143
93893	Pcdhb22	+	1.08763	5.39807	16.0291	0.00053851	0.00813332
100042761	Tdpoz7	-	-2.15124	2.29838	16.026	0.00053902	0.00813622
77490	E130218I03Rik	+	1.16476	4.5999	16.0186	0.000540284	0.00813769
13599	Ecel1	-	0.910429	6.51397	16.0162	0.000540687	0.00813769
15388	Hnrnpl	+	1.12286	6.90532	16.0136	0.000541124	0.00813769
21869	Nkx2-1	-	1.1847	5.87988	16.0109	0.000541579	0.00813769
11830	Aqp5	+	0.967001	6.03728	16.0109	0.000541586	0.00813769
629746	Gm29688	-	1.05105	5.27171	16.0104	0.000541667	0.00813769
102644	Oaf	-	1.02345	5.79656	16.008	0.000542067	0.00813769
56013	Srcin1	-	1.10932	6.26511	16.0076	0.00054215	0.00813769
70717	Medag	+	0.943262	5.79314	16.0068	0.000542271	0.00813769
13390	Dlx1	+	0.931892	6.59135	16.0067	0.0005423	0.00813769
270192	Rab6b	+	0.961379	6.06189	16.0041	0.000542746	0.00813959
54397	Ppt2	-	0.984267	5.97041	15.9661	0.000549242	0.00823079
93875	Pcdhb4	+	1.05529	4.97536	15.9648	0.000549471	0.00823079
72180	Zfp661	-	1.0101	5.56503	15.956	0.000550977	0.00824833
328779	Hs3st6	+	0.975404	6.05536	15.9542	0.000551287	0.00824833
83771	Tas1r3	-	1.1396	4.80565	15.9487	0.000552252	0.00825379
245880	Wasf3	+	1.02616	5.78907	15.9484	0.000552297	0.00825379
21821	Ift88	+	1.12147	5.39216	15.9455	0.000552794	0.0082564
18935	Phox2b	-	1.10179	5.01491	15.9337	0.00055486	0.00828241
237940	Aoc2	+	1.30255	5.03854	15.9302	0.000555457	0.00828648
74096	Hvcn1	+	1.07042	5.14728	15.9195	0.000557338	0.00830971
100039672	Msmp	-	1.24909	4.96249	15.9159	0.000557967	0.00831423
546519	Tmem235	+	1.10153	5.24842	15.9086	0.000559233	0.00832391
319752	B230209E15Rik	-	2.34905	2.8356	15.9077	0.000559395	0.00832391
74646	Spsb1	-	0.9599	6.38054	15.9066	0.000559593	0.00832391
20273	Scn8a	+	0.804003	6.7906	15.9006	0.000560656	0.00833486
238328	Vash1	+	1.08194	5.80756	15.8958	0.000561496	0.0083425
723905	Mir17	+	2.45409	6.51683	15.8929	0.000562011	0.00834532
14585	Gfra1	-	0.926165	6.26058	15.8893	0.000562636	0.00834806
218503	Fcho2	-	0.985657	6.56275	15.8881	0.000562849	0.00834806
212111	Inpp5a	+	0.885389	6.30574	15.8824	0.00056386	0.00835821
239102	Zfhx2	-	0.965995	5.50557	15.8689	0.00056626	0.00838269
20257	Stmn2	+	1.17052	5.02082	15.8679	0.000566448	0.00838269
103967	Dnm3	-	1.0189	5.39764	15.8665	0.000566697	0.00838269
67659	4930563I02Rik	+	1.20008	3.70642	15.8658	0.000566823	0.00838269
12921	Crhr1	+	0.969656	6.37174	15.8547	0.000568798	0.00840703
14062	F2r	-	1.00094	5.49848	15.8456	0.000570428	0.00842625
332937	Tfap2e	-	1.0318	6.44398	15.8403	0.000571371	0.00843531
14944	Gzmg	-	1.13923	3.8566	15.8197	0.000575089	0.0084853
12922	Crhr2	-	0.890594	6.2199	15.8172	0.000575543	0.0084871
58182	Prokr1	-	1.02726	5.47022	15.8089	0.000577057	0.00850452
210544	Tbc1d31	+	0.9512	5.9174	15.8031	0.000578112	0.00851517
17201	Mc3r	+	0.977579	5.4882	15.7981	0.000579018	0.00852359
56711	Plag1	-	1.39489	5.5954	15.7834	0.000581712	0.00855833
76383	H2al1m	+	5.56272	2.76184	15.9908	0.000582983	0.0085721
330286	D630045J12Rik	-	1.12319	6.29596	15.7683	0.00058449	0.00858932
105447647	Gm45923	+	1.01875	4.74667	15.7572	0.000586533	0.00861439
101351	Eogt	-	0.994438	5.61216	15.7485	0.000588142	0.00863306
12879	Cys1	-	0.981284	5.46702	15.7346	0.000590742	0.0086621
269637	Cnpy1	-	0.892346	6.39137	15.7325	0.000591119	0.0086621
102465621	Mir7027	+	1.1297	5.79084	15.7324	0.000591137	0.0086621
68703	Rere	+	1.11829	5.93788	15.7203	0.000593406	0.00869037
18992	Pou3f2	-	1.89646	5.84704	15.7183	0.000593779	0.00869086
77124	9130221H12Rik	+	1.69428	4.42852	15.7126	0.000594854	0.00869846
68655	Fndc1	-	1.02617	5.88644	15.7119	0.000594979	0.00869846
213027	Evi5l	+	1.19602	5.45398	15.7089	0.000595553	0.00870188
546896	Olfr455	-	1.24098	4.38262	15.7061	0.000596078	0.00870458
224088	Atp13a3	-	1.20343	6.52678	15.6932	0.000598514	0.00873517
20852	Stat6	+	1.41731	5.55085	15.6835	0.000600353	0.00875276
66123	1110006O24Rik	-	1.07076	5.48712	15.6827	0.000600493	0.00875276
55948	Sfn	-	1.02187	5.72145	15.6808	0.000600865	0.00875276
57741	Noc2l	+	0.897876	6.2518	15.6796	0.000601089	0.00875276
210108	D130043K22Rik	+	1.2756	5.42274	15.6766	0.000601664	0.00875331
18155	Pnoc	-	1.03452	5.17942	15.6758	0.000601811	0.00875331
30794	Pdlim4	-	1.07127	5.31034	15.6489	0.000606949	0.00882301
105180375	Tmem265	+	1.81479	5.27244	15.6455	0.000607597	0.00882741
21401	Tcea3	+	0.906256	6.14651	15.6368	0.000609284	0.0088469
171275	Vmn1r212	-	2.13674	3.88753	15.6322	0.000610167	0.00885169
100316808	Mir1905	-	1.31319	5.7184	15.6299	0.00061062	0.00885169
13642	Efnb2	-	1.77329	6.4642	15.626	0.000611365	0.00885169
67369	Qpctl	-	0.995964	5.58983	15.6258	0.000611415	0.00885169
68818	Zfand2b	+	0.997522	5.44862	15.6236	0.000611827	0.00885169
56184	Msgn1	-	1.57902	4.47494	15.6222	0.000612095	0.00885169
20518	Slc22a2	+	1.03816	4.91226	15.6214	0.00061226	0.00885169
100039691	Lncenc1	+	0.973091	5.59284	15.6195	0.000612632	0.00885169
224572	Vmn2r102	+	-1.68313	2.76615	15.619	0.00061273	0.00885169
23829	C1ql1	-	0.999259	6.52034	15.6141	0.000613683	0.00886045
23993	Klk7	+	1.09565	4.37005	15.6087	0.000614719	0.00886941
74333	A330040F15Rik	-	1.18473	5.12732	15.6065	0.000615148	0.00886941
70997	Spef1	-	1.0902	4.39399	15.6055	0.000615343	0.00886941
20449	St8sia1	-	1.10701	6.16156	15.6005	0.000616319	0.00887847
72007	Fndc3b	-	1.13055	6.07673	15.5907	0.000618234	0.00890023
100045469	Gm14204	-	1.04146	5.06517	15.5893	0.000618526	0.00890023
218121	Mboat1	+	0.980462	5.58025	15.585	0.000619359	0.0089022
21894	Tln1	-	3.64792	5.38778	15.5835	0.000619649	0.0089022
227327	B3gnt7	+	1.14822	5.17349	15.5832	0.000619707	0.0089022
56324	Stam2	-	0.894086	6.21687	15.5807	0.000620213	0.00890446
100715	Tent2	-	1.05209	5.58949	15.5734	0.000621645	0.00892002
114640	Pth2	+	1.03616	5.96692	15.5705	0.000622221	0.00892327
68954	1500012K07Rik	+	1.81032	3.7123	15.5673	0.000622843	0.00892719
631145	Fam90a1b	-	1.29875	4.29471	15.5632	0.000623652	0.00892914
21748	Terc	-	0.980528	5.70544	15.5631	0.000623678	0.00892914
232947	Ppp1r37	-	0.984246	6.50088	15.5574	0.000624801	0.00893717
71146	Golga7b	+	0.910732	5.87999	15.5567	0.000624937	0.00893717
115488204	Gm45623	-	1.01169	5.93676	15.5537	0.000625548	0.00893873
71962	Castor1	+	0.952226	5.80392	15.5527	0.000625746	0.00893873
71862	Gpr160	+	1.03314	5.54743	15.5487	0.000626531	0.00894065
20085	Rps19	+	1.00085	6.35765	15.5485	0.00062658	0.00894065
21664	Phlda1	+	0.866219	6.51009	15.5327	0.000629725	0.00898052
231134	Dok7	+	0.971426	5.44681	15.5247	0.000631317	0.0089982
18128	Notch1	-	1.13273	6.07912	15.5124	0.000633794	0.00901561
235610	Atrip	-	1.24783	4.37274	15.5123	0.00063381	0.00901561
94092	Trim16	+	1.00528	5.07285	15.5122	0.000633841	0.00901561
233424	Tmc3	+	-1.24641	3.89018	15.5116	0.000633949	0.00901561
27386	Npas3	+	1.03311	5.8583	15.502	0.000635895	0.0090362
231871	Daglb	+	0.977397	5.95049	15.5007	0.000636148	0.0090362
102641247	Gm12339	+	1.00092	5.82371	15.4992	0.000636457	0.0090362
432486	Gnptab	+	1.45503	5.88581	15.4964	0.000637018	0.00903915
70261	Chp2	+	0.963666	5.59646	15.4821	0.000639927	0.00907539
78748	Rassf10	+	0.97077	6.29019	15.4797	0.00064041	0.00907721
219134	Shisa2	+	0.885958	6.28773	15.474	0.000641568	0.00908858
23959	Nt5e	+	1.13617	5.29072	15.4711	0.000642163	0.00909198
234723	Txnl4b	+	1.09933	4.51387	15.4607	0.000644287	0.009117
170952	Prima1	-	0.971206	5.97817	15.4473	0.000647043	0.00915094
14547	Gdap2	+	1.29723	4.46366	15.4455	0.000647413	0.00915111
102465612	Mir7012	+	1.68195	5.45954	15.4414	0.000648272	0.00915818
13445	Cdk2ap1	-	1.30657	6.66022	15.4357	0.000649436	0.00916957
100526540	Mir3093	+	1.27543	4.16699	15.4305	0.000650511	0.00917375
258544	Olfr788	+	-2.45315	2.00887	15.4303	0.000650562	0.00917375
22141	Tub	+	1.03881	5.48488	15.4275	0.000651143	0.00917375
665054	D330025C20Rik	+	1.02685	5.61088	15.4274	0.000651168	0.00917375
69121	Chrdl2	+	0.868599	6.15525	15.4236	0.000651959	0.00917984
226251	Ablim1	-	0.708214	7.32555	15.4105	0.000654669	0.00921293
102465710	Mir7231	+	1.60182	4.9467	15.4087	0.000655048	0.00921319
230899	Nppa	+	0.991538	5.23145	15.4041	0.000656023	0.00922182
70134	Misp3	-	1.25743	5.3804	15.3963	0.00065765	0.00923962
384569	Nova2	+	1.09474	5.76946	15.3929	0.000658353	0.00923998
69257	Elf2	-	0.902056	7.58409	15.3927	0.000658398	0.00923998
54127	Rps28	-	1.19656	4.76565	15.3847	0.000660074	0.00925841
16616	Klk1b21	+	-1.72279	2.84422	15.3822	0.000660615	0.00926092
433940	Fam222a	+	0.903809	6.60774	15.379	0.00066129	0.00926125
319713	Ablim3	-	0.989174	5.45942	15.3786	0.000661363	0.00926125
54721	Tyk2	-	1.08192	4.58466	15.3733	0.000662476	0.0092712
15460	Hr	+	0.978205	5.84778	15.3718	0.000662798	0.0092712
213827	Arcn1	-	0.97312	6.13122	15.3689	0.000663414	0.0092724
69674	Mif4gd	-	0.882054	6.75747	15.3663	0.000663961	0.0092724
244310	Dlgap2	+	1.07226	5.40059	15.3663	0.000663972	0.0092724
242022	Frem2	-	1.02397	5.97779	15.3617	0.000664936	0.00927836
12648	Chd1	+	0.935057	6.76545	15.3608	0.000665124	0.00927836
226439	Ascl5	+	1.0194	5.38049	15.3567	0.000665996	0.00928087
102639186	Gm26644	-	1.13048	5.10145	15.3566	0.000666031	0.00928087
11695	Alx4	+	0.932309	6.05137	15.3525	0.000666898	0.0092879
16777	Lamb1	+	0.960704	5.99944	15.3502	0.000667381	0.00928957
14229	Fkbp5	-	0.874121	6.82582	15.3368	0.000670242	0.00932249
14191	Fgr	+	1.36937	5.23892	15.3357	0.000670475	0.00932249
239364	Tspyl5	-	1.0983	5.11639	15.3257	0.000672623	0.00934727
112415	Zfp607b	+	0.963551	6.1192	15.3174	0.000674403	0.00936651
22268	Upk1b	-	1.12419	4.33705	15.3159	0.00067474	0.00936651
442829	Ccin	+	0.892889	6.03037	15.3057	0.000676945	0.00938837
13842	Epha8	-	1.03615	5.73515	15.3052	0.00067705	0.00938837
99169	AU015228	+	1.00624	5.0402	15.2953	0.000679188	0.00941291
107586	Ovol2	-	0.86899	6.63903	15.2888	0.000680603	0.00942743
243910	Nfkbid	+	1.04191	5.97587	15.2867	0.000681067	0.00942874
320952	A730013G03Rik	-	0.958869	5.88086	15.2828	0.000681914	0.00943319
102614	Rpp25	+	0.961445	6.35453	15.2818	0.000682127	0.00943319
319722	E330033B04Rik	-	2.1558	4.27518	15.2784	0.000682864	0.00943754
66261	Tm4sf20	-	1.19053	4.1751	15.2763	0.00068333	0.00943754
15567	Slc6a4	+	1.02078	5.83882	15.2753	0.000683548	0.00943754
665700	Hmcn2	+	0.938926	5.69198	15.2661	0.000685569	0.00946034
268857	Nlrc3	-	1.15577	4.56941	15.2586	0.000687203	0.00947777
77531	Anks1b	+	0.802257	7.11591	15.2536	0.000688315	0.00948799
102465571	Mir6946	+	1.64827	4.57549	15.2473	0.000689706	0.00950204
93887	Pcdhb16	+	1.02117	4.7724	15.2442	0.000690386	0.00950629
74136	Sec14l1	+	0.777985	6.8979	15.2346	0.000692517	0.00952512
28240	Trpm2	-	1.09982	5.3291	15.2345	0.000692532	0.00952512
100043434	Gm4432	+	1.5014	3.53113	15.229	0.000693751	0.00952512
64704	Htra2	-	1.90736	4.82046	15.2285	0.000693864	0.00952512
223433	Otulinl	-	0.998751	6.14577	15.228	0.000693977	0.00952512
11548	Adra1b	-	0.89192	6.0644	15.2279	0.000693989	0.00952512
56412	Noa1	-	1.47039	6.12189	15.2255	0.000694539	0.00952756
735263	Mir698	+	2.00097	4.2757	15.2179	0.000696226	0.00954557
52662	Ldlrad4	+	0.820277	6.4473	15.2142	0.00069705	0.00955175
20084	Rps18	-	2.73501	4.74676	15.2047	0.000699175	0.00957575
108167575	Gm46065	-	1.139	5.33543	15.1981	0.000700649	0.00959079
212999	Tnpo2	+	1.15564	6.52893	15.1947	0.000701415	0.00959614
223435	Trio	-	1.00389	6.53957	15.1845	0.000703706	0.00962234
68889	Ubac2	+	6.37094	4.4093	15.383	0.000704084	0.00962235
100628629	Mir5121	-	2.94555	2.18286	15.1758	0.00070569	0.00963916
230027	Coq3	+	0.925498	5.78272	15.172	0.000706544	0.00964149
102465979	Mir6915	+	1.19995	5.57363	15.1717	0.000706615	0.00964149
102465541	Mir6898	-	1.88448	4.27634	15.1569	0.000709976	0.00967888
56448	Cyp2d22	-	1.06434	4.84018	15.1539	0.000710653	0.00967888
72726	Tbcc	+	1.08843	6.6853	15.1529	0.000710888	0.00967888
26415	Mapk13	+	0.972853	5.67494	15.1521	0.000711068	0.00967888
113860	Vmn1r11	+	-1.53985	2.98209	15.1513	0.000711248	0.00967888
67169	Nradd	-	1.00021	5.84675	15.1426	0.000713243	0.00970086
380694	Ccnjl	+	1.06009	5.92027	15.1382	0.000714244	0.00970932
23917	Impdh1	-	0.828778	6.70846	15.1323	0.000715601	0.00971758
433171	Gm10549	+	1.10706	4.6783	15.1323	0.000715613	0.00971758
53896	Slc7a10	+	0.968673	5.87513	15.1292	0.000716319	0.00972202
70021	Nt5dc2	+	0.77688	6.96215	15.1236	0.000717601	0.00973425
24014	Rnasel	+	1.03444	5.00322	15.1175	0.000719005	0.00973845
74150	Slc35f5	+	0.985709	5.87772	15.1172	0.000719085	0.00973845
192198	Lrrc4	-	1.57184	6.49455	15.1163	0.00071928	0.00973845
18700	Piga	+	1.15016	4.57619	15.1157	0.000719434	0.00973845
100526509	Mir3104	+	1.07105	4.75452	15.1121	0.000720269	0.0097446
68047	Mpnd	+	1.182	5.77466	15.1074	0.000721361	0.00975421
23960	Oas1g	-	1.09288	4.03866	15.0885	0.000725747	0.00980444
100039148	Gm12128	+	2.25819	3.09279	15.0881	0.000725844	0.00980444
545652	Gm13275	+	1.62083	2.79424	15.0864	0.000726227	0.00980444
16470	Ush1g	-	1.00969	5.0798	15.0813	0.000727431	0.00981552
100042150	Nrg2	-	0.928211	6.2191	15.0743	0.000729062	0.00983233
71182	4933417G07Rik	+	-1.577	2.96849	15.0591	0.000732654	0.00987558
75625	Mageh1	-	1.99681	4.01712	15.0528	0.000734133	0.0098903
214189	Scgn	-	1.00436	5.06619	15.0492	0.000734977	0.00989645
12818	Col14a1	+	0.959928	5.78872	15.0391	0.000737376	0.00992352
66377	Ndufc1	-	0.982345	5.4437	15.0222	0.000741407	0.00997253
102634243	Gm31875	-	0.985573	4.98108	15.0097	0.0007444	0.0100071
56200	Ddx21	-	1.0539	6.23699	15.0082	0.000744761	0.0100071
271508	Brd8dc	-	1.39221	4.26538	15.0045	0.000745654	0.0100139
16402	Itga5	-	1.01125	5.75815	15.0026	0.00074609	0.0100144
12970	Crygs	-	1.17308	4.64992	14.9873	0.000749785	0.0100569
239157	Pnma2	+	1.11733	4.65685	14.9863	0.000750042	0.0100569
217734	Pomt2	-	1.07463	5.162	14.9801	0.00075153	0.0100716
100526465	Mir3057	+	1.33486	5.74899	14.9731	0.000753242	0.0100893
21928	Tnfaip2	+	0.942224	5.61742	14.9563	0.000757323	0.0101386
102636087	Gm13609	-	1.90116	4.40678	14.9441	0.000760311	0.0101733
210573	Tmem151b	-	0.984474	5.39766	14.9363	0.000762244	0.0101938
13796	Emx1	+	0.94388	6.28327	14.934	0.000762808	0.0101955
75689	Higd1b	+	1.17647	4.93882	14.9325	0.000763164	0.0101955
105847	Lmf2	-	0.977828	5.15494	14.9284	0.000764191	0.0102008
52897	Rbfox3	-	0.772656	6.88544	14.927	0.000764535	0.0102008
214305	Hhipl1	+	0.94266	5.5961	14.9253	0.000764959	0.0102008
100502940	Colca2	-	1.36107	5.60845	14.9223	0.000765683	0.0102008
72832	Crtac1	-	1.00278	6.07224	14.9215	0.000765879	0.0102008
214111	Slc24a1	-	1.01159	5.00123	14.9212	0.00076596	0.0102008
17536	Meis2	-	0.892325	6.05122	14.917	0.000766994	0.0102043
15433	Hoxd13	+	0.964686	6.10327	14.9169	0.000767017	0.0102043
12570	Cdk5r2	+	0.867123	6.5501	14.909	0.000768986	0.0102252
53622	Krt85	-	1.04591	4.72162	14.8979	0.000771746	0.0102565
99526	Usp53	-	0.995641	6.37451	14.8847	0.000775059	0.0102952
259006	Olfr399	-	-1.49388	2.80252	14.8814	0.00077587	0.0102955
57274	Slc16a8	-	1.01333	4.97344	14.8814	0.000775884	0.0102955
19049	Ppp1r1b	+	0.894555	6.18291	14.8762	0.000777185	0.0103074
19799	Rn4.5s	-	0.934685	6.30068	14.8689	0.00077903	0.0103265
100313531	Nkx2-2os	+	1.03304	5.67706	14.8646	0.000780108	0.0103302
74377	Hsf2bp	-	1.47704	4.77897	14.8646	0.000780116	0.0103302
268934	Grm4	-	0.718948	7.40776	14.8579	0.000781807	0.0103433
53619	Blcap	-	1.10424	6.01431	14.8563	0.000782212	0.0103433
19224	Ptgs1	+	1.08841	4.74486	14.8559	0.000782324	0.0103433
102465197	Mir6377	+	-1.26061	4.25793	14.8498	0.000783849	0.0103582
102637511	Strit1	-	-1.3115	3.34036	14.8452	0.000785039	0.0103685
751535	Mir672	-	-1.52652	3.15056	14.8425	0.000785707	0.010372
100503496	Gm45916	+	1.11724	5.22845	14.8284	0.000789303	0.0104141
16443	Itsn1	+	1.0594	6.11796	14.8144	0.000792897	0.0104561
24131	Ldb3	-	-1.09672	4.63076	14.8043	0.000795499	0.010485
106557	Ldhal6b	-	1.7195	5.48512	14.7988	0.000796923	0.0104984
72330	Klhl40	+	0.939822	5.83221	14.7939	0.000798191	0.0105096
406219	Krt87	-	1.01506	5.39808	14.7872	0.000799921	0.010527
21885	Tle1	-	2.3798	6.42712	14.7839	0.00080079	0.0105322
67470	Abcg8	+	0.907344	5.75712	14.7825	0.000801141	0.0105322
237400	Mex3d	-	0.844047	6.70103	14.7629	0.000806257	0.010594
99035	Olah	-	1.0574	4.39834	14.749	0.000809895	0.0106364
102466836	Mir7578	-	1.56782	4.98096	14.743	0.000811489	0.0106474
102466213	Mir6990	-	1.20999	5.09864	14.7427	0.000811568	0.0106474
402757	9830166K06Rik	-	0.987921	5.10702	14.7326	0.000814225	0.0106753
432769	Zfp708	-	1.2402	5.3347	14.7315	0.000814528	0.0106753
320118	Fbxl13	-	1.20035	4.32811	14.7282	0.000815397	0.0106812
319984	Jph4	-	0.990468	5.51712	14.7082	0.000820708	0.0107453
768252	Foxl2os	-	1.05479	5.15478	14.696	0.000823971	0.0107825
12531	Cdc25b	+	-1.05605	5.43424	14.6926	0.00082488	0.0107847
245857	Ssh3	-	1.13005	5.6761	14.6922	0.000824987	0.0107847
381812	Cracr2a	+	1.11213	4.9689	14.6873	0.000826321	0.0107966
243780	Dennd11	-	1.06735	5.86459	14.6832	0.000827405	0.0108053
56228	Ube2j1	+	4.06246	5.66527	14.6722	0.000830383	0.0108386
17830	Prol1	+	-1.86604	2.99857	14.6658	0.000832124	0.0108545
100504518	3425401B19Rik	-	1.03913	5.57914	14.6638	0.000832663	0.0108545
102636681	Gm11342	-	1.88849	4.27044	14.663	0.000832874	0.0108545
626397	Vmn1r12	+	-1.77511	2.31019	14.6576	0.000834336	0.010868
213649	Arhgef19	+	0.821732	6.45093	14.6491	0.000836647	0.0108924
622037	B930092H01Rik	-	-1.15376	4.34242	14.6476	0.000837061	0.0108924
258937	Olfr167	-	-1.20826	3.75994	14.6442	0.000837991	0.010894
624860	Gm12253	+	1.1032	3.98642	14.6425	0.000838448	0.010894
102466216	Mir7026	-	1.86919	3.86713	14.6425	0.000838461	0.010894
72083	Mzt2	-	1.07132	5.7812	14.6345	0.000840647	0.0109169
224598	Zfp758	+	1.30127	3.58443	14.6214	0.000844232	0.0109539
75253	4930554C24Rik	+	-1.2726	4.34367	14.621	0.000844354	0.0109539
72747	Ttc39c	+	0.994068	5.97672	14.6125	0.000846705	0.0109788
77569	Limch1	+	0.790763	6.70589	14.6077	0.000848009	0.0109902
102634174	Gm16104	+	0.907302	5.63962	14.6037	0.000849125	0.0109942
17300	Foxc1	+	0.99494	6.73606	14.6035	0.000849177	0.0109942
240672	Dusp5	+	0.843834	6.63042	14.6002	0.000850104	0.0109995
12527	Cd9	-	0.895989	5.84184	14.5989	0.000850449	0.0109995
77036	1700109H08Rik	+	2.22846	3.85087	14.594	0.000851829	0.0110118
18014	Neurog1	-	0.873101	6.08905	14.5872	0.00085371	0.0110305
12858	Cox5a	+	1.11402	6.30537	14.5717	0.000858043	0.0110796
114483643	Mir12188	+	1.37391	3.92641	14.5704	0.000858414	0.0110796
212398	Frat2	-	0.813357	6.88167	14.5681	0.000859061	0.0110796
68344	Tmem174	-	1.04685	5.21748	14.5674	0.000859246	0.0110796
72608	2700069I18Rik	-	5.35519	3.49398	14.7496	0.00086024	0.0110822
56087	Dnah10	+	1.19224	5.41295	14.5636	0.000860311	0.0110822
13039	Ctsl	-	0.91845	5.43034	14.5555	0.000862607	0.0110984
72033	Tsc22d2	+	0.90695	7.09082	14.5549	0.000862774	0.0110984
330723	Htra4	-	0.949541	6.00204	14.5545	0.000862872	0.0110984
67895	Ppa1	+	1.00208	5.89789	14.5417	0.000866499	0.0111395
16870	Lhx2	+	0.849005	6.97074	14.5379	0.000867556	0.0111474
67379	Dedd2	-	2.43871	5.83912	14.5357	0.000868203	0.0111502
320184	Lrrc58	+	0.874629	6.50838	14.5231	0.000871778	0.0111904
381229	Cfap58	+	1.02142	5.54195	14.5157	0.000873895	0.011212
17762	Mapt	+	0.80482	6.65084	14.5139	0.000874404	0.0112129
228366	Large2	-	1.02428	5.82431	14.5078	0.000876147	0.0112296
380713	Scarf1	+	1.23921	5.25165	14.4986	0.000878797	0.0112579
100226	Stx12	-	1.02288	5.81124	14.4918	0.000880754	0.0112774
242202	Pde5a	+	1.06284	6.14521	14.4858	0.000882482	0.0112938
105245780	Gm15918	-	1.02362	5.65937	14.4754	0.000885483	0.0113266
[truncated: 23,571 more rows]

## Sheet: GenePromoters_Cd4_vs_Contr
gene_id	symbol	strand	logFC	logCPM	F	PValue	FDR
12504	Cd4	-	-2.53179	4.80721	61.6003	5.08647e-08	0.00130061
14704	Gng3	-	-2.67218	2.3513	24.634	4.81331e-05	0.466712
115487162	1700023A20Rik	-	-1.30002	4.741	23.0014	7.32853e-05	0.466712
93760	Arid1a	-	1.69132	7.41877	21.3222	0.000114841	0.466712
76002	Ms4a18	-	-1.39237	3.6199	20.6394	0.00013857	0.466712
237073	Rbm41	-	-1.34114	3.95226	20.4716	0.000145186	0.466712
16898	Rps2	+	-2.79018	3.96287	20.2606	0.000154	0.466712
225020	Fez2	-	-1.30446	5.19109	19.6338	0.000183795	0.466712
115489151	Gm52456	-	-1.66122	4.49267	19.4242	0.000195116	0.466712
627814	Vmn2r109	-	-2.11722	2.56806	19.3331	0.00020027	0.466712
116873	Stim2	+	-2.42405	6.49521	19.3243	0.000200776	0.466712
242819	Rundc3b	-	1.10507	5.73084	18.7681	0.000235744	0.502332
72243	1700012D01Rik	+	-1.64824	5.72663	18.3263	0.000268257	0.527641
14202	Fhl4	-	-1.91286	4.26813	16.8228	0.000421192	0.620894
108167651	Gm46111	-	-1.53191	3.60237	16.2637	0.000500499	0.620894
171201	Vmn1r21	-	-1.78969	2.65412	16.2474	0.000503046	0.620894
243963	Zfp473	-	-1.59364	4.66093	16.1839	0.000513088	0.620894
171196	Vmn1r22	-	-1.77262	2.45806	16.0755	0.000530748	0.620894
71435	Arhgap21	-	-1.79944	5.29815	16.0338	0.000537706	0.620894
668166	Zxdb	+	7.25748	3.51838	16.1578	0.00055385	0.620894
229599	Ciart	-	-1.08297	5.93081	15.86	0.000567852	0.620894
545253	Gm5820	+	-1.34186	3.75403	15.4815	0.000640041	0.620894
100312484	Vmn1r196	+	-1.42347	3.42179	15.2891	0.000680534	0.620894
258665	Olfr815	-	-2.54908	1.4748	15.2814	0.000682216	0.620894
218975	Mapk1ip1l	+	1.03448	5.65288	15.1059	0.000721704	0.620894
68021	Bphl	+	1.05641	5.22418	15.0325	0.000738948	0.620894
27279	Tnfrsf12a	-	-1.25077	5.57007	14.7974	0.000797292	0.620894
114483555	Gm24195	+	-1.11246	5.1108	14.7894	0.000799365	0.620894
723817	Mir133b	+	-1.37445	3.58444	14.7394	0.000812437	0.620894
54216	Pcdh7	+	-1.85158	5.99281	14.6224	0.000843965	0.620894
27061	Bcap31	-	-1.18944	4.83617	14.468	0.000887647	0.620894
383619	Aim2	+	-1.57806	3.44574	14.4569	0.000890856	0.620894
434764	Rhox2f	+	-1.45736	3.12077	14.3874	0.000911407	0.620894
104080	Nxph4	-	-1.06701	5.6262	14.3008	0.000937718	0.620894
233532	Rsf1	+	-2.06676	5.80394	14.1984	0.000969915	0.620894
208043	Setd1b	+	2.249	6.56765	14.1006	0.00100178	0.620894
12662	Chm	-	1.3694	3.8932	13.9536	0.00105189	0.620894
209005	Fsip2l	-	-2.10677	3.40834	13.9434	0.00105546	0.620894
18598	Pdha2	-	-1.42019	5.08579	13.9128	0.00106625	0.620894
19120	Prm3	-	-1.54436	3.35895	13.8514	0.0010883	0.620894
231125	Zfyve28	-	0.899779	6.18608	13.8373	0.00109342	0.620894
78335	2810030D12Rik	+	-1.61221	3.25794	13.7222	0.00113633	0.620894
360198	H3c1	-	-1.91365	4.43412	13.7142	0.0011394	0.620894
626067	Gm6650	+	-1.41248	3.1114	13.6292	0.00117235	0.620894
224705	Vps52	+	-1.03575	5.32279	13.511	0.00121993	0.620894
72318	Cyth4	+	-0.990489	4.62975	13.4285	0.00125438	0.620894
434766	Rhox2g	-	-1.43456	3.13004	13.3562	0.00128544	0.620894
27207	Rps11	-	-3.78037	5.80666	13.1551	0.00137638	0.620894
101685	Spty2d1	-	-2.21271	5.51752	13.0998	0.00140259	0.620894
108900	Fam72a	+	3.32751	5.28362	13.0903	0.00140716	0.620894
15982	Ifrd1	-	6.02204	4.17902	13.242	0.00140794	0.620894
70885	Ints10	+	-1.24899	5.3454	13.0274	0.00143775	0.620894
18969	Pola2	-	1.24307	5.70232	12.9143	0.00149458	0.620894
232946	Bloc1s3	-	-1.53778	6.13823	12.8783	0.00151321	0.620894
228136	Zdhhc5	-	0.964334	6.59004	12.6133	0.00165821	0.620894
381933	Spef1l	-	-1.01418	5.37724	12.6108	0.00165963	0.620894
100044509	Tgfbr3l	+	-0.996881	5.5829	12.5748	0.00168053	0.620894
102632590	Gm26851	+	1.53963	5.33231	12.5693	0.00168374	0.620894
627576	Vmn2r101	+	-1.63864	2.6252	12.5675	0.00168478	0.620894
79555	BC005537	+	-1.09411	6.50852	12.4741	0.00174045	0.620894
236293	Slc22a29	-	-1.57338	2.78418	12.4276	0.00176884	0.620894
24116	Nelfa	-	-1.16102	6.23271	12.39	0.00179222	0.620894
12047	Bcl2a1d	-	-1.17563	3.98564	12.3768	0.00180052	0.620894
268448	Phf12	+	2.21889	6.77948	12.361	0.00181052	0.620894
20480	Clpb	+	-1.01234	5.22398	12.3584	0.00181211	0.620894
101994	Champ1	+	1.29554	4.20058	12.3389	0.00182456	0.620894
19222	Ptgir	+	-0.936054	5.63341	12.2389	0.00188964	0.620894
66756	Cfap97	+	0.818029	6.20024	12.1761	0.00193181	0.620894
232853	Zfp954	-	-0.924004	4.98794	12.089	0.00199202	0.620894
13660	Ehd1	+	-2.2118	5.87187	12.081	0.00199764	0.620894
319930	Ceacam19	-	-0.986705	4.37308	12.0679	0.00200687	0.620894
100316716	Mir1983	-	-1.10466	4.93425	12.0617	0.00201129	0.620894
80291	Rilpl2	-	1.28632	5.45341	12.0396	0.00202705	0.620894
625342	Gm13315	+	-1.1723	3.93637	11.9962	0.00205836	0.620894
75253	4930554C24Rik	+	-1.19086	4.34367	11.8958	0.00213292	0.620894
60406	Sap30	-	3.44977	5.72053	11.7427	0.00225238	0.620894
18631	Pex11a	-	1.01442	4.90806	11.6216	0.00235213	0.620894
23971	Papss1	+	0.821193	6.03033	11.5416	0.00242057	0.620894
140488	Igf2bp3	-	1.08715	6.65659	11.5235	0.00243641	0.620894
225913	Tkfc	-	-0.975008	4.58823	11.5199	0.00243954	0.620894
52609	Cbx7	-	0.947581	5.72979	11.5171	0.00244203	0.620894
13389	Dll3	-	-0.827173	5.72261	11.5111	0.00244729	0.620894
67709	Reg4	+	-0.911396	4.93288	11.5024	0.00245495	0.620894
71228	Dlg5	-	-0.89259	5.95841	11.4855	0.00246989	0.620894
259000	Olfr195	+	-1.7119	2.32762	11.4603	0.00249241	0.620894
12279	C9	+	-1.09787	3.71903	11.4246	0.00252469	0.620894
244666	Sprtn	+	-0.91154	6.04204	11.413	0.00253533	0.620894
100040016	Rhox2e	+	-2.27345	1.85992	11.3767	0.00256872	0.620894
58188	Vstm2b	+	1.44031	5.40382	11.3596	0.00258465	0.620894
50529	Mrps7	+	1.68947	6.11666	11.3299	0.00261261	0.620894
66146	Maco1	-	-1.13699	7.14322	11.3296	0.00261285	0.620894
232785	Zfp783	+	-0.876524	5.78264	11.2695	0.00267034	0.620894
100038912	Ceacam-ps1	-	-1.045	3.8483	11.2325	0.00270648	0.620894
209456	Trp53bp2	+	0.939684	6.09211	11.1508	0.00278809	0.620894
667728	H2af-ps2	-	-0.840065	5.58725	11.1279	0.00281144	0.620894
106572	Rab31	-	-0.868893	5.8144	11.11	0.00282978	0.620894
66395	Ahnak	+	-0.907386	5.77855	11.1036	0.00283647	0.620894
218977	Dlgap5	-	-1.0254	5.2789	11.0984	0.00284179	0.620894
381591	L1td1	+	-0.915984	5.2656	11.0978	0.0028424	0.620894
16840	Cnmd	-	-0.859351	5.02111	11.0901	0.00285041	0.620894
27380	Tcl1b4	+	1.42453	2.99232	11.0889	0.00285171	0.620894
66364	Pigbos1	+	-1.04597	4.5393	11.0678	0.00287373	0.620894
12960	Crybb1	+	-0.946368	4.5425	11.0178	0.00292671	0.620894
258668	Olfr823	-	-1.88583	1.90513	10.9877	0.00295909	0.620894
75295	4930559C10Rik	-	-1.3091	3.93713	10.9552	0.00299462	0.620894
381884	Slc6a16	+	-0.850849	5.48382	10.9145	0.00303962	0.620894
100306957	Snora24	-	1.56372	4.22555	10.9084	0.00304644	0.620894
76877	Rab36	+	-0.874595	5.43872	10.8961	0.00306022	0.620894
110532	Adarb1	-	0.940049	5.60716	10.8942	0.00306231	0.620894
232334	Vgll4	-	-0.924495	7.04845	10.8681	0.00309187	0.620894
433281	Gm5524	+	-2.10026	2.53995	10.8494	0.00311316	0.620894
56336	B4galt5	-	-1.16826	6.29385	10.847	0.003116	0.620894
80285	Parp9	+	1.08381	4.0972	10.8114	0.00315709	0.620894
76282	Gpt	+	-0.947541	5.50414	10.8017	0.00316837	0.620894
546325	Pwwp4d	+	-2.52833	1.31594	10.7957	0.00317535	0.620894
72699	Lime1	+	-0.923545	4.42167	10.7923	0.00317935	0.620894
12168	Bmpr2	+	-1.12175	6.71627	10.7856	0.00318725	0.620894
17428	Mnt	+	-1.68999	6.91642	10.7669	0.0032093	0.620894
321020	Fpr-rs6	-	-1.43352	2.64449	10.7556	0.00322267	0.620894
75787	4930471M09Rik	-	-2.02013	3.82501	10.7381	0.00324359	0.620894
104795949	Mir9769	+	-5.34017	2.84033	10.8325	0.00325892	0.620894
100628610	Mir5101	+	-1.13269	4.30417	10.7023	0.00328681	0.620894
317750	Slc24a5	+	-0.983251	4.71607	10.7007	0.00328869	0.620894
627132	Vmn2r93	+	-1.41776	2.65568	10.6896	0.00330227	0.620894
101202	Hepacam2	-	-1.17505	3.45413	10.6755	0.00331958	0.620894
75159	4930533P14Rik	-	-1.1348	3.80987	10.6692	0.00332731	0.620894
109202	A930024E05Rik	+	-1.7196	4.47163	10.666	0.00333129	0.620894
66498	Dda1	+	0.920804	5.6473	10.6026	0.00341052	0.620894
13587	Ear2	+	1.77889	1.95455	10.5837	0.00343447	0.620894
100216537	Snord104	+	-1.59704	5.25218	10.5624	0.00346182	0.620894
23921	Sh2b2	-	-1.00736	6.02835	10.5507	0.00347679	0.620894
20199	S100a5	+	-1.01816	3.81239	10.5502	0.00347746	0.620894
76612	Lrrc27	+	-0.958387	4.6769	10.5377	0.00349374	0.620894
74443	P4htm	-	-0.861799	5.85	10.4937	0.00355135	0.620894
13667	Eif2b4	-	-0.918619	5.51779	10.4793	0.00357054	0.620894
231464	Cnot6l	-	-1.16386	6.85108	10.4704	0.00358239	0.620894
56044	Rala	-	-0.809531	6.27163	10.4232	0.00364598	0.620894
11647	Alpl	-	-0.748098	6.27068	10.3983	0.00368005	0.620894
55951	Mpc1	+	-0.740661	6.46047	10.394	0.00368606	0.620894
100504069	Gm15915	-	-0.965421	4.54971	10.3837	0.0037002	0.620894
56430	Clip1	-	0.88545	6.35663	10.3812	0.00370373	0.620894
75581	Yipf7	-	-1.15213	3.31601	10.3754	0.00371178	0.620894
100039864	Snhg12	+	0.976196	4.03691	10.3594	0.00373405	0.620894
19337	Rab33a	+	-1.01263	4.49093	10.3538	0.00374183	0.620894
321019	Gpr183	-	-1.0607	4.44047	10.3394	0.00376218	0.620894
105243583	Gm39468	+	-0.863757	4.79436	10.3132	0.0037993	0.620894
15273	Hivep2	+	-1.58506	6.89821	10.306	0.00380945	0.620894
270156	Nkapd1	-	-0.930575	4.33268	10.3007	0.00381706	0.620894
215705	Arrdc1	-	-0.784077	5.8933	10.2578	0.00387899	0.620894
100526468	Mir3063	-	-0.992909	4.90442	10.2504	0.00388985	0.620894
433597	Aadacl2fm2	+	-1.71256	2.93733	10.2136	0.00394411	0.620894
74492	Kbtbd13	-	-0.759409	6.17355	10.2069	0.00395396	0.620894
217700	Acot6	+	-0.902116	5.87781	10.1923	0.00397582	0.620894
17859	Mxi1	+	-0.581588	7.57347	10.159	0.00402597	0.620894
20055	Rps16	+	-0.888334	5.41214	10.1487	0.00404165	0.620894
74995	4930502E09Rik	+	-0.979945	4.55537	10.1398	0.00405522	0.620894
105364	AW495222	-	-0.861988	4.97868	10.1361	0.00406092	0.620894
78076	Lcn8	+	-1.21606	3.42503	10.1341	0.00406401	0.620894
627805	Vmn2r108	-	-1.40433	2.59185	10.1218	0.00408298	0.620894
78369	Icam4	+	-0.967051	4.63092	10.1207	0.00408456	0.620894
103284	Zc3h10	-	1.01994	5.72552	10.1191	0.00408705	0.620894
22352	Vim	+	-0.764702	5.92681	10.1148	0.00409376	0.620894
18121	Nog	-	-0.764414	6.24386	10.0929	0.00412777	0.620894
594844	Tceal3	+	-0.860601	4.6626	10.0895	0.00413299	0.620894
17122	Mxd4	-	-1.04761	6.18474	10.0826	0.00414388	0.620894
101543	Wtip	-	-0.915108	5.93835	10.0646	0.00417214	0.620894
216810	Tom1l2	-	-0.861645	5.37395	10.0118	0.00425646	0.620894
76758	Gsdma2	+	-1.2932	3.47251	9.99181	0.0042888	0.620894
233168	AI987944	-	-1.47494	2.92178	9.98331	0.00430266	0.620894
76856	Catsper3	+	-1.02924	3.77939	9.94029	0.00437352	0.620894
402728	Pax6os1	-	0.885255	5.0784	9.92448	0.00439989	0.620894
22354	Vipr1	+	0.800392	5.14142	9.91897	0.00440913	0.620894
67477	Abhd15	+	0.864172	6.00741	9.89461	0.00445019	0.620894
72865	Rtl8c	+	-1.11274	3.41447	9.87991	0.00447516	0.620894
13166	Dbh	+	-0.982733	4.47662	9.87015	0.00449184	0.620894
102632031	Gm15728	+	-0.886205	4.32798	9.85523	0.00451745	0.620894
434232	Iqck	+	-5.78893	3.31129	9.94328	0.00452409	0.620894
66709	4921507G05Rik	+	-0.951502	4.25541	9.8463	0.00453287	0.620894
50785	Hs6st1	+	0.801952	6.51055	9.84611	0.00453319	0.620894
19885	Rorc	+	-0.887229	5.57805	9.81235	0.00459198	0.620894
100216474	Ttll2	-	-0.970891	3.70707	9.78045	0.00464827	0.620894
14290	Fpr-rs3	-	-1.20941	3.25363	9.77115	0.00466484	0.620894
19878	Rock2	+	1.10922	6.41575	9.75944	0.00468578	0.620894
636187	Gm20764	-	-1.00061	4.06759	9.75381	0.00469588	0.620894
224224	Impg2	+	-1.32578	4.02261	9.74679	0.00470851	0.620894
75953	Samd7	+	-0.940324	4.50508	9.71027	0.00477485	0.620894
257971	Olfr1382	+	0.976665	3.61864	9.69954	0.00479452	0.620894
70966	4931415C17Rik	+	-1.09875	3.42332	9.69927	0.00479502	0.620894
22780	Ikzf3	-	2.18412	6.00071	9.68908	0.0048138	0.620894
258545	Olfr811	-	-1.55402	2.67068	9.67425	0.00484126	0.620894
14428	Galr2	+	-0.792438	5.62593	9.67011	0.00484896	0.620894
234069	Pcid2	-	1.31112	4.74438	9.65779	0.00487196	0.620894
102637511	Strit1	-	-1.10399	3.34036	9.65718	0.00487311	0.620894
66132	Prorp	+	-1.05683	4.69633	9.65099	0.0048847	0.620894
58193	Extl2	+	0.80543	5.34058	9.64255	0.00490057	0.620894
76789	Mzt1	-	1.12099	6.37442	9.6224	0.00493868	0.620894
208634	Tspan10	+	-0.919525	4.37628	9.61538	0.00495202	0.620894
171251	Vmn1r205	-	-1.25283	2.95962	9.61334	0.00495592	0.620894
102466998	Mir6546	-	0.586084	7.15042	9.59564	0.00498979	0.620894
22268	Upk1b	-	-0.886909	4.33705	9.565	0.00504901	0.620894
105518	A630023A22Rik	-	-0.842229	4.54201	9.56091	0.00505698	0.620894
56228	Ube2j1	+	3.58881	5.66527	9.55274	0.00507294	0.620894
319189	H2bc18	+	5.60586	4.89861	9.63511	0.00508173	0.620894
620292	Cntnap5c	+	0.919118	4.14155	9.53479	0.00510817	0.620894
102633181	Gm31072	+	-1.10244	4.22635	9.53461	0.00510852	0.620894
14255	Flt3	-	-1.20763	4.51423	9.52025	0.00513692	0.620894
226499	Odr4	-	-2.03866	5.46901	9.50279	0.00517167	0.620894
235505	Cd109	+	-0.818295	5.68014	9.47815	0.00522116	0.620894
71702	Cdc5l	-	-1.98376	5.86397	9.47333	0.00523088	0.620894
259067	Olfr449	+	1.35635	2.38736	9.4694	0.00523885	0.620894
76263	Gstk1	+	-0.829909	4.83692	9.46877	0.00524013	0.620894
78508	Frmpd1os	-	-0.869482	4.87744	9.46434	0.00524911	0.620894
68161	A930005H10Rik	-	-0.929594	4.64116	9.45906	0.00525984	0.620894
108737	Oxsr1	-	-0.792959	6.60854	9.45355	0.00527108	0.620894
245638	Tbc1d8b	+	0.846489	4.57712	9.43975	0.0052993	0.620894
73347	Cldn34b2	-	-1.438	2.60804	9.43478	0.0053095	0.620894
751561	Mir691	-	-1.33106	3.09834	9.43336	0.00531243	0.620894
22363	Vpreb2	+	-0.956335	4.22637	9.39496	0.00539209	0.620894
17071	Ly6f	+	-1.23292	2.93878	9.38969	0.00540313	0.620894
228602	Dnaaf9	-	-0.849469	5.89868	9.38574	0.00541141	0.620894
71837	1700003E16Rik	+	0.998563	3.72126	9.35517	0.005476	0.620894
56463	Snd1	+	1.04724	6.04651	9.35152	0.00548379	0.620894
115487454	Gm51803	+	-0.662697	6.64949	9.34961	0.00548786	0.620894
14910	Gt(ROSA)26Sor	-	1.60997	5.99439	9.3382	0.00551224	0.620894
83433	Trem2	+	-0.83831	4.62147	9.32455	0.00554156	0.620894
75208	4930539C22Rik	-	-1.00574	3.99714	9.31649	0.00555898	0.620894
14603	Cblif	+	-1.12641	3.83058	9.31529	0.00556156	0.620894
26878	B3galt2	+	-1.73416	4.00246	9.31391	0.00556456	0.620894
75258	4930563M21Rik	-	-0.954205	3.61817	9.27731	0.00564442	0.620894
69709	Ptrhd1	+	-1.06536	4.68822	9.26775	0.00566548	0.620894
20466	Sin3a	+	0.92454	6.92916	9.2533	0.00569748	0.620894
75956	Srrm2	+	0.824652	6.33227	9.25276	0.00569869	0.620894
102637005	Gm12069	+	-0.958569	3.98894	9.24665	0.00571228	0.620894
232791	Cnot3	+	1.1014	6.37325	9.2201	0.00577177	0.620894
258833	Olfr1132	-	1.07859	3.09363	9.2105	0.00579345	0.620894
66985	Rassf7	+	-0.73451	5.85434	9.20983	0.00579497	0.620894
622434	Arhgef26	+	-1.11686	5.73236	9.20863	0.00579769	0.620894
30046	Zfp292	-	-0.874929	6.34118	9.20116	0.00581463	0.620894
269878	Megf8	+	-0.674209	6.37554	9.17159	0.00588224	0.620894
70950	Ccdc178	-	0.975197	3.91814	9.16748	0.00589169	0.620894
352968	D830050J10Rik	+	-5.29117	4.10637	9.24652	0.0058955	0.620894
108017	Fxyd4	-	-0.928241	4.932	9.15464	0.00592137	0.620894
381967	Gm26705	-	-0.991263	3.38037	9.15154	0.00592856	0.620894
100316700	Mir1949	+	1.09847	3.73404	9.11443	0.00601538	0.620894
20194	S100a10	+	-1.01227	4.66796	9.1053	0.00603695	0.620894
268420	Alkbh5	+	-0.910459	7.11605	9.09688	0.00605693	0.620894
100504308	Gm15473	-	-0.86881	4.59884	9.09661	0.00605756	0.620894
328451	Gm5088	+	1.64205	2.48843	9.09056	0.00607197	0.620894
102465788	Mir7686	-	-0.942461	3.93203	9.0765	0.00610557	0.620894
102637572	Gm38499	+	-0.94894	4.17438	9.07523	0.0061086	0.620894
170484	Nphs2	+	-0.922294	4.45181	9.07337	0.00611307	0.620894
258357	Olfr574	+	-1.00112	3.65159	9.07086	0.00611909	0.620894
81702	Ankrd17	-	1.48411	5.59796	9.03597	0.00620357	0.626634
625785	Gm6623	+	-0.879555	4.90738	9.02466	0.00623123	0.626634
226844	Flvcr1	-	0.888338	5.8224	9.01735	0.00624919	0.626634
56440	Snx1	-	-1.27395	5.22877	8.9868	0.00632479	0.628008
83674	Cnnm1	+	-0.738452	6.48365	8.963	0.00638441	0.628008
171580	Mical1	+	0.735744	5.93023	8.93561	0.00645379	0.628008
252974	Tspear	+	-0.822416	5.39615	8.93296	0.00646054	0.628008
100042498	Mir22hg	+	-1.56888	5.9035	8.92898	0.00647068	0.628008
11982	Atp10a	+	0.996365	5.09278	8.922	0.00648855	0.628008
380934	AA536875	+	-1.21037	2.97395	8.91266	0.00651254	0.628008
258581	Olfr1030	+	1.13908	2.99847	8.91257	0.00651277	0.628008
328075	C630031E19Rik	-	-0.944423	4.05228	8.88026	0.0065965	0.628008
11465	Actg1	-	1.8726	5.31613	8.87735	0.0066041	0.628008
639658	Gm13807	+	-0.843436	4.5883	8.84343	0.00669337	0.628008
100124496	Mir743b	-	-1.65373	1.86479	8.83392	0.00671865	0.628008
75695	Rilpl1	-	-0.694372	6.12766	8.83265	0.00672205	0.628008
640627	Gm9789	+	1.07064	3.11916	8.82611	0.00673949	0.628008
68337	Crip2	+	-0.865575	5.88958	8.8162	0.00676603	0.628008
13039	Ctsl	-	0.733983	5.43034	8.80039	0.00680859	0.628008
751534	Mir676	+	-1.55162	2.01959	8.77464	0.00687855	0.628008
382253	Cdkl5	-	1.1032	5.39044	8.77453	0.00687886	0.628008
67000	Prl3a1	+	1.2422	3.02214	8.77221	0.00688521	0.628008
57230	Sap30bp	+	-0.962705	4.4501	8.76114	0.00691555	0.628008
16407	Itgae	+	-0.945839	4.45591	8.7568	0.00692751	0.628008
56805	Zbtb33	+	1.01567	4.56114	8.75245	0.0069395	0.628008
67248	Rpl39	-	0.939636	4.68123	8.73053	0.00700025	0.628008
77836	Mlana	+	-1.02409	3.89043	8.72117	0.00702638	0.628008
72317	Asb17os	-	-1.00858	4.61578	8.71489	0.00704398	0.628008
67044	Higd2a	+	-1.72018	5.21591	8.70314	0.00707702	0.628008
100526533	Mir3075	+	-0.867501	4.34919	8.70117	0.00708258	0.628008
140630	Ube4a	-	-1.18055	5.05974	8.69611	0.00709687	0.628008
268281	Shprh	+	0.838081	5.51722	8.6953	0.00709916	0.628008
19064	Ppy	-	-0.816564	5.05152	8.69352	0.0071042	0.628008
100862203	Gm6712	+	-0.849331	4.43716	8.69143	0.00711011	0.628008
384522	Vmn1r55	-	-1.0216	3.1827	8.6796	0.00714374	0.628008
71093	Atoh8	-	0.78806	5.691	8.67326	0.00716181	0.628008
12367	Casp3	+	-2.3093	5.2707	8.65187	0.00722321	0.628008
320024	Nceh1	+	-0.740059	5.62559	8.63117	0.00728316	0.628008
192970	Dhrs11	-	-0.993046	4.86393	8.61732	0.00732357	0.628008
102635946	Gm33155	-	-0.969985	3.42732	8.61676	0.00732523	0.628008
56222	Cited4	+	-0.811187	5.82877	8.61357	0.00733456	0.628008
237222	Ofd1	-	-1.12901	4.35579	8.60244	0.00736728	0.628008
73945	Otud4	+	-1.11871	6.64438	8.59202	0.00739807	0.628008
102636575	Gm14862	-	-1.91354	3.35985	8.58756	0.00741128	0.628008
100233207	Gm17359	+	-0.837031	4.01501	8.58471	0.00741974	0.628008
230767	Iqcc	-	-0.737441	5.41881	8.57998	0.00743379	0.628008
435350	Serpinb6e	-	-1.24071	2.76951	8.57709	0.0074424	0.628008
68539	Tmem109	-	-0.802534	5.634	8.57058	0.00746182	0.628008
328766	Gm5092	+	-1.11657	3.21467	8.56998	0.00746361	0.628008
14869	Gstp2	-	-0.873891	4.86595	8.56874	0.00746731	0.628008
105245679	Gm41096	-	-1.00131	3.45475	8.54517	0.00753818	0.628008
22094	Tshb	-	-0.922168	3.71352	8.53604	0.00756583	0.628008
80707	Wwox	+	-0.987552	5.5381	8.53603	0.00756587	0.628008
74195	Elp3	-	-0.819578	4.92545	8.52483	0.00759993	0.628008
224318	Speer2	-	-1.11056	4.24387	8.52429	0.00760158	0.628008
621603	Aldh3b2	+	-0.876693	4.18158	8.51028	0.00764443	0.628008
331578	AW822252	-	-1.02196	3.85761	8.50926	0.00764755	0.628008
74192	Arpc5l	+	-1.64318	5.95211	8.50682	0.00765507	0.628008
171257	Vmn1r195	+	-1.04355	3.47163	8.48822	0.00771247	0.628008
68588	Cthrc1	+	-0.867492	5.21624	8.4778	0.00774484	0.628008
71421	Amtn	+	-1.12295	3.78316	8.47286	0.00776023	0.628008
319899	Dock6	-	-0.816496	4.72956	8.46904	0.00777216	0.628008
102636737	Gm33727	+	-0.886184	4.74634	8.45352	0.00782084	0.628008
232941	Ppm1n	-	-0.839861	6.09107	8.45065	0.00782985	0.628008
723852	Mir363	-	-1.30571	2.52828	8.44954	0.00783335	0.628008
94091	Trim11	+	1.04751	6.39544	8.43421	0.00788185	0.628008
545539	Gm15417	+	1.78095	6.13712	8.41825	0.00793269	0.628008
102635020	Gm32461	-	-1.86016	1.35621	8.41739	0.00793543	0.628008
100503827	Tnfsf13os	+	5.90972	2.06934	8.55403	0.00796369	0.628008
102639277	Gm35625	+	-5.05678	1.44281	8.47007	0.00798769	0.628008
107587	Osr2	+	-0.833263	6.25515	8.39916	0.00799396	0.628008
18750	Prkca	-	-0.678288	6.20727	8.39287	0.00801426	0.628008
666135	Gm14590	+	-2.52994	2.21188	8.38802	0.00802995	0.628008
70178	Abhd17c	-	1.43386	5.89425	8.38529	0.00803879	0.628008
67366	Tmed11	-	-1.1133	2.89237	8.38225	0.00804866	0.628008
100462664	Krtap29-1	-	-0.861022	4.857	8.38006	0.0080558	0.628008
67310	Prl8a9	-	1.39739	2.9999	8.37036	0.00808738	0.628554
117146	Ube3b	+	-0.982377	5.28986	8.34798	0.00816082	0.631317
100038570	Prcd	+	-0.775037	5.04974	8.3445	0.00817231	0.631317
171183	Vmn1r37	+	-2.15283	2.41583	8.3277	0.00822802	0.632072
11983	Atpif1	-	-1.36143	4.94603	8.3152	0.00826971	0.632072
26459	Slc27a5	-	-0.852612	4.29176	8.30903	0.00829038	0.632072
67569	Mgat4c	+	-0.850597	5.33088	8.30823	0.00829308	0.632072
170721	Papln	+	-0.905468	5.46982	8.30448	0.00830567	0.632072
102634533	Gm14966	-	1.2814	6.14367	8.29193	0.00834798	0.633406
387145	Mir126a	+	-0.860239	4.2587	8.25175	0.00848503	0.640086
56484	Foxo3	-	1.29669	7.41019	8.25145	0.00848608	0.640086
103136	Pwp1	+	0.798467	5.48856	8.2417	0.00851973	0.640734
56395	Tmem115	+	-0.744428	6.06785	8.212	0.00862309	0.642249
66201	Vta1	-	1.07309	4.19818	8.2036	0.00865257	0.642249
194854	Gm9	-	-1.01154	3.92309	8.2012	0.00866103	0.642249
102466628	Mir6339	-	-0.89975	4.02018	8.19111	0.00869664	0.642249
22774	Zic4	+	-0.787297	6.10229	8.17518	0.00875316	0.642249
64058	Perp	+	-0.772315	5.57908	8.17218	0.00876384	0.642249
69683	Emc10	-	0.816843	5.10947	8.1575	0.00881638	0.642249
15373	Hmx3	+	-0.731852	6.72122	8.14706	0.00885395	0.642249
115487198	Gm51695	-	-0.769475	5.07278	8.13046	0.00891406	0.642249
628062	Gm29684	-	-0.903885	4.48177	8.12741	0.00892517	0.642249
72584	Cul4b	-	1.72624	3.67972	8.1229	0.00894159	0.642249
258694	Olfr1445	+	-1.12662	2.80115	8.12161	0.00894629	0.642249
319604	Fam168a	+	0.81503	5.17698	8.12103	0.00894842	0.642249
53975	Ddx20	-	0.777749	6.07766	8.11131	0.00898397	0.642249
381806	Gm10319	+	-1.3279	2.93209	8.09115	0.00905818	0.642249
258706	Olfr43	-	1.32296	2.29806	8.0867	0.00907468	0.642249
52822	Rufy3	+	0.887484	5.74867	8.0757	0.00911552	0.642249
23988	Pin1	+	-0.822847	5.70726	8.07108	0.00913277	0.642249
319164	H2ac6	-	0.937438	4.63764	8.04183	0.00924264	0.642249
18379	Omt2a	-	-0.919201	3.5909	8.03729	0.00925984	0.642249
19716	Bex1	-	-0.863116	3.9718	8.02998	0.0092876	0.642249
57295	Icmt	+	-0.686632	6.47764	7.98828	0.00944765	0.642249
235302	D630033O11Rik	+	-0.732103	5.69861	7.98601	0.00945643	0.642249
77809	Lrrc42	-	0.884452	4.74574	7.98225	0.00947103	0.642249
553127	Rtl8b	-	-1.2297	2.77418	7.97484	0.00949986	0.642249
75657	Speer4a	-	1.30128	3.27747	7.97045	0.00951699	0.642249
233836	Slc5a11	+	-0.908282	3.81156	7.96896	0.00952281	0.642249
109065	Dnaaf2	-	0.848328	5.37741	7.9656	0.00953597	0.642249
102466883	Mir142b	-	2.45618	4.36687	7.96329	0.00954503	0.642249
100526477	Mir3080	-	-0.750995	5.26377	7.96002	0.00955783	0.642249
257939	Olfr527	+	-0.821964	3.84151	7.95661	0.00957123	0.642249
13839	Epha5	-	-1.05179	5.80001	7.95257	0.00958712	0.642249
68616	Gdpd3	+	-0.892442	5.54407	7.94792	0.00960544	0.642249
102466620	Mir6240	+	-0.728443	5.11788	7.94505	0.00961679	0.642249
243529	H1f10	-	-0.910909	5.50285	7.93951	0.0096387	0.642249
100043089	Gm4221	+	-3.10977	4.19596	7.92996	0.00967661	0.642249
74513	Neto2	-	0.772165	5.18977	7.92641	0.00969075	0.642249
258196	Olfr309	-	1.26709	2.83707	7.92351	0.0097023	0.642249
233918	4933402N03Rik	-	-1.62599	2.78352	7.91471	0.00973747	0.642249
78329	2310010J17Rik	-	0.815467	4.80612	7.90232	0.00978726	0.642249
319162	H2aw	+	-1.14369	5.1112	7.90001	0.00979655	0.642249
77045	Bcl7a	+	-0.797815	4.97981	7.89777	0.00980558	0.642249
234723	Txnl4b	+	-0.850165	4.51387	7.8934	0.00982324	0.642249
258087	Olfr963	+	1.27963	2.36446	7.88841	0.00984345	0.642249
171259	Vmn1r193	-	-0.886735	3.47095	7.88415	0.00986074	0.642249
319655	Podxl2	-	-0.645012	6.27258	7.8822	0.00986865	0.642249
69597	Afg3l2	-	0.656384	6.24921	7.87571	0.00989508	0.642249
15260	Hira	+	2.08022	6.11096	7.86427	0.00994183	0.642249
70779	Prdm5	+	-1.19732	3.99087	7.86119	0.00995446	0.642249
213993	Ccdc186	-	-0.679873	6.1581	7.83892	0.0100463	0.642249
330657	Prss53	-	-0.879041	4.55389	7.83832	0.0100488	0.642249
67826	Snap47	-	-0.805129	4.56543	7.83774	0.0100512	0.642249
19739	Rgs9	-	-0.737881	5.46113	7.83739	0.0100527	0.642249
319545	D430020J02Rik	-	0.817922	4.82701	7.83553	0.0100604	0.642249
621852	Rhox3f	+	-1.20447	2.77951	7.83153	0.010077	0.642249
258932	Olfr791	+	-1.08752	3.45346	7.80522	0.0101871	0.642249
244237	Tnfrsf26	-	-1.09516	2.89406	7.80173	0.0102018	0.642249
435755	Pou5f1-rs4	+	-0.800581	4.63927	7.80098	0.010205	0.642249
619292	G430095P16Rik	+	-0.811717	5.19658	7.78716	0.0102635	0.642249
102640005	Gm36183	+	0.81007	4.69266	7.77482	0.010316	0.642249
20409	Ostf1	-	-0.906933	5.44517	7.77372	0.0103207	0.642249
52028	Bbs1	-	-0.694903	5.34439	7.77316	0.0103231	0.642249
105246506	Rbfaos	+	-0.773858	4.43847	7.77257	0.0103256	0.642249
66202	1110059G10Rik	-	-1.83746	4.43425	7.77187	0.0103286	0.642249
20779	Src	+	-0.824112	5.76524	7.77168	0.0103294	0.642249
24056	Sh3bp5	-	-0.595562	6.67325	7.76843	0.0103433	0.642249
226115	Opalin	-	-0.839373	4.84639	7.7676	0.0103469	0.642249
432989	D930007P13Rik	-	-0.753168	5.49204	7.76033	0.010378	0.642249
67711	Nsmce1	-	-0.642998	6.21712	7.74772	0.0104324	0.642249
66996	Ceacam11	+	1.08905	2.83156	7.74705	0.0104353	0.642249
100043513	Gm4489	+	-0.895834	4.93463	7.73921	0.0104692	0.642249
24070	Mpdu1	-	0.849341	4.98928	7.7355	0.0104853	0.642249
12986	Csf3r	+	-0.822483	4.82053	7.72925	0.0105126	0.642249
399675	Tdpoz4	+	-1.21531	3.3797	7.72868	0.010515	0.642249
68176	Inka1	-	0.649146	6.10527	7.71192	0.0105884	0.642249
102633152	Gm28703	-	-0.888144	3.38818	7.70805	0.0106054	0.642249
18780	Pla2g2a	+	0.743523	4.89679	7.70766	0.0106071	0.642249
268903	Nrip1	-	-0.605522	6.60299	7.70598	0.0106145	0.642249
75584	2310030A07Rik	-	2.22223	2.96297	7.70397	0.0106233	0.642249
71138	Tmem217	-	-0.933021	3.67577	7.69888	0.0106458	0.642249
102638296	Gm17102	+	0.828282	3.72599	7.69103	0.0106806	0.642249
106007488	Hotairm2	+	-1.10733	4.3449	7.68877	0.0106906	0.642249
72345	Amer1	-	0.844501	4.33904	7.68657	0.0107004	0.642249
387198	Mir202	-	-1.03011	3.90432	7.68134	0.0107236	0.642249
67608	Narf	+	0.854165	5.87482	7.66379	0.0108022	0.642249
619326	9130409I23Rik	+	-0.760271	4.81079	7.64584	0.0108831	0.642249
114483633	Mir203b	-	-0.781829	4.71766	7.64323	0.0108949	0.642249
100043946	Gm14635	-	-1.01403	3.40521	7.62412	0.0109819	0.642249
100504183	Krtap16-1	-	-0.779051	4.96171	7.61386	0.011029	0.642249
735277	Mir697	+	-1.03217	4.49779	7.61221	0.0110365	0.642249
24115	Best1	-	-0.971893	3.32185	7.60585	0.0110659	0.642249
76218	6430710C18Rik	-	-0.796024	5.00134	7.60199	0.0110837	0.642249
14056	Ezh2	-	-2.28744	5.83995	7.60188	0.0110841	0.642249
79201	Tnfrsf23	-	-0.78818	5.02552	7.60124	0.0110871	0.642249
67299	Dock7	-	-0.896652	5.41811	7.59203	0.0111298	0.642249
387244	Mirlet7a-1	-	-1.74564	2.82644	7.58916	0.0111431	0.642249
22312	Vmn2r107	+	-1.31431	2.43759	7.58902	0.0111438	0.642249
102465611	Mir7011	-	-0.791118	4.94214	7.5843	0.0111657	0.642249
387524	Znrf2	+	-0.732012	6.62077	7.57767	0.0111966	0.642249
110696	H2-M10.3	-	-0.870197	3.86277	7.57742	0.0111978	0.642249
28035	Usp39	-	1.25494	4.50558	7.57732	0.0111983	0.642249
102633634	Gm26876	+	-0.873991	4.59542	7.55848	0.0112867	0.642249
115486493	Gm44851	+	-0.891112	3.5582	7.55801	0.0112889	0.642249
140475	Bsnd	-	-0.821439	4.26352	7.55655	0.0112958	0.642249
170472	Recql5	-	-1.474	4.56182	7.54737	0.0113392	0.642249
18431	Oca2	+	-0.840149	3.84934	7.54455	0.0113526	0.642249
226982	Eif5b	+	-2.06917	5.58672	7.54404	0.011355	0.642249
12925	Crip1	+	-0.688878	5.23505	7.54313	0.0113593	0.642249
319574	Gm20735	-	-0.75573	4.97607	7.53775	0.0113849	0.642249
23908	Hs2st1	-	1.0495	5.73774	7.53428	0.0114014	0.642249
100316753	Mir1933	-	-1.41705	3.9448	7.52371	0.0114519	0.642249
622282	Gm6306	+	-0.838388	4.03246	7.52362	0.0114523	0.642249
56444	Actr10	+	-0.860601	5.28214	7.5205	0.0114673	0.642249
209513	Taar4	+	-0.790462	4.42589	7.51968	0.0114712	0.642249
102632222	Gm17182	-	-0.875732	3.70583	7.51934	0.0114728	0.642249
67296	Socs4	+	-1.58253	5.17273	7.50964	0.0115195	0.642249
622139	Clca4c-ps	-	-0.934511	4.05806	7.50182	0.0115573	0.642249
230590	Zyg11a	-	-0.791708	5.68816	7.49397	0.0115953	0.642249
433702	Ncbp1	+	-5.33268	2.84324	7.6103	0.0116039	0.642249
73617	1700122H20Rik	+	-1.23743	2.62308	7.49041	0.0116127	0.642249
266632	Irak4	+	-0.889304	4.77412	7.48271	0.0116502	0.642249
241943	Ccdc144b	-	-0.922959	4.68079	7.46938	0.0117154	0.642249
69539	Trnp1	-	-0.659922	5.96162	7.46826	0.0117209	0.642249
20730	Spink1	-	1.11619	2.84282	7.46203	0.0117516	0.642249
259001	Olfr181	-	-1.183	3.15812	7.4583	0.01177	0.642249
209018	Vps8	+	0.72174	5.84751	7.44715	0.0118252	0.642249
102465222	Mir6411	+	-1.039	2.9069	7.43519	0.0118847	0.642249
83564	Nlrp4c	+	-0.7979	4.68059	7.43278	0.0118967	0.642249
56420	Ppp4c	-	-0.785211	5.76763	7.43186	0.0119013	0.642249
64602	Ireb2	+	-0.69343	5.63621	7.41863	0.0119676	0.642249
545554	Ankrd34a	+	-0.696318	6.14062	7.40884	0.012017	0.642249
104910	Slc25a47	+	-0.723678	4.71559	7.40671	0.0120277	0.642249
108912	Cdca2	-	-2.47713	5.58156	7.40581	0.0120323	0.642249
20302	Ccl3	-	-0.794768	4.2972	7.39743	0.0120747	0.642249
435207	Taar7f	+	-1.02272	3.47764	7.39731	0.0120753	0.642249
383678	Obp2b	+	-0.791313	4.19459	7.39721	0.0120758	0.642249
83815	Cenpq	-	1.13412	4.31553	7.38817	0.0121219	0.642249
258666	Olfr822	+	-1.36557	2.15287	7.38723	0.0121266	0.642249
435206	Taar7d	+	-1.23784	3.44299	7.38684	0.0121286	0.642249
78885	Coro7	-	-0.797956	5.33205	7.38012	0.012163	0.642249
58866	Treh	+	-0.90704	3.67361	7.37999	0.0121637	0.642249
58248	1700123O20Rik	+	-1.1101	5.26693	7.3747	0.0121908	0.642249
70957	Stamos	-	-0.98328	4.52111	7.37212	0.012204	0.642249
19090	Prkdc	+	-0.806662	4.72609	7.36821	0.0122241	0.642249
319555	Nwd1	+	-0.789811	4.36227	7.36554	0.0122379	0.642249
73835	Ifitm5	-	-0.74212	5.18454	7.36148	0.0122588	0.642249
541610	Trcg1	+	-0.876387	3.97377	7.34675	0.0123352	0.642249
105504	Exoc5	-	-1.10669	3.68346	7.34649	0.0123365	0.642249
22062	Trp73	-	-0.715447	6.45283	7.33944	0.0123732	0.642249
237403	Lingo3	-	-0.685099	6.02853	7.33584	0.012392	0.642249
224756	H2-M1	-	-0.986175	3.58704	7.33362	0.0124036	0.642249
75316	Taf1d	+	4.57688	3.37572	7.37754	0.0124557	0.642249
230103	Npr2	+	-0.637132	5.95178	7.32178	0.0124657	0.642249
140780	Bmp2k	+	-0.810912	6.64325	7.31477	0.0125026	0.642249
735253	Mir488	+	0.796338	3.79635	7.31412	0.0125061	0.642249
22373	Wap	-	-0.906239	4.24104	7.30009	0.0125804	0.642249
16430	Stt3a	-	-1.07846	4.59495	7.29784	0.0125923	0.642249
16364	Irf4	+	-0.698119	6.00163	7.28648	0.0126529	0.642249
93696	Chrac1	+	0.72082	5.98325	7.28251	0.0126741	0.642249
78349	1700034K08Rik	-	-1.13196	2.5229	7.27923	0.0126917	0.642249
218820	Zfp503	-	0.811295	6.29428	7.27623	0.0127078	0.642249
11778	Ap3s2	-	0.727499	5.43196	7.27566	0.0127109	0.642249
75836	Atxn7l1os2	-	-0.930722	3.34171	7.27466	0.0127163	0.642249
72739	Zkscan3	-	-0.788164	4.85646	7.26925	0.0127454	0.642249
12311	Calcr	-	-0.694942	5.19903	7.26775	0.0127535	0.642249
78071	5330429C05Rik	+	-0.698734	4.88953	7.26284	0.01278	0.642249
627782	Gm6787	+	-1.06591	4.297	7.24919	0.012854	0.642249
11441	Chrna7	-	-0.856369	5.10075	7.24556	0.0128738	0.642249
27052	Aoah	+	-0.805692	3.83221	7.23992	0.0129046	0.642249
268739	Arhgef40	+	-0.684457	5.82253	7.2369	0.0129211	0.642249
21426	Tfec	-	-0.861135	3.64542	7.23382	0.012938	0.642249
74401	Terb2	+	-1.0883	3.85455	7.22188	0.0130036	0.642249
225929	Patl1	+	1.14324	6.05767	7.22033	0.0130121	0.642249
319783	A730056A06Rik	-	-0.736909	5.48216	7.21889	0.0130201	0.642249
100302730	5830417I10Rik	+	-1.09313	3.64672	7.21854	0.013022	0.642249
77015	Mpped2	+	0.716003	6.2049	7.21746	0.013028	0.642249
626299	Vmn1r194	+	-0.900514	3.71314	7.21426	0.0130457	0.642249
545260	Arsi	+	-0.714479	5.82642	7.20224	0.0131123	0.642249
230866	Emc1	+	0.729966	4.76482	7.20011	0.0131242	0.642249
619597	Gal3st2c	+	-0.784576	4.01758	7.19101	0.0131749	0.642249
53621	Cnot4	-	-0.803174	5.91771	7.19057	0.0131774	0.642249
14164	Fgf1	-	-0.735075	4.53419	7.18516	0.0132077	0.642249
664702	A530088E08Rik	+	0.75017	4.13485	7.18411	0.0132136	0.642249
258790	Olfr1263	+	1.14204	2.78649	7.18386	0.013215	0.642249
258695	Olfr1453	-	-0.953038	3.12744	7.17437	0.0132683	0.642249
93706	Pcdhgc3	+	-0.914832	6.34046	7.17228	0.0132801	0.642249
723957	Mir194-2	+	-0.844526	4.11582	7.17171	0.0132834	0.642249
21939	Cd40	+	-0.710863	5.11174	7.16896	0.0132989	0.642249
235712	Mrgpra2b	-	-1.92419	1.17189	7.16406	0.0133266	0.642249
70981	Potegl	+	-0.811034	4.99599	7.16194	0.0133386	0.642249
72899	Macrod2	+	0.797527	5.54652	7.1524	0.0133928	0.642249
258863	Olfr768	-	-1.00265	3.64449	7.14822	0.0134166	0.642249
229687	Chil5	-	-1.04089	3.33433	7.14477	0.0134363	0.642249
22385	Baz1b	+	1.45175	6.50457	7.13783	0.013476	0.642249
665270	Plb1	+	-0.639894	5.93362	7.1318	0.0135106	0.642249
209318	Gps1	+	0.7153	5.74721	7.13153	0.0135122	0.642249
80509	Med8	+	0.756628	4.96712	7.13037	0.0135189	0.642249
241576	Ldlrad3	-	0.798748	5.43754	7.12256	0.0135639	0.642249
433408	Gm13375	+	1.43609	6.12485	7.1155	0.0136047	0.642249
52432	Ppp2r2d	+	-1.37496	5.73905	7.11476	0.013609	0.642249
381686	Kpna7	-	-0.787807	4.73175	7.11456	0.0136101	0.642249
102638371	Gm11958	+	-0.759289	4.53876	7.11041	0.0136342	0.642249
244895	Peak1	-	-1.31302	5.47429	7.10674	0.0136555	0.642249
70393	2210416O15Rik	+	-0.782748	4.05431	7.10532	0.0136638	0.642249
258867	Olfr131	-	0.920742	3.1698	7.09234	0.0137396	0.643821
320609	Strip2	+	0.731113	5.85946	7.09097	0.0137476	0.643821
381738	Drc1	+	-0.870935	4.99311	7.08556	0.0137794	0.644129
102638354	Gm34939	-	-0.856634	4.61557	7.07492	0.013842	0.644734
11923	Neurod4	-	-1.08876	3.46205	7.07268	0.0138552	0.644734
67642	4930515G01Rik	-	4.7277	3.11098	7.17226	0.0138949	0.644734
18405	Orm1	+	-0.766568	4.17194	7.05963	0.0139326	0.644734
627268	Gm15232	-	-0.800446	3.73339	7.05875	0.0139379	0.644734
239559	A4galt	-	0.744354	5.99224	7.04436	0.0140238	0.644734
107753	Lgals2	-	-0.783798	4.66178	7.04124	0.0140425	0.644734
20391	Sgca	-	-0.778034	4.28819	7.03818	0.0140609	0.644734
319727	A330035P11Rik	-	-1.60726	5.39492	7.03676	0.0140694	0.644734
68159	Stx19	+	1.63744	3.77795	7.0349	0.0140806	0.644734
258931	Olfr807	-	-1.25002	2.59451	7.03396	0.0140862	0.644734
194357	Moxd2	-	0.975175	3.1104	7.02708	0.0141277	0.644734
75627	Snapc1	+	-0.725178	5.3871	7.02339	0.01415	0.644734
258462	Olfr1392	+	-0.775318	4.10663	7.02043	0.014168	0.644734
76406	Tex45	+	-0.903756	4.11549	7.01596	0.0141951	0.644734
50931	Il27ra	-	-0.691624	5.56491	7.01585	0.0141957	0.644734
17159	Man2b1	+	-0.81067	5.15847	6.99114	0.0143466	0.649206
14999	H2-DMb1	+	1.10852	2.91386	6.98793	0.0143663	0.649206
100124491	Mir874	-	-0.796784	4.88263	6.97939	0.014419	0.649206
66826	Tafazzin	+	1.11628	3.70069	6.97746	0.0144309	0.649206
13197	Gadd45a	-	0.828986	4.29913	6.96569	0.0145039	0.649206
79464	Lias	+	0.902724	4.94323	6.9647	0.0145101	0.649206
67666	Hapln3	-	-0.705706	4.88496	6.963	0.0145207	0.649206
12580	Cdkn2c	-	-0.852176	6.57402	6.96194	0.0145273	0.649206
100628616	Mir3966	+	-1.26299	3.18604	6.95649	0.0145612	0.649206
328829	9830107B12Rik	-	-0.867514	3.65552	6.95527	0.0145689	0.649206
329763	Gm5105	-	-0.62437	6.06583	6.93161	0.0147175	0.649206
258672	Olfr825	-	-0.993446	3.32879	6.93076	0.0147229	0.649206
224552	Vmn2r98	+	-1.41396	2.38666	6.92888	0.0147348	0.649206
70956	Tex19.2	-	-0.825783	5.11054	6.92494	0.0147598	0.649206
67211	Armc10	+	0.881159	4.7746	6.92465	0.0147616	0.649206
114679	Selenom	+	-0.674042	5.46164	6.90507	0.0148863	0.649206
56863	Cldn9	-	-0.758977	5.04435	6.89263	0.0149661	0.649206
67474	Snap29	+	3.84261	3.26813	6.88349	0.0150251	0.649206
13983	Esr2	-	-0.68438	5.58231	6.87964	0.01505	0.649206
320538	Ubn2	+	-0.616833	6.81108	6.8794	0.0150516	0.649206
237781	Mief2	+	-2.0105	4.12964	6.87902	0.015054	0.649206
67300	Cltc	-	-0.982123	6.19277	6.87829	0.0150588	0.649206
244867	Arhgap20	+	-0.728003	5.897	6.87815	0.0150596	0.649206
75689	Higd1b	+	-0.748702	4.93882	6.87669	0.0150692	0.649206
20454	St3gal5	+	-0.766508	5.06204	6.87479	0.0150814	0.649206
72776	Sass6	+	0.760012	5.02305	6.87424	0.015085	0.649206
433956	Dnaaf5	+	5.91686	4.33247	6.91762	0.0151151	0.649206
66561	Teddm3	-	-0.800702	3.70194	6.86837	0.0151232	0.649206
227885	Gm13498	+	-1.01262	3.65871	6.86657	0.0151349	0.649206
381375	Pjvk	+	-0.842494	4.09948	6.86498	0.0151453	0.649206
15361	Hmga1	+	0.702662	6.26614	6.86252	0.0151613	0.649206
102465704	Mir7222	+	-0.963236	4.33131	6.85728	0.0151956	0.649206
105246509	Gm41790	-	-0.866416	4.88833	6.85617	0.0152029	0.649206
73991	Atl1	+	0.834102	5.92329	6.85078	0.0152382	0.649206
234404	Nxnl1	-	-0.749351	4.12196	6.84694	0.0152635	0.649206
258692	Olfr1442	+	-0.940224	3.83631	6.8467	0.0152651	0.649206
257872	Olfr835	+	-1.11671	2.53824	6.84544	0.0152733	0.649206
16769	Dsg4	+	-0.830337	3.49371	6.84252	0.0152926	0.649206
11745	Anxa3	+	-0.760345	4.75673	6.84	0.0153092	0.649206
13207	Ddx5	-	-1.05593	6.43006	6.83694	0.0153294	0.649206
56696	Gpr132	-	-0.761634	4.6877	6.83607	0.0153352	0.649206
100041230	H4c17	+	-2.92061	3.74164	6.82424	0.0154136	0.650743
57256	Prss21	+	-0.697435	5.253	6.82266	0.0154241	0.650743
93890	Pcdhb19	+	-0.733569	5.24969	6.8191	0.0154478	0.650743
11677	Akr1b3	-	-0.807395	4.43718	6.81335	0.0154862	0.651288
100535	Oas1d	+	0.942029	3.91045	6.80479	0.0155436	0.651866
209268	Igsf1	-	-0.756221	4.62241	6.79708	0.0155954	0.651866
387249	Mirlet7g	+	-0.824354	4.28422	6.79436	0.0156137	0.651866
319478	Cxxc4	+	0.760677	4.80041	6.79004	0.0156429	0.651866
228756	Cstl1	+	-0.789	4.11774	6.78582	0.0156715	0.651866
67707	Mrpl24	+	-0.69363	5.11644	6.78501	0.0156769	0.651866
100415914	Gm12505	-	2.20277	1.92205	6.78479	0.0156784	0.651866
100126226	Krt83	-	0.769854	3.91963	6.77229	0.0157634	0.651994
19274	Ptprm	-	0.84644	6.11791	6.76757	0.0157956	0.651994
70552	Lrrc56	+	0.710292	5.68872	6.76291	0.0158275	0.651994
319182	H2bc9	-	-0.959959	4.6496	6.76062	0.0158432	0.651994
378700	Bpifb3	+	-0.728549	4.5935	6.75597	0.0158751	0.651994
50721	Sirt6	-	-0.760746	5.70498	6.75586	0.0158758	0.651994
70405	Calml3	-	-0.683166	5.01236	6.75542	0.0158788	0.651994
63953	Dusp10	+	-1.08306	4.72893	6.75446	0.0158855	0.651994
258434	Olfr934	-	1.00672	3.15805	6.74827	0.0159281	0.652074
102638827	Gm14696	-	-1.42371	2.11885	6.74606	0.0159434	0.652074
69054	1810007C17Rik	-	-1.00478	3.73848	6.74192	0.0159719	0.652074
20353	Sema4c	-	-0.619797	6.61576	6.73756	0.0160021	0.652074
98952	Fam102a	+	-0.68248	6.51961	6.72942	0.0160587	0.652074
102638963	Gm35396	+	-0.768784	4.59504	6.72784	0.0160697	0.652074
207740	Ubald1	-	-0.763932	6.56558	6.72714	0.0160745	0.652074
103551	Epop	-	0.531847	6.86536	6.72472	0.0160915	0.652074
76710	2210406O10Rik	-	-1.03485	5.19769	6.7129	0.0161741	0.654385
626058	E330020D12Rik	-	1.11564	4.91582	6.70751	0.0162119	0.654629
258805	Olfr1426	-	-1.0845	2.88839	6.70476	0.0162313	0.654629
75586	Krtap9-3	-	-0.921886	3.63413	6.69765	0.0162814	0.655616
68966	Ngdn	+	-0.692711	5.85053	6.68354	0.0163815	0.65861
100526557	Mir3097	+	-0.809128	4.91759	6.67677	0.0164298	0.658704
110599566	Eef1akmt4	+	4.44446	3.67045	6.71895	0.0164539	0.658704
71409	Fmnl2	+	-0.704497	5.98775	6.67195	0.0164642	0.658704
14616	Gja8	-	-0.710817	4.61021	6.66877	0.0164869	0.658704
319710	Frmd6	+	0.634176	6.22977	6.66074	0.0165446	0.659772
73575	1700101O22Rik	-	1.00497	2.99228	6.65626	0.0165769	0.659772
56369	Apip	+	0.884747	4.70766	6.63558	0.0167267	0.659772
78082	9230117E06Rik	+	-0.851922	3.85615	6.63536	0.0167283	0.659772
258281	Olfr780	+	-0.947154	3.64837	6.63197	0.016753	0.659772
224893	Zfp959	+	0.711228	4.87199	6.62951	0.0167709	0.659772
96957	Tmem62	+	0.907744	5.70005	6.62794	0.0167824	0.659772
73251	Setd7	-	1.00877	5.74807	6.62242	0.0168228	0.659772
67252	Cap2	+	-0.684453	5.25677	6.62158	0.0168289	0.659772
244882	Tnfaip8l3	-	-0.681536	5.21971	6.61759	0.0168582	0.659772
17776	Mast2	-	0.659045	6.14659	6.61658	0.0168656	0.659772
74648	S100pbp	-	-0.978751	5.26874	6.61192	0.0168999	0.659772
18566	Pdcd1	-	-0.786476	4.55425	6.61066	0.0169092	0.659772
100039062	Gm2027	+	0.785476	5.91163	6.60407	0.0169578	0.659772
108911	Rcc2	+	-0.963937	6.72769	6.60243	0.0169699	0.659772
26370	Cetn2	-	0.927547	3.78449	6.5936	0.0170354	0.659772
234684	Lrrc29	-	-0.758445	4.52858	6.59036	0.0170594	0.659772
107146	Glyat	+	-0.86955	3.55316	6.58688	0.0170854	0.659772
75659	Wdr54	-	-0.836158	3.96927	6.58591	0.0170926	0.659772
102640843	Gm36814	-	1.23991	2.37731	6.58227	0.0171198	0.659772
81897	Tlr9	+	-0.8079	4.91418	6.58158	0.0171249	0.659772
14897	Trip12	-	-1.09892	5.60092	6.57627	0.0171646	0.659772
58170	Asic5	+	-0.921353	3.64529	6.57326	0.0171872	0.659772
227674	Ddx31	+	-1.33916	5.04723	6.57086	0.0172053	0.659772
232533	Stk38l	+	0.998382	5.83017	6.56565	0.0172444	0.659772
20496	Slc12a2	+	0.727401	6.65472	6.56379	0.0172584	0.659772
15425	Hoxc6	+	-0.840248	5.56357	6.56295	0.0172647	0.659772
70054	Ccdc89	+	-0.762282	4.86319	6.56221	0.0172704	0.659772
102634992	Gm32441	-	-0.703871	4.51602	6.55999	0.0172871	0.659772
102595	Plekho2	-	0.789988	5.52539	6.5599	0.0172877	0.659772
16199	Il9r	-	-2.79575	4.80518	6.55494	0.0173253	0.66022
73989	4930452G13Rik	+	-0.753291	5.2046	6.54872	0.0173724	0.661031
107375	Slc25a45	+	-0.789594	4.8283	6.53718	0.0174603	0.662478
22059	Trp53	+	2.87935	4.73788	6.53393	0.0174851	0.662478
72240	1600014C23Rik	-	-0.902972	4.97498	6.52548	0.0175498	0.662478
258686	Olfr1467	+	-1.01661	2.74657	6.52207	0.0175761	0.662478
258309	Olfr657	+	0.851715	3.42891	6.52203	0.0175764	0.662478
56868	Psg23	-	1.02888	2.62267	6.522	0.0175766	0.662478
217304	Cd300lb	-	-0.71373	4.35621	6.52002	0.0175918	0.662478
26372	Clcn6	-	-0.746886	5.0872	6.51256	0.0176494	0.663129
216144	Vmn2r81	+	-0.816224	3.45253	6.51038	0.0176662	0.663129
76933	Ifi27l2a	-	-0.907381	3.24934	6.50771	0.0176869	0.663129
68744	Zfp740	+	0.805372	6.12992	6.50303	0.0177232	0.663516
100502745	2900009J06Rik	-	0.794438	4.58687	6.4848	0.0178653	0.666309
66140	Ska2	+	3.07782	5.44452	6.48051	0.0178989	0.666309
545798	Tmem233	-	-0.671035	5.24805	6.47979	0.0179045	0.666309
18599	Padi1	-	-0.740996	4.8257	6.47881	0.0179123	0.666309
100303736	Snora35	+	1.59422	2.8159	6.46821	0.0179957	0.666309
381810	Lpar5	+	-0.750336	5.52905	6.46197	0.018045	0.666309
102640764	Gm36756	+	-0.795616	4.70556	6.461	0.0180527	0.666309
434172	Gm5592	+	0.830529	3.6016	6.45907	0.018068	0.666309
11512	Adcy6	-	-0.532107	6.48073	6.45712	0.0180835	0.666309
72572	Spats2	+	-0.559081	6.436	6.45654	0.0180881	0.666309
102466774	Mir6962	+	-0.856247	5.21721	6.45274	0.0181183	0.666309
433746	Gm12830	+	-0.654845	5.38148	6.45049	0.0181362	0.666309
192201	Wfdc15b	-	-0.704985	4.94763	6.44505	0.0181796	0.666309
723924	Mir218-2	+	0.748015	4.37428	6.44048	0.0182161	0.666309
100503157	Gm15471	+	-1.13392	4.63043	6.42937	0.0183053	0.666309
73652	2210408F21Rik	+	0.794117	5.106	6.42648	0.0183285	0.666309
210356	Nckap5	-	0.634202	5.80086	6.42414	0.0183474	0.666309
382073	Ccdc84	-	0.729321	5.97498	6.42353	0.0183523	0.666309
102465624	Mir7031	-	-0.822389	4.96284	6.41557	0.0184166	0.666309
100009664	F630206G17Rik	+	-0.856367	4.34092	6.4146	0.0184245	0.666309
381413	Gpr176	-	-0.680032	5.82326	6.41345	0.0184339	0.666309
100862329	Btbd35f21	+	-1.62019	1.92881	6.41245	0.0184419	0.666309
60530	Fignl1	-	0.63516	5.83523	6.41143	0.0184502	0.666309
12802	Cnr2	+	-0.720936	5.52908	6.40959	0.0184652	0.666309
320415	Gchfr	+	0.656931	5.607	6.40896	0.0184703	0.666309
70202	Ctsll3	-	1.04221	2.80402	6.40834	0.0184753	0.666309
15193	Hdgfl2	+	1.46061	5.42938	6.39059	0.0186202	0.670589
27214	Dbf4	-	-0.894899	5.49732	6.38591	0.0186586	0.671027
74325	Cltb	-	-0.639096	5.87357	6.3692	0.0187965	0.673278
104252	Cdc42ep2	-	-0.639178	5.93457	6.36878	0.0188	0.673278
320301	E530011L22Rik	-	-1.18469	5.21289	6.36078	0.0188664	0.673278
76857	Spopl	-	-0.722276	5.15619	6.36059	0.0188679	0.673278
100042761	Tdpoz7	-	-1.39125	2.29838	6.35575	0.0189083	0.673278
59036	Dact1	+	-0.587541	6.13051	6.34947	0.0189607	0.673278
53375	Mtx2	+	0.652807	5.64411	6.33718	0.0190638	0.673278
215748	Cnksr3	-	0.679	6.1036	6.33398	0.0190908	0.673278
19732	Rgl2	+	-0.641041	6.4365	6.33377	0.0190926	0.673278
19653	Rbm4	-	0.751619	5.3436	6.33255	0.0191028	0.673278
19746	Rhd	+	-0.691661	4.9286	6.32854	0.0191367	0.673278
16185	Il2rb	-	-0.656547	4.99263	6.31552	0.0192471	0.673278
224598	Zfp758	+	0.916136	3.58443	6.31434	0.0192572	0.673278
67166	Arl8b	+	-0.755668	6.01499	6.31217	0.0192756	0.673278
223645	Mroh6	-	-0.606891	5.72262	6.30339	0.0193506	0.673278
230971	Megf6	+	-0.618982	6.01422	6.29887	0.0193893	0.673278
78148	8430430B14Rik	+	-0.654157	5.16546	6.29767	0.0193996	0.673278
71911	Bdh1	+	-0.648357	5.96674	6.29749	0.0194011	0.673278
58916	Myot	+	-0.868631	3.8097	6.29545	0.0194186	0.673278
225849	Ppp2r5b	-	-0.645895	5.5107	6.29365	0.0194341	0.673278
17076	Ly75	-	-0.715274	5.0866	6.29312	0.0194387	0.673278
102640597	Gm29571	+	-0.920382	3.21665	6.29241	0.0194448	0.673278
230125	Slc25a51	-	0.715627	5.64382	6.28331	0.0195232	0.673278
18999	Pou5f1	+	-0.637775	5.7269	6.28036	0.0195487	0.673278
217869	Eif5	+	0.636708	6.89327	6.27968	0.0195546	0.673278
100038439	Gm10556	+	-0.713526	4.11345	6.27711	0.0195768	0.673278
105247180	Gm42323	-	-0.811558	3.8023	6.27675	0.01958	0.673278
101488212	Evi2	-	0.807333	3.78753	6.27612	0.0195855	0.673278
18814	Prl7d1	-	1.26859	2.9331	6.27476	0.0195972	0.673278
102633071	Gm14167	-	0.960008	4.16277	6.27148	0.0196257	0.673278
104681	Slc16a6	-	0.629428	6.48148	6.26367	0.0196938	0.673278
100041096	Iqcf6	+	-0.76428	3.95025	6.26284	0.019701	0.673278
69355	1700010J16Rik	+	-0.890269	3.91863	6.26242	0.0197046	0.673278
100048985	Gm14321	+	-0.599177	5.6865	6.26176	0.0197104	0.673278
74748	Slamf8	-	-0.729889	4.03959	6.26088	0.0197181	0.673278
23890	Gpr34	+	-1.20935	2.48679	6.25447	0.0197742	0.673278
193838	Eme2	-	-0.798542	4.89504	6.24382	0.0198677	0.673278
432572	Specc1	+	-0.533932	6.87319	6.24244	0.0198799	0.673278
18718	Pip4k2a	-	-1.05738	5.84759	6.24179	0.0198856	0.673278
329244	Il19	-	-0.78615	4.94549	6.23799	0.0199192	0.673278
387199	Mir203	+	-0.649966	5.13481	6.23617	0.0199353	0.673278
225997	Trpm6	+	-0.739968	5.15657	6.23049	0.0199855	0.673278
723975	Mir721	-	-1.04455	4.06925	6.22598	0.0200256	0.673278
16998	Ltbp3	+	-0.625425	5.95568	6.2214	0.0200664	0.673278
665376	Vmn2r99	+	-1.10592	2.4899	6.2183	0.020094	0.673278
59020	Pdzk1	+	-0.703292	4.7762	6.21754	0.0201008	0.673278
263803	Pkn3	+	-0.588218	6.08441	6.21748	0.0201013	0.673278
213012	Abhd10	-	0.66454	5.14656	6.21579	0.0201164	0.673278
69776	1600002D24Rik	-	-0.697026	5.56571	6.21469	0.0201263	0.673278
17975	Ncl	-	2.96826	5.9409	6.2119	0.0201512	0.673278
75556	Cfap161	-	-0.680868	4.87994	6.19979	0.0202599	0.673278
68612	Ube2c	+	-0.565068	6.13304	6.19686	0.0202862	0.673278
56296	Dmrtb1	-	-0.631545	5.77296	6.19622	0.020292	0.673278
330122	Cxcl3	+	-0.668609	4.87105	6.19141	0.0203355	0.673278
414085	9330151L19Rik	+	-1.58724	6.38234	6.18997	0.0203486	0.673278
217169	Tns4	-	-0.762505	5.01863	6.18296	0.0204121	0.673278
105243537	Gm39429	-	-0.936205	4.41549	6.18225	0.0204185	0.673278
75043	4930507D10Rik	-	-1.04848	2.76405	6.18196	0.0204211	0.673278
105244641	Gm12724	+	-0.77397	3.5601	6.18177	0.0204229	0.673278
17954	Nap1l2	-	-0.805941	4.02586	6.17866	0.0204511	0.673278
433375	Creg1	+	0.971503	5.95969	6.17069	0.0205238	0.673278
67383	Carnmt1	+	-0.668782	6.12913	6.16999	0.0205302	0.673278
723830	Mir28a	-	0.927246	3.4419	6.16325	0.0205918	0.673278
116870	Mta1	+	-0.632698	6.11353	6.16083	0.020614	0.673278
381853	Gipr	-	-0.718999	5.15424	6.15595	0.0206589	0.673278
434760	Rhox2d	+	-0.970018	3.33342	6.15442	0.0206729	0.673278
21380	Tbx1	-	-0.499494	7.38329	6.154	0.0206768	0.673278
110257	Hba-a2	+	-1.17523	2.74033	6.1538	0.0206786	0.673278
408028	Arhgap20os	-	-0.696248	5.02104	6.15103	0.0207042	0.673278
77857	9430065F17Rik	+	0.885602	3.53549	6.14943	0.020719	0.673278
71941	Cars2	-	-0.61361	5.87962	6.14224	0.0207855	0.673278
12409	Cbr2	-	-0.716556	4.68654	6.13301	0.0208711	0.673278
75504	Cfap276	+	-0.654796	4.57131	6.13272	0.0208738	0.673278
75131	4930512J16Rik	-	-0.694098	4.16861	6.12441	0.0209513	0.673278
12631	Cfl1	+	-1.25054	6.28552	6.12314	0.0209632	0.673278
271887	Rbbp8nl	-	-0.659318	5.10381	6.12313	0.0209632	0.673278
11536	Gpr182	-	-0.646735	5.39298	6.1226	0.0209682	0.673278
14685	Gnat1	-	-0.744006	4.432	6.12113	0.020982	0.673278
170947	Myoz3	-	-0.722486	4.6769	6.12076	0.0209854	0.673278
75820	Wdr64	+	-0.705695	4.00346	6.1182	0.0210095	0.673278
140476	Strc	-	-0.736337	4.15031	6.11631	0.0210271	0.673278
102640923	Gm10649	-	0.582339	6.06752	6.11606	0.0210295	0.673278
667034	Pnp2	+	-1.93209	0.952716	6.11487	0.0210407	0.673278
66928	Dmac1	-	-0.743299	4.86238	6.11449	0.0210442	0.673278
72140	Cep89	+	-0.756713	4.4754	6.11266	0.0210614	0.673278
245566	Cypt2	+	-1.30309	3.29842	6.11094	0.0210776	0.673278
258690	Olfr1469	+	-0.898671	3.31005	6.1066	0.0211185	0.673278
66139	Mymk	-	-0.75617	5.16839	6.10374	0.0211455	0.673278
100039596	Tcf24	-	-0.770888	6.13941	6.10212	0.0211607	0.673278
102680	Slc6a20a	-	-0.783177	5.47385	6.09588	0.0212198	0.673278
353155	Gjd3	-	-0.564991	6.39112	6.0899	0.0212766	0.673278
107477	Guca1b	+	-0.673989	4.61885	6.08301	0.0213421	0.673278
75276	Ppp1r1c	+	-1.28532	4.02772	6.08284	0.0213438	0.673278
268709	Fam107a	-	-0.632189	6.00255	6.08144	0.0213572	0.673278
68810	Nexn	-	-0.615632	6.21028	6.07577	0.0214114	0.673278
382030	Cnep1r1	+	-0.84049	4.89785	6.07523	0.0214165	0.673278
58887	Repin1	+	-0.690578	5.70679	6.07431	0.0214253	0.673278
224761	H2-M10.5	+	-0.776653	4.44772	6.07423	0.0214262	0.673278
448850	Znhit3	-	-0.649449	5.52687	6.07372	0.021431	0.673278
74117	Actr3	-	1.12429	5.75584	6.07182	0.0214493	0.673278
67005	Polr3k	+	0.750323	5.41623	6.068	0.0214859	0.673278
68276	Toe1	-	-0.687978	5.03509	6.06514	0.0215134	0.673278
665525	Vmn1r224	+	-1.2595	2.49896	6.0558	0.0216035	0.673278
97187	Pramel29	-	1.1324	2.34115	6.05224	0.0216379	0.673278
54390	Sit1	-	-0.788364	4.82703	6.0486	0.0216733	0.673278
319642	Rab9b	-	-0.816058	4.00826	6.04722	0.0216866	0.673278
18952	Septin4	+	-0.605393	6.25307	6.04543	0.021704	0.673278
320229	9530052C20Rik	+	0.846255	4.04799	6.04349	0.0217228	0.673278
17136	Mag	-	-0.711946	4.94494	6.04274	0.0217301	0.673278
54608	Abhd2	+	1.89945	5.24592	6.04262	0.0217313	0.673278
104806	Fancm	+	0.727423	5.86568	6.04179	0.0217394	0.673278
102631833	Gm14040	-	-0.696367	4.28565	6.03981	0.0217587	0.673278
258724	Olfr784	+	-1.05466	3.20439	6.03947	0.021762	0.673278
74194	Rnd3	-	-0.68653	5.75877	6.03826	0.0217738	0.673278
665389	Gm7616	+	-0.778454	3.9926	6.03697	0.0217864	0.673278
22409	Wnt10a	+	0.857973	5.5921	6.03464	0.0218091	0.673278
232989	Hnrnpul1	-	-1.41238	6.53769	6.03368	0.0218185	0.673278
56208	Becn1	-	0.644368	5.65421	6.03257	0.0218294	0.673278
170648	Olfr138	+	1.10698	2.37797	6.01328	0.022019	0.673278
102640913	Gm36864	+	-0.767667	4.15776	6.01141	0.0220374	0.673278
751535	Mir672	-	-1.05952	3.15056	6.01057	0.0220458	0.673278
100041194	Ahnak2	-	-0.557445	6.31092	6.00882	0.022063	0.673278
100041953	Sap18b	+	4.44522	3.07621	6.04532	0.0220754	0.673278
69189	Mcemp1	+	-0.707537	4.76041	6.00316	0.0221191	0.673278
242570	Raver2	+	-0.771902	5.74883	6.00133	0.0221373	0.673278
214105	Sox30	+	-0.874858	5.90209	5.99807	0.0221698	0.673278
21432	Tcl1	-	-0.65943	5.29905	5.99278	0.0222225	0.673278
383592	Kif28	-	-0.78804	5.13712	5.98493	0.0223009	0.673278
244646	Pkd1l3	+	-0.65597	4.76317	5.98297	0.0223205	0.673278
30051	Spdef	-	-0.68342	5.0349	5.98179	0.0223323	0.673278
66500	Slc30a7	-	0.739183	4.89579	5.98155	0.0223348	0.673278
68106	Nt5c3b	-	-0.693574	5.15059	5.97876	0.0223628	0.673278
115489118	Gcna	+	-1.06867	4.989	5.97693	0.0223812	0.673278
723884	Mir7-2	+	-0.615708	5.07971	5.97641	0.0223864	0.673278
105244029	Gm37406	+	-0.780907	3.84258	5.97001	0.0224509	0.673278
71781	Slc16a14	-	-0.670046	5.84546	5.96898	0.0224613	0.673278
258355	Olfr677	+	0.84979	3.44662	5.96693	0.022482	0.673278
98258	Txndc9	-	-0.621436	5.61949	5.96381	0.0225135	0.673278
64214	Rgs18	-	2.3855	3.20934	5.96245	0.0225274	0.673278
258826	Olfr27	+	-1.25812	2.05528	5.96144	0.0225376	0.673278
320148	B430306N03Rik	+	-0.701835	4.83046	5.95114	0.0226422	0.673278
20717	Serpina3m	+	-2.04022	2.22613	5.94916	0.0226624	0.673278
106326	Osbpl11	+	0.668141	5.89768	5.94727	0.0226817	0.673278
14450	Gart	-	-1.03877	5.50985	5.94711	0.0226833	0.673278
14068	F7	+	-1.14352	3.41965	5.94522	0.0227026	0.673278
67200	Ccdc77	-	0.663379	6.1571	5.94063	0.0227495	0.673278
219132	Phf11d	-	-0.696528	4.48376	5.93924	0.0227638	0.673278
244486	Adam29	-	-1.24061	2.0337	5.93826	0.0227739	0.673278
270086	Ogfod1	+	-0.934696	4.9032	5.93428	0.0228146	0.673278
76479	Smndc1	-	0.595513	6.30279	5.93382	0.0228193	0.673278
68243	A930018P22Rik	+	0.627721	5.54985	5.92653	0.0228945	0.673278
102632051	Gm30225	+	-1.13879	2.81234	5.92559	0.0229042	0.673278
24059	Slco2a1	+	-0.608188	5.60867	5.92432	0.0229172	0.673278
12262	C1qc	-	-0.725783	4.5355	5.9235	0.0229257	0.673278
16571	Kif4	+	0.939229	3.8121	5.92233	0.0229378	0.673278
493809	Taar3	+	-0.842699	5.01286	5.92137	0.0229477	0.673278
20917	Suclg2	-	0.587287	5.92758	5.91938	0.0229683	0.673278
142688	Asb13	+	-0.766645	5.52876	5.91871	0.0229752	0.673278
102634576	Gm32123	+	-0.674081	4.36933	5.91788	0.0229838	0.673278
328977	Zfp532	+	-0.528436	6.77823	5.91669	0.0229962	0.673278
432855	Zfhx2os	+	-0.610189	5.76828	5.91591	0.0230042	0.673278
22135	Tgoln2	-	-2.27035	4.00035	5.9159	0.0230043	0.673278
751554	Mir678	-	-0.672491	5.18623	5.91505	0.0230131	0.673278
105244644	Lrp8os3	-	0.667233	4.61171	5.90506	0.023117	0.674935
258094	Olfr761	-	1.29151	2.28104	5.90453	0.0231225	0.674935
68875	Tmcc2	-	-0.540997	6.36931	5.89306	0.0232425	0.675603
653016	Mymx	-	-0.70432	5.1229	5.89027	0.0232717	0.675603
382064	Gm1110	-	-0.683673	4.41588	5.89006	0.023274	0.675603
229877	Rap1gds1	-	0.742758	6.51103	5.88892	0.023286	0.675603
100503178	2810013P06Rik	+	-0.837057	5.69309	5.88578	0.023319	0.675603
246313	Prokr2	-	-0.606753	5.48418	5.88567	0.0233201	0.675603
234730	Fcsk	-	0.642657	5.12179	5.8831	0.0233472	0.675603
76629	Tmem270	-	-0.766065	4.54108	5.88219	0.0233568	0.675603
353208	Zfp931	-	0.856087	3.31079	5.87754	0.0234059	0.675734
15929	Idh3g	-	-1.95954	3.41615	5.87474	0.0234355	0.675734
105244208	Rps6-ps4	-	-0.833107	3.58349	5.87426	0.0234406	0.675734
209225	Zfp710	+	-0.667511	6.64505	5.86738	0.0235136	0.677009
258985	Olfr1256	-	0.946147	2.76474	5.86186	0.0235723	0.677009
26386	Hsf4	+	-0.581239	6.65764	5.86108	0.0235805	0.677009
235345	Hoatz	-	-0.723175	4.15698	5.86013	0.0235907	0.677009
52552	Parp8	-	0.641862	6.40136	5.85755	0.0236182	0.677038
69282	1700001J03Rik	-	-0.666453	4.71403	5.84963	0.0237029	0.677813
18419	Otog	+	-0.704577	3.87844	5.84781	0.0237225	0.677813
233001	Nlrp9a	+	1.26268	2.50361	5.84701	0.023731	0.677813
387513	Tas2r138	-	0.736395	3.89941	5.84512	0.0237513	0.677813
67695	Ost4	-	0.598259	6.01247	5.83237	0.0238888	0.679946
387230	Mir99b	+	-0.861589	3.70029	5.83183	0.0238946	0.679946
19364	Rad51d	-	-0.711949	5.37889	5.82642	0.0239532	0.679946
217012	Unc45b	+	-0.677934	4.57045	5.82564	0.0239616	0.679946
216157	Tmem259	-	-0.631129	6.60155	5.82125	0.0240093	0.679946
240041	Zfp945	-	0.705813	4.0207	5.81485	0.024079	0.679946
70300	Fuz	+	-0.628854	5.35954	5.81052	0.0241263	0.679946
115489946	Gm30191	+	-0.696027	4.80866	5.80708	0.0241639	0.679946
66308	Mplkip	+	0.782579	5.56691	5.8066	0.0241692	0.679946
57435	Plin4	-	-0.735723	4.18325	5.80226	0.0242168	0.679946
14611	Gja3	-	-0.616977	6.10481	5.79645	0.0242806	0.679946
69860	Eif1ad	+	4.357	4.22266	5.83084	0.0242916	0.679946
100126203	6820426E19Rik	+	-0.782717	3.59539	5.79447	0.0243024	0.679946
751525	Mir686	-	-0.825093	4.18153	5.79428	0.0243045	0.679946
56092	Cts7	-	1.03308	2.8686	5.79417	0.0243057	0.679946
19358	Rad23a	-	-0.730376	5.36369	5.79319	0.0243166	0.679946
76338	Rab2b	-	-0.896343	5.05542	5.79197	0.02433	0.679946
215693	Zmat1	-	-0.693513	4.81714	5.78954	0.0243569	0.679946
18089	Nkx2-3	+	-0.606545	6.20265	5.77838	0.0244805	0.679946
105980076	Mef2bl	+	-4.37761	3.19723	5.80925	0.0245282	0.679946
258542	Olfr786	+	-0.956077	3.24677	5.76908	0.0245841	0.679946
26972	Spo11	+	-0.716054	4.7987	5.76876	0.0245876	0.679946
330173	2610524H06Rik	-	0.59236	5.75328	5.76685	0.0246089	0.679946
102465564	Mir6935	-	-0.72093	4.36232	5.7639	0.0246419	0.679946
259042	Olfr1351	+	-0.804769	3.51884	5.76061	0.0246787	0.679946
67391	Fundc2	+	-1.23472	3.56308	5.76011	0.0246844	0.679946
11828	Aqp3	-	-0.610096	5.6678	5.75939	0.0246925	0.679946
66208	Nenf	-	-0.631808	5.63385	5.75737	0.0247152	0.679946
71026	Speer3	+	-0.976012	2.90243	5.75404	0.0247525	0.679946
19654	Rbm6	-	0.755376	5.99773	5.74861	0.0248137	0.679946
434858	Gm5643	+	0.752702	5.24815	5.74643	0.0248383	0.679946
100101919	Dnah7c	+	-0.753126	4.74333	5.74637	0.024839	0.679946
68020	Coa8	+	-1.00782	4.74733	5.74597	0.0248436	0.679946
216459	Myl6b	-	-0.657096	4.53484	5.74228	0.0248852	0.679946
387246	Mirlet7c-1	+	-1.32273	2.5408	5.73914	0.0249208	0.679946
78878	Ftx	-	1.09182	4.78882	5.73908	0.0249215	0.679946
72046	Urgcp	-	-0.578838	6.15913	5.73878	0.0249249	0.679946
114841036	Gm51400	-	-4.87179	3.19747	5.77037	0.0249606	0.679946
68311	Lypd2	-	-0.67524	4.93839	5.72921	0.0250336	0.679946
17285	Meox1	-	-0.669233	4.91587	5.72581	0.0250724	0.679946
11881	Arsb	+	-0.63496	5.70596	5.72165	0.0251198	0.679946
77983	B230119M05Rik	-	-1.11726	3.13905	5.71843	0.0251567	0.679946
14788	Gpr162	-	-0.679662	5.09856	5.71818	0.0251596	0.679946
72254	1700030K09Rik	+	-0.866107	4.06345	5.71658	0.0251779	0.679946
71177	Ints13	-	1.26491	4.7438	5.71366	0.0252114	0.679946
68240	Rpa3	-	-0.951526	4.80288	5.71364	0.0252117	0.679946
20826	Snu13	-	-0.732006	5.95791	5.71319	0.0252168	0.679946
100216536	Snord1c	+	0.895059	4.29099	5.71222	0.0252279	0.679946
71673	Rnf215	+	0.61196	5.68005	5.71021	0.025251	0.679946
381832	Prpmp5	-	1.02966	2.52904	5.70656	0.0252931	0.679946
259119	Olfr578	-	-0.899152	3.54254	5.7045	0.0253168	0.679946
72552	Hsdl1	-	0.676597	5.78807	5.70129	0.0253538	0.679946
268379	Abca13	+	-0.718541	4.18806	5.69909	0.0253792	0.679946
319740	Zfyve27	+	-0.564097	5.9698	5.68921	0.0254939	0.679946
73806	4930406D18Rik	+	-0.782805	4.64133	5.6873	0.025516	0.679946
242557	Atg4c	+	-0.639133	5.17388	5.68729	0.0255162	0.679946
381399	Bpifb4	+	-0.695246	4.35324	5.68406	0.0255537	0.679946
67763	Prpsap1	-	-0.583434	6.33602	5.68081	0.0255917	0.679946
672682	Muc21	-	-0.69231	4.10102	5.67451	0.0256653	0.679946
77044	Arid2	+	2.00498	7.16051	5.67164	0.0256989	0.679946
73338	Itpripl1	-	-0.591756	5.64503	5.67077	0.0257091	0.679946
71951	Gpc2	-	0.643709	5.04934	5.669	0.0257299	0.679946
102635087	Gm32511	+	-0.663796	4.81693	5.66664	0.0257577	0.679946
338365	Slc41a2	-	1.05786	6.21669	5.66543	0.0257719	0.679946
68185	Coa4	+	-0.804022	4.73353	5.66485	0.0257788	0.679946
17142	Magea6	-	0.974243	2.48845	5.66125	0.0258212	0.679946
668359	Tdpoz9	-	-1.48801	1.72955	5.66037	0.0258315	0.679946
26427	Creb3l1	-	-0.617219	5.53641	5.65657	0.0258764	0.679946
12740	Cldn4	-	-0.610945	5.59115	5.65025	0.0259511	0.679946
227720	Nup214	+	-0.727929	5.6936	5.65009	0.0259531	0.679946
239528	Ago2	-	0.53651	6.71557	5.64346	0.0260318	0.679946
18577	Pde4a	+	-0.577809	6.24791	5.64253	0.0260429	0.679946
213989	Tmem82	-	-0.641798	5.32233	5.64223	0.0260465	0.679946
17748	Mt1	+	-0.626764	5.67991	5.63888	0.0260864	0.679946
408057	BC039771	+	-0.682491	4.35349	5.63856	0.0260901	0.679946
17967	Ncam1	-	-0.690239	5.86578	5.63583	0.0261228	0.679946
114482779	Mir5104b	-	-1.08284	4.36908	5.63425	0.0261416	0.679946
17134	Mafg	-	1.88015	5.91251	5.63328	0.0261532	0.679946
76602	1700040D17Rik	-	-0.776893	4.37964	5.633	0.0261565	0.679946
58243	Nap1l5	-	-1.26134	4.21845	5.63156	0.0261738	0.679946
22319	Vamp3	-	0.573261	6.29377	5.63135	0.0261764	0.679946
208154	Btla	+	-0.81614	4.46542	5.6312	0.0261781	0.679946
109820	Pgc	+	-0.751806	4.96	5.62782	0.0262187	0.679946
22248	Unc119	+	-0.54581	6.41498	5.62367	0.0262685	0.679946
24131	Ldb3	-	-0.685862	4.63076	5.62276	0.0262793	0.679946
12070	Bex3	+	-0.797023	4.10517	5.62	0.0263126	0.679946
384452	Noto	+	-0.674923	5.14723	5.61895	0.0263253	0.679946
52323	Klhl7	+	-0.845228	5.27605	5.61426	0.0263818	0.679946
232237	Fgd5	+	-0.576671	5.66736	5.61356	0.0263902	0.679946
70884	Ccdc81	-	-0.750332	4.8399	5.61151	0.0264149	0.679946
19108	Prkx	-	0.800519	4.86429	5.60933	0.0264414	0.679946
68477	Rmnd5a	-	0.785647	5.61158	5.60833	0.0264535	0.679946
258158	Olfr169	-	-0.844289	3.65963	5.60814	0.0264558	0.679946
258791	Olfr812	-	-1.12642	2.59783	5.60541	0.0264889	0.679946
12778	Ackr3	+	0.701419	4.90881	5.60325	0.0265151	0.679946
102638083	Ccdc188	+	-0.634327	4.83724	5.60311	0.0265168	0.679946
171273	Vmn1r217	-	1.6515	2.79146	5.60003	0.0265543	0.679946
74158	Josd1	-	-1.34246	6.46989	5.59363	0.0266322	0.679946
667663	Myo3a	+	-0.72841	4.47296	5.59345	0.0266344	0.679946
15235	Mst1	+	-1.08847	2.98922	5.59308	0.0266389	0.679946
382106	Fbxw24	-	-0.759789	3.37412	5.59178	0.0266548	0.679946
353187	Nr1d2	-	-0.675814	6.46929	5.59076	0.0266672	0.679946
100316820	Mir1970	-	-1.23878	3.05853	5.58856	0.0266941	0.679946
71901	Fam219a	-	-0.685447	5.80553	5.57375	0.0268761	0.679946
73724	Mcee	+	0.825903	4.8097	5.56799	0.0269471	0.679946
214639	4930486L24Rik	-	0.870453	2.86729	5.56641	0.0269666	0.679946
100554	AA792892	+	0.877045	3.06111	5.5659	0.026973	0.679946
54447	Asah2	-	-0.700232	4.78934	5.56529	0.0269805	0.679946
102639815	Gm36037	+	-0.677863	4.19151	5.56409	0.0269953	0.679946
209176	Ido2	-	-0.680126	4.72114	5.56389	0.0269979	0.679946
224647	Ilrun	-	0.618412	6.27717	5.56097	0.0270341	0.679946
257887	Olfr1200	-	1.01602	2.69218	5.5592	0.0270561	0.679946
218035	Vps41	+	-0.744883	4.09857	5.55598	0.027096	0.679946
239933	Krtap27-1	-	1.36563	3.10012	5.5547	0.027112	0.679946
57339	Jph1	-	0.566931	5.9712	5.55412	0.0271193	0.679946
192197	Bcas3	+	-0.592611	5.61214	5.55406	0.0271199	0.679946
11566	Adss	-	-0.642081	5.98776	5.55403	0.0271204	0.679946
629746	Gm29688	-	0.625634	5.27171	5.55331	0.0271293	0.679946
234311	Ddx60	+	-0.782245	4.43955	5.54938	0.0271783	0.679946
100504154	Gm15050	+	-1.17369	4.94749	5.54803	0.0271952	0.679946
105243194	Gm2921	+	-0.675985	4.65918	5.54348	0.027252	0.679946
218165	Ofcc1	-	0.663959	4.74902	5.54041	0.0272905	0.679946
503847	Ear14	+	-1.04058	2.84185	5.53981	0.027298	0.679946
18114	Rrp1	-	-0.618739	6.02223	5.53963	0.0273002	0.679946
23939	Mapk7	-	0.605347	6.144	5.53771	0.0273244	0.679946
258875	Olfr895	+	1.06623	2.43238	5.53621	0.0273432	0.679946
20352	Sema4b	+	-0.503522	6.78151	5.53516	0.0273565	0.679946
54201	Zfp316	-	-0.599593	6.02396	5.53503	0.027358	0.679946
69419	1700026F02Rik	-	-0.773941	4.24488	5.53284	0.0273857	0.679946
269261	Rpl12	+	2.21166	5.06271	5.52644	0.0274663	0.679946
74050	4921525O09Rik	+	-0.660119	4.75996	5.52472	0.027488	0.679946
100502985	Gm10814	+	-0.754478	5.06272	5.52349	0.0275036	0.679946
627111	Vmn2r92	+	-1.00263	3.15531	5.52155	0.0275282	0.679946
100502766	Kifc1	-	-0.795487	5.59179	5.51991	0.0275489	0.679946
66815	Mcub	-	-0.631979	5.72926	5.51957	0.0275532	0.679946
77223	4930407G08Rik	+	-0.76461	4.3113	5.51913	0.0275588	0.679946
67311	Nanp	-	0.732337	5.79689	5.51371	0.0276276	0.679946
66938	Sh3d21	-	-0.589796	5.84495	5.51008	0.0276738	0.679946
69050	1810013A23Rik	+	-0.759367	5.14124	5.5014	0.0277846	0.679946
102465150	Mir6244	+	-0.882036	4.81738	5.50043	0.027797	0.679946
240505	Cdc42bpg	+	-0.627618	5.78856	5.49948	0.0278091	0.679946
102633345	Gm9922	-	-0.603696	5.54588	5.49849	0.0278219	0.679946
100499512	Mir3475	+	-0.92462	3.19156	5.49519	0.0278641	0.679946
76376	Slc24a2	-	-0.574847	5.96134	5.49083	0.0279202	0.679946
18555	Cdk16	+	0.761953	5.03615	5.49001	0.0279307	0.679946
66483	Rpl36al	-	-0.819709	5.31685	5.48322	0.0280182	0.679946
55949	Eef1b2	+	-1.70173	5.01603	5.4825	0.0280276	0.679946
503491	Defa24	+	2.23967	0.63863	5.48059	0.0280523	0.679946
14711	Gnmt	-	-0.633091	5.67369	5.47764	0.0280904	0.679946
102637316	Gm14249	+	0.699813	3.96819	5.47758	0.0280912	0.679946
72310	Nkg7	+	-0.664199	4.37614	5.47741	0.0280934	0.679946
67357	1700092C02Rik	+	-0.863077	3.87557	5.47383	0.0281398	0.679946
83409	Lamtor2	-	-0.900025	5.1784	5.47093	0.0281775	0.679946
245877	Map7d1	-	-0.584092	6.35922	5.46961	0.0281946	0.679946
633947	Gm6225	+	0.702712	4.37494	5.46912	0.028201	0.679946
434215	Lrrc32	+	-0.611431	5.68099	5.46776	0.0282187	0.679946
667931	Gm8883	+	0.641516	4.50964	5.46555	0.0282475	0.679946
258554	Olfr873	+	-1.15118	2.73841	5.46319	0.0282782	0.679946
17002	Ltf	+	-0.733713	4.53904	5.45925	0.0283297	0.679946
65102	Nif3l1	+	0.683809	4.49041	5.45845	0.0283402	0.679946
20957	Sycp1	-	-0.703131	5.59146	5.45532	0.0283811	0.679946
216119	Ybey	-	-0.610006	5.17192	5.45382	0.0284008	0.679946
68564	Nufip2	+	0.812577	6.4342	5.45096	0.0284383	0.679946
14194	Fh1	-	-0.69974	5.58637	5.4487	0.028468	0.679946
70960	4921531P14Rik	-	0.666294	4.61396	5.44679	0.0284931	0.679946
72219	Spata31d1a	-	-0.637	4.84474	5.44665	0.0284949	0.679946
109314	Prr9	-	-0.888963	3.25956	5.43965	0.0285872	0.679946
11538	Adnp	-	0.603472	6.31306	5.43293	0.0286761	0.679946
382282	Rhox12	-	-0.913703	3.04655	5.43204	0.0286879	0.679946
100885830	Mir5618	+	-0.859722	4.64891	5.42857	0.028734	0.679946
54391	Rfk	+	0.595899	5.96989	5.42678	0.0287578	0.679946
18285	Odf1	+	-0.718942	4.68747	5.42478	0.0287844	0.679946
15247	Mfsd14a	-	0.589555	6.34855	5.42275	0.0288113	0.679946
16601	Klf9	+	0.624408	6.59005	5.4197	0.0288521	0.679946
23963	Tenm1	-	-1.32738	1.8492	5.41795	0.0288754	0.679946
23854	Def8	+	-0.57474	5.66438	5.41637	0.0288965	0.679946
59015	Nup160	+	-0.610823	5.32463	5.41454	0.0289209	0.679946
258900	Olfr1213	-	1.31316	2.3845	5.412	0.028955	0.679946
21923	Tnc	-	0.678671	4.88907	5.40641	0.0290299	0.679946
14804	Grid2	+	0.964085	4.67171	5.40382	0.0290647	0.679946
73828	Dcaf4	+	0.513536	6.38384	5.40312	0.0290742	0.679946
227290	Aamp	-	0.784824	5.09594	5.39633	0.0291657	0.679946
230603	Ttc39a	+	-0.715636	5.70495	5.39543	0.0291778	0.679946
383295	Ypel5	+	-0.62712	6.40103	5.39378	0.0292001	0.679946
74183	Perm1	+	-0.655842	5.41069	5.3936	0.0292026	0.679946
68816	Ppil1	-	-0.993495	5.09348	5.39331	0.0292065	0.679946
332131	Krt78	-	-0.697234	4.72825	5.39199	0.0292244	0.679946
619719	6430590A07Rik	-	-0.831853	4.38923	5.39091	0.029239	0.679946
74203	Eif4enif1	+	-1.04459	6.18188	5.39036	0.0292464	0.679946
12348	Car11	+	-0.636731	5.76582	5.38901	0.0292647	0.679946
171245	Vmn1r-ps103	+	-1.49755	2.22751	5.38638	0.0293004	0.679946
118126071	Gm53065	+	-0.678904	4.57923	5.38523	0.029316	0.679946
94067	Mrpl43	-	3.0934	4.70779	5.38487	0.029321	0.679946
216274	Cep290	+	0.802402	4.49188	5.3714	0.0295045	0.679946
243725	Ppp1r9a	+	-0.728304	5.58017	5.36649	0.0295718	0.679946
68929	Mospd3	-	-0.638111	6.19069	5.36648	0.0295719	0.679946
67996	Srsf6	+	0.593034	6.5	5.36623	0.0295753	0.679946
319781	9530051G07Rik	+	0.861814	3.04054	5.36577	0.0295817	0.679946
228829	Phf20	+	0.767721	5.9316	5.36344	0.0296137	0.679946
319477	Insyn1	+	0.541097	6.30088	5.36172	0.0296373	0.679946
319849	Plxna4os1	+	-0.70139	4.01051	5.35815	0.0296864	0.679946
67685	Dnaaf4	+	-0.606653	5.38699	5.35438	0.0297383	0.679946
27395	Mrpl15	-	-0.647922	5.2864	5.35362	0.0297489	0.679946
73761	4833415N18Rik	+	-0.674086	4.6212	5.35361	0.029749	0.679946
113862	Vmn1r13	+	-1.02726	2.68897	5.35046	0.0297925	0.679946
75761	Apol7a	-	-0.683428	4.5211	5.34821	0.0298236	0.679946
110083	Dnah12	+	-0.985979	3.95579	5.34713	0.0298386	0.679946
319695	Ankar	-	-0.736001	4.31984	5.34679	0.0298433	0.679946
238505	Mtr	-	0.649302	6.14252	5.3464	0.0298486	0.679946
269536	Tex10	-	0.637279	5.86966	5.34617	0.0298519	0.679946
385328	H2al1n	+	0.936774	2.65491	5.34328	0.0298919	0.679946
20765	Sprr2k	+	0.82791	3.15036	5.34215	0.0299076	0.679946
259032	Olfr1134	-	0.808791	3.20093	5.34196	0.0299103	0.679946
64075	Smoc1	+	-0.632133	5.94663	5.33971	0.0299416	0.679946
83767	Wasf1	+	-0.653219	5.87064	5.33653	0.0299859	0.679946
20658	Son	+	1.14017	5.75471	5.33329	0.030031	0.679946
243653	Clec1a	-	-0.816083	4.59719	5.33244	0.0300429	0.679946
66695	Aspn	+	-1.43792	3.54192	5.33173	0.0300528	0.679946
80976	Syt13	+	-0.613634	5.25149	5.32936	0.0300859	0.679946
723910	Mir351	-	-0.942733	3.21382	5.32879	0.0300938	0.679946
218699	Pxk	+	0.626233	5.93641	5.32468	0.0301514	0.679946
631145	Fam90a1b	-	-0.868173	4.29471	5.32415	0.0301589	0.679946
100217463	Snord98	-	-0.982333	4.24948	5.32075	0.0302065	0.679946
259062	Olfr667	-	0.891572	3.05543	5.31918	0.0302286	0.679946
73639	1700126H18Rik	-	-0.648285	4.38967	5.31763	0.0302504	0.679946
78459	1700057G04Rik	+	-0.914507	3.18088	5.31341	0.0303097	0.679946
17536	Meis2	-	-0.543085	6.05122	5.3122	0.0303269	0.679946
13560	E4f1	-	-0.675148	5.63873	5.30708	0.0303991	0.679946
69315	1700001L19Rik	+	-0.711282	4.31126	5.30563	0.0304197	0.679946
72632	Smim18	-	-1.33791	3.87751	5.29991	0.0305008	0.679946
433637	Gm5547	+	-0.716624	4.64262	5.29824	0.0305244	0.679946
68027	Tmem178	+	0.734657	5.52714	5.29763	0.0305331	0.679946
102465569	Mir6944	-	-0.586863	5.23929	5.29277	0.0306023	0.679946
71453	Krtap2-4	-	-0.681352	4.17152	5.2918	0.0306162	0.679946
56275	Rbm14	-	-4.91165	1.40441	5.35386	0.0306328	0.679946
215919	Rfpl4b	-	-0.761198	4.03784	5.29046	0.0306353	0.679946
102640093	Gm36246	+	-0.721037	4.34027	5.28664	0.0306897	0.679946
229694	AI504432	+	-0.665232	4.19788	5.28056	0.0307768	0.679946
105246064	Gm41414	+	-0.551485	5.68152	5.28053	0.0307773	0.679946
75470	Iqcf5	+	-0.625988	5.01969	5.27984	0.0307871	0.679946
16523	Kcnj8	-	0.653287	5.40124	5.27953	0.0307916	0.679946
74187	Katnb1	+	-0.635568	5.86764	5.27918	0.0307965	0.679946
108168478	Gm14853	-	4.08354	2.60861	5.30836	0.0308078	0.679946
74548	Gsdmc4	-	-0.981452	2.79881	5.27803	0.0308131	0.679946
54651	Usp27x	-	0.656587	4.62368	5.27798	0.0308139	0.679946
22215	Ube3a	+	0.95489	6.04499	5.27177	0.0309031	0.679946
102466785	Mir7005	-	-0.558435	5.95378	5.27166	0.0309047	0.679946
67892	Coa6	+	-0.645774	5.81678	5.27027	0.0309247	0.679946
55993	Msh4	-	-0.576945	5.6748	5.26956	0.0309349	0.679946
382053	Ces3a	+	-0.799383	3.71807	5.26927	0.0309392	0.679946
75869	Arl5b	+	0.776835	5.29215	5.26901	0.0309429	0.679946
117004	Olfr73	-	0.794995	3.25393	5.26592	0.0309875	0.679946
76894	Mettl15	-	-0.850239	3.79963	5.26453	0.0310076	0.679946
353237	Pcdhac2	+	0.599779	5.90926	5.26446	0.0310086	0.679946
100316717	Mir1839	+	-0.784638	4.42901	5.26107	0.0310577	0.679946
245610	Nxf3	-	-0.766473	3.62917	5.25567	0.0311361	0.679946
20196	S100a13	+	-0.709525	4.11977	5.25084	0.0312063	0.679946
18710	Pik3r3	+	0.586124	6.23587	5.25072	0.031208	0.679946
78913	Ltn1	-	-0.672875	5.33373	5.24383	0.0313086	0.679946
546944	Vmn1r170	+	-1.03021	2.38196	5.24104	0.0313493	0.679946
76798	Srrm4os	+	0.694891	3.91681	5.23938	0.0313737	0.679946
107771	Bmyc	+	-0.61408	5.7537	5.23472	0.031442	0.679946
73748	Gadl1	+	-0.640795	4.39515	5.22754	0.0315476	0.679946
67747	Ribc2	+	-0.596013	4.99382	5.22733	0.0315507	0.679946
20733	Spint2	-	-0.539058	6.12265	5.22591	0.0315717	0.679946
13404	Dmc1	-	-0.617387	5.70391	5.22372	0.0316041	0.679946
75493	1700003L19Rik	+	-0.805969	3.5741	5.2237	0.0316043	0.679946
100526514	Mir3112	+	-1.75535	3.20612	5.2218	0.0316323	0.679946
387197	Mir201	-	4.5972	0.918353	5.25015	0.0316475	0.679946
353287	Clec18a	-	-0.621571	4.85835	5.21874	0.0316777	0.679946
258429	Olfr996	+	1.02964	2.33494	5.21729	0.0316992	0.679946
258950	Olfr342	+	1.00734	2.71533	5.21445	0.0317413	0.679946
239554	Foxred2	-	0.607852	5.97129	5.21335	0.0317576	0.679946
115489464	Gm52520	+	0.678614	4.23723	5.2131	0.0317613	0.679946
240058	Cpne5	-	-0.537704	6.10375	5.21199	0.0317778	0.679946
229697	Cym	-	-0.641159	4.31352	5.20974	0.0318113	0.679946
233752	Insc	+	-0.669374	4.59085	5.20581	0.0318698	0.679946
67437	Ssr3	-	0.54207	5.98687	5.20255	0.0319185	0.679946
217066	Elobl	-	-0.934085	3.79831	5.20073	0.0319457	0.679946
15985	Cd79b	-	0.617506	4.6573	5.1986	0.0319776	0.679946
626397	Vmn1r12	+	-1.13397	2.31019	5.19745	0.0319947	0.679946
12874	Cpd	-	0.649767	6.45362	5.19259	0.0320675	0.679946
268885	Stfa2l1	+	-0.99801	2.76008	5.19259	0.0320676	0.679946
102635247	Gm32635	-	-0.605248	5.25857	5.19112	0.0320897	0.679946
328830	A530064D06Rik	-	-0.663609	4.20456	5.19104	0.0320909	0.679946
14395	Gabra2	-	0.763451	5.15092	5.18845	0.0321298	0.679946
14708	Gng7	-	-0.544565	6.58027	5.18702	0.0321513	0.679946
667118	Zbed6	-	-0.619398	5.01323	5.18692	0.0321529	0.679946
67498	Kcnv1	-	-0.817381	5.11416	5.18233	0.0322221	0.679946
233724	Tmem41b	-	0.581014	5.97145	5.18193	0.0322281	0.679946
224180	Gm4827	-	-0.767388	4.57462	5.17704	0.0323019	0.679946
13204	Dhx15	-	1.44647	5.6973	5.17468	0.0323377	0.679946
75322	4930557F10Rik	-	-0.744911	4.78024	5.17289	0.0323649	0.679946
15528	Hspe1	+	-4.47068	2.35712	5.19667	0.0324418	0.679946
378937	Lrrc24	-	-0.570124	5.66485	5.16684	0.0324568	0.679946
723823	Mir219a-1	-	-1.16257	4.12501	5.16567	0.0324746	0.679946
100041952	Defa34	+	-1.96473	1.16967	5.16511	0.0324831	0.679946
81845	Gpank1	+	-0.631269	4.95983	5.16287	0.0325173	0.679946
80287	Apobec3	+	-0.595629	4.87714	5.16101	0.0325457	0.679946
66195	Lce1g	-	0.816545	3.20388	5.15957	0.0325676	0.679946
14674	Gna13	+	0.633122	5.9972	5.15812	0.0325897	0.679946
100504689	Plscr5	+	-0.757821	3.95045	5.15771	0.0325961	0.679946
26395	Map2k1	-	-0.930141	6.18667	5.15758	0.0325981	0.679946
17304	Mfge8	-	-0.628385	5.31642	5.15318	0.0326654	0.679946
211484	Tsga10	-	0.521023	6.44048	5.15316	0.0326657	0.679946
76808	Rpl18a	-	2.68329	5.74747	5.15205	0.0326827	0.679946
330830	Drc7	+	-0.790635	4.70126	5.15093	0.0326999	0.679946
66866	Nhlrc2	+	-0.785956	5.68247	5.14817	0.0327422	0.679946
100041548	Gm3402	+	-1.18776	2.2611	5.14391	0.0328078	0.679946
74068	Asz1	-	-0.679424	4.83054	5.14161	0.0328433	0.679946
16428	Itk	-	-0.79673	4.83513	5.14129	0.0328481	0.679946
83691	Crispld1	+	-0.897677	3.00486	5.13869	0.0328883	0.679946
75482	Hspb9	+	-0.709327	5.13538	5.13687	0.0329164	0.679946
72144	Slc37a3	-	-0.563953	5.74497	5.13449	0.0329532	0.679946
67270	Mrpl42	-	0.579575	5.64874	5.13244	0.032985	0.679946
66234	Msmo1	-	0.665212	5.53155	5.13191	0.0329931	0.679946
21667	Tdgf1	-	-0.608995	5.77656	5.13048	0.0330153	0.679946
67554	Slc25a30	-	-0.54553	6.03817	5.12952	0.0330302	0.679946
242805	Ankrd65	+	-0.654216	4.86534	5.12881	0.0330413	0.679946
18040	Nefm	-	-0.604508	5.33618	5.12643	0.0330782	0.679946
380755	Lsmem1	-	-0.592195	4.63387	5.12627	0.0330808	0.679946
320429	Trank1	+	-0.729437	6.0393	5.12539	0.0330943	0.679946
114661	Prss28	+	-0.691249	4.42228	5.12538	0.0330946	0.679946
73719	Lce1c	+	0.842838	2.92288	5.12501	0.0331004	0.679946
27362	Dnajb9	-	0.782243	5.72233	5.12463	0.0331062	0.679946
329659	E130311K13Rik	-	0.566031	5.47558	5.1244	0.0331098	0.679946
101320	Dyrk4	-	-0.685434	5.1964	5.12367	0.0331212	0.679946
94214	Spock2	+	-0.583589	6.06579	5.12108	0.0331615	0.679946
259003	Olfr172	-	-1.10415	3.34379	5.12106	0.0331619	0.679946
258148	Olfr789	+	-1.93368	1.75796	5.11898	0.0331943	0.679946
12739	Cldn3	+	-0.523948	6.25278	5.11833	0.0332045	0.679946
259066	Olfr520	+	-0.695328	4.2341	5.1182	0.0332064	0.679946
12894	Cpt1a	+	-0.954259	6.55871	5.11684	0.0332276	0.679946
213417	Klhdc8a	+	-0.576034	5.93896	5.11485	0.0332588	0.679946
76688	Arfrp1	-	-4.67696	3.77077	5.14003	0.0333074	0.679946
232232	Hdac11	+	0.56806	5.37901	5.10842	0.0333595	0.679946
11839	Areg	+	-0.59606	5.36958	5.10817	0.0333635	0.679946
19243	Ptp4a1	-	-4.69386	2.62639	5.13575	0.033374	0.679946
102466646	Mir6409	+	-0.586021	5.35056	5.1074	0.0333755	0.679946
67874	Rprm	-	-0.679242	5.66659	5.10042	0.0334853	0.679946
258304	Olfr498	+	-1.13086	2.18171	5.09958	0.0334986	0.679946
67456	Ergic2	-	-0.851108	4.20971	5.09706	0.0335383	0.679946
16700	Krtap6-1	+	-0.839267	3.29546	5.09626	0.0335509	0.679946
29812	Ndrg3	-	0.576687	5.84581	5.09205	0.0336174	0.679946
68701	Ppp1r27	-	-0.789322	4.67773	5.09145	0.033627	0.679946
78935	Saal1	-	-0.575467	5.48715	5.09088	0.033636	0.679946
23917	Impdh1	-	0.486159	6.70846	5.09035	0.0336444	0.679946
102465212	Mir21c	-	-0.958984	2.61555	5.09015	0.0336475	0.679946
56077	Dgke	-	1.27239	5.48495	5.0888	0.033669	0.679946
75871	Zfp821	+	0.494795	6.75583	5.08691	0.0336989	0.679946
217593	Slc25a21	-	-0.696205	5.86516	5.08274	0.0337652	0.679946
68306	4930565N06Rik	-	-0.865547	5.01254	5.0805	0.0338008	0.679946
67895	Ppa1	+	0.607659	5.89789	5.07753	0.0338481	0.679946
102465765	Mir7659	-	-0.857979	4.52148	5.07737	0.0338507	0.679946
67877	Naa20	+	0.639777	5.4995	5.07642	0.0338659	0.679946
93873	Pcdhb2	+	-0.596907	5.10077	5.0763	0.0338678	0.679946
53412	Ppp1r3c	-	-0.599729	5.3985	5.07493	0.0338896	0.679946
17436	Me1	-	-0.690248	5.15199	5.06394	0.0340656	0.679946
20521	Slc22a12	-	-0.601351	5.27908	5.06128	0.0341084	0.679946
20446	St6galnac2	-	-0.555526	5.9472	5.05731	0.0341724	0.679946
16668	Krt18	+	-0.601916	5.81132	5.05576	0.0341973	0.679946
100216532	Snord2	+	2.36291	4.88682	5.05395	0.0342265	0.679946
259107	Olfr555	+	-0.702964	3.96327	5.04859	0.0343132	0.679946
75671	Tex22	+	-0.596139	5.41927	5.04827	0.0343184	0.679946
233410	Zfp592	+	0.569278	6.31465	5.04639	0.0343489	0.679946
100529082	Gm11127	-	-0.66228	3.8343	5.04505	0.0343705	0.679946
30952	Cngb3	+	1.86785	2.89269	5.04473	0.0343757	0.679946
258329	Olfr135	+	1.08761	2.68011	5.0447	0.0343763	0.679946
12526	Cd8b1	+	-0.706288	4.18024	5.03855	0.0344762	0.679946
239591	Ttll8	-	-0.59469	5.74268	5.03731	0.0344965	0.679946
791073	Mir762	+	0.646554	5.05511	5.03592	0.0345191	0.679946
320923	Map7d3	-	-0.743125	3.90794	5.03376	0.0345543	0.679946
102465258	Mir6516	+	-0.660381	4.5707	5.03372	0.0345549	0.679946
71799	Ptcd1	-	0.62109	5.05169	5.033	0.0345668	0.679946
108015	Chrnb4	-	-0.730783	4.86882	5.03141	0.0345926	0.679946
432628	Mfsd2b	-	-0.674624	5.197	5.02976	0.0346196	0.679946
100294583	Alkal2	+	-0.552517	5.94181	5.02798	0.0346488	0.679946
230649	Atpaf1	+	0.574798	5.59877	5.02744	0.0346576	0.679946
108083	Pip4k2b	-	-0.825393	5.57517	5.02495	0.0346984	0.679946
20384	Srsf5	+	0.696052	5.96715	5.02468	0.0347028	0.679946
66515	Cul7	+	-0.535457	6.22377	5.02263	0.0347365	0.679946
319743	9630013D21Rik	-	0.76527	5.63853	5.02243	0.0347398	0.679946
27226	Pla2g7	+	-0.628852	5.05366	5.02131	0.0347581	0.679946
385377	Pnma5	-	-0.820497	3.66103	5.0203	0.0347747	0.679946
19106	Eif2ak2	-	0.610772	4.98443	5.01963	0.0347858	0.679946
628100	Fbxo39	+	-0.592916	5.20869	5.01883	0.0347989	0.679946
432940	Otulin	-	-0.642053	6.09081	5.01863	0.0348022	0.679946
115486886	Gm27011	-	-1.53433	5.92475	5.01829	0.0348079	0.679946
244418	Prag1	+	-0.718657	6.00595	5.01662	0.0348353	0.679946
18407	Orm3	+	-0.648235	4.11089	5.01554	0.0348531	0.679946
78058	4930578E11Rik	-	0.740241	3.824	5.01528	0.0348574	0.679946
73988	4930438A08Rik	+	-0.999328	3.35487	5.01482	0.034865	0.679946
626870	Gm11992	+	-0.687462	4.33355	5.0146	0.0348685	0.679946
26464	Vnn3	+	-0.711786	3.45399	5.01411	0.0348767	0.679946
70026	Tspo2	-	-0.617909	4.29613	5.01328	0.0348903	0.679946
110084	Dnah1	-	-0.595519	5.12212	5.01266	0.0349005	0.679946
381759	Wee2	+	-0.640814	4.62014	5.00195	0.0350778	0.679946
331011	E330023G01Rik	-	-0.82877	3.52785	4.99964	0.0351163	0.679946
71069	Stox2	-	-0.486947	6.81352	4.99959	0.035117	0.679946
240057	Syngap1	+	-0.731424	3.74612	4.99558	0.0351838	0.679946
27801	Zdhhc8	-	-0.693041	5.83574	4.9941	0.0352084	0.679946
381634	Gm1043	+	-0.608907	4.42443	4.99159	0.0352503	0.679946
115487472	Gm51814	+	-0.702619	4.2701	4.9892	0.0352902	0.679946
329002	Zfp236	-	0.581245	6.29302	4.98862	0.0353	0.679946
433503	Gm29679	+	-0.594635	5.20248	4.98846	0.0353026	0.679946
114004354	Myoparr	-	-0.824087	3.2682	4.98817	0.0353073	0.679946
100715	Tent2	-	0.615325	5.58949	4.98583	0.0353465	0.679946
94346	Tmem40	-	-0.603503	5.33844	4.98315	0.0353914	0.679946
71981	Tdrd12	-	-0.676056	4.83426	4.9831	0.0353923	0.679946
102465228	Mir6420	+	-0.66579	4.5178	4.98182	0.0354137	0.679946
16476	Jun	-	0.499611	6.73363	4.98056	0.0354349	0.679946
117198	Ivns1abp	+	-1.67891	6.61233	4.97871	0.035466	0.679946
67041	Oxct1	+	0.60527	5.4966	4.97833	0.0354723	0.679946
13518	Dst	+	-0.509409	6.93495	4.9769	0.0354964	0.679946
270028	Nalf1	-	0.637106	5.76659	4.97406	0.0355442	0.679946
67690	Prss37	-	-0.845235	2.85241	4.97327	0.0355575	0.679946
237880	1700071K01Rik	-	-0.627662	4.88206	4.97261	0.0355687	0.679946
216456	Gls2	+	-0.581309	6.03646	4.9692	0.0356262	0.679946
210741	Kcnk12	-	-0.531363	6.60442	4.96894	0.0356306	0.679946
11740	Slc25a5	+	-0.63731	5.03807	4.96803	0.035646	0.679946
74227	1700016A09Rik	-	5.05823	4.93332	4.9946	0.0356513	0.679946
67791	6530411M01Rik	-	-0.639605	5.21174	4.96611	0.0356785	0.679946
66647	Nsmce3	-	0.591918	5.74425	4.9643	0.0357091	0.679946
56460	Pkp3	+	-0.557902	5.6189	4.95677	0.0358368	0.679946
11497	Adam3	-	-0.608451	4.9588	4.95421	0.0358804	0.679946
241634	Spdye4c	+	-0.645875	4.4679	4.95088	0.0359372	0.679946
100502819	BC065403	-	-0.576164	5.12533	4.94408	0.0360533	0.679946
74467	Pus10	+	0.830549	5.74843	4.94165	0.0360949	0.679946
68808	1110046J04Rik	+	-0.735691	4.34722	4.93746	0.0361667	0.679946
78025	4930540M03Rik	+	-1.0337	3.87037	4.93691	0.0361763	0.679946
26944	Tinag	-	-0.812363	3.08496	4.93635	0.0361858	0.679946
76524	Cln6	+	-0.593141	5.59437	4.936	0.0361918	0.679946
68127	B230217C12Rik	+	-0.710195	4.79595	4.93559	0.0361989	0.679946
70420	Arpin	-	-0.606119	5.30479	4.93472	0.0362139	0.679946
115490131	Gm42517	-	-0.883569	5.89125	4.93427	0.0362217	0.679946
76601	1700041M19Rik	-	-0.952887	4.12177	4.93405	0.0362254	0.679946
102634268	Kbtbd8os	-	0.843384	4.08373	4.93244	0.0362531	0.679946
404545	Ano7	+	-0.611705	4.53423	4.93193	0.0362619	0.679946
330350	9130221F21Rik	-	-1.03005	2.53768	4.93055	0.0362857	0.679946
26444	Psma7	-	-0.903703	5.57417	4.92864	0.0363186	0.679946
66113	Apoa5	+	-0.581719	5.45515	4.92743	0.0363395	0.679946
259082	Olfr1062	-	0.924991	2.78763	4.92687	0.0363492	0.679946
15043	H2-T3	-	-0.576704	5.09034	4.92469	0.0363869	0.679946
68212	Tmbim4	+	-0.594291	5.4436	4.92258	0.0364234	0.679946
218030	Pou6f2	-	-1.00078	2.84583	4.92196	0.0364341	0.679946
18133	Ccn3	+	0.678851	4.79827	4.9211	0.036449	0.679946
73121	Rflna	+	-0.603723	5.58332	4.91929	0.0364804	0.679946
171095	Il17rc	+	-0.579947	5.80528	4.91878	0.0364891	0.679946
105244227	Gm39874	+	0.602488	5.1569	4.91725	0.0365157	0.679946
207521	Dtx4	-	0.599869	6.25981	4.91682	0.0365233	0.679946
433278	Khdc1c	+	-0.825516	3.0438	4.91546	0.0365469	0.679946
102635484	Gm32810	-	0.903047	4.06717	4.91503	0.0365544	0.679946
74571	Kcnk16	-	-0.620902	4.44412	4.91381	0.0365755	0.679946
100042794	Gm4035	-	-0.602537	4.92404	4.91358	0.0365795	0.679946
102639736	Gm35978	+	-0.589733	4.87891	4.90982	0.036645	0.679946
14581	Gfi1	-	-0.500586	6.96987	4.90882	0.0366625	0.679946
52585	Dhrs1	-	-0.677781	4.75637	4.9083	0.0366715	0.679946
12192	Zfp36l1	-	-0.943784	6.54144	4.90696	0.0366949	0.679946
627537	Vmn2r100	+	-1.01388	2.82665	4.90512	0.036727	0.679946
100504166	4933421O10Rik	-	2.9918	5.60685	4.90395	0.0367475	0.679946
239570	Ttc38	+	-0.61996	5.26071	4.90344	0.0367564	0.679946
76785	2410124H12Rik	+	-0.585489	5.29824	4.90312	0.0367621	0.679946
78832	Cacul1	-	1.13537	5.56628	4.90075	0.0368034	0.679946
791070	Mir744	-	-1.31466	3.59638	4.90014	0.0368142	0.679946
259057	Olfr649	-	-0.67485	4.5186	4.90007	0.0368154	0.679946
74188	Prl8a8	-	1.14241	2.95831	4.89837	0.0368453	0.679946
102640043	Gm36210	-	-0.621109	5.02672	4.89797	0.0368523	0.679946
622301	Rhox2h	-	-0.874749	3.20029	4.89673	0.036874	0.679946
259087	Olfr622	-	-0.814633	3.25989	4.89632	0.0368812	0.679946
11966	Atp6v1b2	+	0.764533	5.11336	4.89621	0.0368831	0.679946
641368	Spint5	+	-0.606042	4.60062	4.89481	0.0369078	0.679946
632534	Vmn1r191	-	-1.03052	3.30579	4.89458	0.0369118	0.679946
192216	Tmem47	+	1.32311	4.2639	4.89314	0.0369371	0.679946
72753	2810442N19Rik	+	-0.640704	5.16699	4.89234	0.0369511	0.679946
74076	4933406C10Rik	-	-0.755887	3.92272	4.88455	0.0370886	0.679946
216859	Acap1	-	-0.690749	4.32422	4.88429	0.0370931	0.679946
58200	Ppp1r1a	-	-0.578792	5.38555	4.88301	0.0371156	0.679946
108167848	Gm12258	+	-0.691755	4.53413	4.88158	0.0371409	0.679946
15452	Hprt	+	0.685051	4.55844	4.88022	0.0371651	0.679946
102414	Clk3	-	-0.542594	6.82831	4.87891	0.0371883	0.679946
100504350	Gm14169	-	-0.631018	4.64885	4.8777	0.0372096	0.679946
83454	Nxf2	-	-0.771219	4.96661	4.87767	0.0372103	0.679946
69028	Mitd1	-	0.650086	4.67507	4.87688	0.0372242	0.679946
258036	Olfr198	-	-0.90271	3.17022	4.87685	0.0372249	0.679946
100038713	Gm10432	+	-0.585242	4.91602	4.87292	0.0372946	0.679946
100039176	Gm13580	+	-0.617828	5.02376	4.87184	0.0373138	0.679946
331004	Slc9a9	+	-0.616582	4.88543	4.87013	0.0373442	0.679946
12562	Cdh5	+	-0.613886	5.15924	4.86753	0.0373905	0.679946
100041296	Pramel47	+	1.53403	1.04777	4.8639	0.0374553	0.679946
231225	Tapt1	-	0.585927	6.63813	4.86244	0.0374815	0.679946
80297	Sptbn4	-	-0.490356	6.55817	4.85938	0.0375361	0.679946
107522	Ece2	+	-0.669747	5.46871	4.8575	0.0375699	0.679946
545047	Gm5800	-	-1.0409	2.72965	4.85634	0.0375906	0.679946
100316739	Mir1224	+	-0.644117	5.00838	4.85557	0.0376044	0.679946
624713	Gm6525	+	-0.639237	4.92134	4.85382	0.037636	0.679946
19055	Ppp3ca	+	0.627193	6.67129	4.85373	0.0376375	0.679946
382864	Colq	-	-0.64018	4.71323	4.85324	0.0376462	0.679946
74442	Sgms2	-	-0.535586	6.79023	4.85297	0.0376511	0.679946
16622	Klk1b5	+	-0.829501	3.64201	4.85263	0.0376572	0.679946
105348	Golm1	-	-0.583649	5.47071	4.85165	0.0376749	0.679946
108167326	Gm2788	+	-4.40945	3.78588	4.90392	0.0377087	0.679946
67241	Smc6	+	-1.69629	5.61332	4.8492	0.037719	0.679946
258351	Olfr633	+	-0.645274	4.27692	4.84907	0.0377213	0.679946
52023	Pibf1	+	-0.596767	5.3512	4.84688	0.0377607	0.679946
12752	Cln3	-	-0.526494	5.80915	4.8465	0.0377675	0.679946
13000	Csnk2a2	-	0.55603	6.2985	4.84426	0.037808	0.679946
171231	Vmn1r230	+	-1.04753	2.61593	4.84404	0.0378119	0.679946
171388	Bnipl	-	-0.690705	4.34098	4.84391	0.0378143	0.679946
75096	4930524O05Rik	-	-0.639878	4.22204	4.84051	0.0378758	0.679946
68895	Rasl11a	+	-0.682759	5.22279	4.83969	0.0378905	0.679946
12229	Btk	-	1.20346	3.7549	4.83889	0.0379051	0.679946
74297	Ccdc182	+	-0.592425	5.43231	4.83834	0.037915	0.679946
67515	Ttc33	+	-0.71424	5.64023	4.8383	0.0379157	0.679946
105242399	Gm21083	+	-0.709635	3.37824	4.83418	0.0379904	0.679946
21407	Tcf15	+	-0.651543	6.1768	4.83414	0.0379912	0.679946
20963	Syk	+	0.477306	6.34982	4.83406	0.0379926	0.679946
211577	Mrgprf	+	-0.629039	4.47155	4.8337	0.0379993	0.679946
100503572	Bbip1	-	5.1169	3.16899	4.85906	0.0380038	0.679946
619294	Cldn34b4	+	-1.19587	2.23516	4.83175	0.0380347	0.679946
212998	BC016579	-	-0.687414	4.98849	4.83121	0.0380444	0.679946
240549	Gm4952	+	-0.759755	3.38258	4.8312	0.0380446	0.679946
68891	Cd177	-	-0.614404	4.80869	4.82838	0.0380959	0.679946
234736	Rfwd3	-	-0.641504	6.10544	4.82274	0.0381988	0.679946
258784	Olfr1245	-	0.919697	2.80811	4.82119	0.0382271	0.679946
381867	Ovol3	-	-0.632504	4.47044	4.8196	0.0382562	0.679946
329702	Dcst2	+	-0.65821	4.72876	4.81821	0.0382816	0.679946
16615	Klk1b16	+	-0.774121	3.49266	4.81595	0.038323	0.679946
109332	Cdcp1	-	-0.792094	5.27515	4.81588	0.0383242	0.679946
329056	A830019P07Rik	-	-0.848423	4.07022	4.8153	0.0383349	0.679946
28006	Washc2	+	0.662894	4.75688	4.81521	0.0383365	0.679946
52504	Cenpo	-	-0.720582	4.20541	4.81498	0.0383407	0.679946
69863	Ttc39b	-	-1.41585	6.19397	4.81138	0.0384067	0.679946
75543	1700019C18Rik	-	-0.703286	4.49804	4.81086	0.0384164	0.679946
102634325	Gm31933	-	-0.657446	3.90784	4.81027	0.0384271	0.679946
403174	Msantd1	+	-0.754449	4.26228	4.80976	0.0384365	0.679946
192166	Sardh	-	-0.665297	4.36977	4.80898	0.0384509	0.679946
67622	Mxra7	-	-0.550248	5.70566	4.80839	0.0384618	0.679946
97159	A430005L14Rik	+	-0.520881	6.12014	4.80764	0.0384756	0.679946
67902	Sumf2	+	-0.662128	5.04558	4.80607	0.0385045	0.679946
12507	Cd5	-	-0.750824	4.17361	4.80604	0.0385051	0.679946
259165	Olfr814	-	-1.48103	1.87371	4.80096	0.0385988	0.679946
259071	Olfr166	+	-1.03428	2.85423	4.8008	0.0386017	0.679946
65962	Slc9a3r2	-	-0.519104	6.14097	4.80077	0.0386023	0.679946
67976	Trabd	+	-1.03383	5.37551	4.80044	0.0386084	0.679946
108654	Fam210a	-	-0.651445	5.33033	4.79922	0.038631	0.679946
11702	Amd1	-	-0.630192	5.25867	4.79841	0.0386459	0.679946
67480	Cwc25	-	-0.585171	5.50296	4.79826	0.0386487	0.679946
269630	5031425E22Rik	-	1.08295	6.10119	4.79802	0.0386531	0.679946
228357	Lrp4	+	-0.490272	6.2572	4.79753	0.0386622	0.679946
22762	Zfpm2	+	0.678161	5.4716	4.79686	0.0386747	0.679946
56412	Noa1	-	0.891315	6.12189	4.79372	0.0387328	0.679946
258861	Olfr763	+	-0.835649	3.3364	4.79065	0.0387899	0.679946
20182	Rxrb	+	-0.587625	6.17364	4.78678	0.0388618	0.679946
170654	Krtap19-4	-	-0.759178	3.88059	4.78503	0.0388945	0.679946
26898	Ctsj	-	0.863047	2.97997	4.78436	0.0389068	0.679946
20729	Spin1	+	0.520078	6.20958	4.78402	0.0389132	0.679946
19879	Slc22a8	+	-0.597693	5.115	4.78161	0.0389582	0.679946
69823	Fyttd1	+	0.707539	5.45439	4.78111	0.0389675	0.679946
11674	Aldoa	-	0.55856	6.34987	4.78107	0.0389682	0.679946
67010	Rbm7	-	-0.726697	4.67769	4.77809	0.039024	0.679946
74032	Sdr42e1	-	-0.525495	5.64868	4.77806	0.0390245	0.679946
14694	Rack1	+	2.25486	5.27417	4.77628	0.0390577	0.679946
100038699	Gm10754	-	-0.935423	2.91401	4.77496	0.0390825	0.679946
170643	Kirrel	-	-0.536852	5.52047	4.77394	0.0391017	0.679946
77173	8030443G20Rik	-	-0.732935	4.57812	4.77284	0.0391223	0.679946
75347	4930563H07Rik	-	-0.578508	4.43293	4.77279	0.0391231	0.679946
59043	Wsb2	+	0.540662	6.21689	4.7712	0.039153	0.679946
328314	Gm5086	+	-0.637539	4.48006	4.77077	0.0391612	0.679946
319469	A230056J06Rik	-	0.614053	4.45662	4.76948	0.0391853	0.679946
58230	Rnf8	+	0.665571	4.60369	4.76621	0.0392469	0.679946
13726	Emd	+	0.751426	4.53231	4.7656	0.0392584	0.679946
381482	Gm1653	+	-0.710912	4.54865	4.76493	0.0392709	0.679946
629378	Dact3	+	-0.656174	5.57403	4.76335	0.0393008	0.679946
75104	Mmd2	-	-0.545349	5.19833	4.75993	0.0393652	0.679946
73490	Mipol1	+	1.23819	5.00825	4.75863	0.0393899	0.679946
50934	Slc7a8	-	-0.587777	5.55452	4.75782	0.0394051	0.679946
17855	Mvk	+	-0.649879	5.1202	4.75663	0.0394276	0.679946
14561	Gdf11	-	0.54969	5.81335	4.75663	0.0394277	0.679946
102639259	Gm35612	+	-0.951014	3.38612	4.75558	0.0394475	0.679946
100038732	Gm11681	-	0.609947	4.58868	4.75458	0.0394665	0.679946
13076	Cyp1a1	+	-0.552109	5.72806	4.75286	0.0394991	0.679946
53860	Septin9	+	-0.431562	7.43426	4.75283	0.0394996	0.679946
12339	Capn7	+	-0.667482	5.88514	4.74155	0.0397142	0.679946
73852	D3Ertd751e	+	-0.935434	3.79718	4.7405	0.0397342	0.679946
270058	Map1s	+	0.759087	5.71466	4.73928	0.0397575	0.679946
384219	Vmn2r11	-	-0.827588	3.73832	4.73763	0.039789	0.679946
216635	Hbq1a	+	-0.586921	4.57288	4.73741	0.0397933	0.679946
258123	Olfr1474	+	-0.729458	3.3505	4.73706	0.0398	0.679946
20698	Sphk1	+	-0.461722	6.81398	4.73606	0.039819	0.679946
30943	Prss30	-	-0.604928	4.68641	4.7357	0.0398259	0.679946
77767	Ermn	-	-0.693074	3.93081	4.73355	0.0398671	0.679946
115489913	C630004L07Rik	-	-0.973667	3.39615	4.73122	0.0399118	0.679946
69139	Ctrcos	+	-0.706625	3.96497	4.72945	0.0399457	0.679946
20204	Prrx2	+	-0.539434	5.89117	4.72916	0.0399514	0.679946
226265	Eno4	+	-0.699377	5.18789	4.72736	0.039986	0.679946
77042	Hyal4	+	-0.830325	3.93851	4.72704	0.039992	0.679946
14843	Gsx2	+	-0.546024	5.95748	4.72654	0.0400018	0.679946
110333	Rmst	-	0.674701	3.99189	4.72595	0.040013	0.679946
218503	Fcho2	-	0.555593	6.56275	4.72553	0.0400212	0.679946
50927	Nasp	-	0.580274	5.82451	4.72385	0.0400535	0.679946
436522	Try10	+	0.996658	2.40921	4.72299	0.0400701	0.679946
751866	Kis2	-	-0.720636	4.57888	4.72223	0.0400847	0.679946
258671	Olfr826	-	-0.917566	3.19998	4.7207	0.0401141	0.679946
68232	1700120K04Rik	-	-0.609485	5.39484	4.72063	0.0401155	0.679946
70088	Meaf6	+	-0.541569	6.26182	4.7193	0.0401412	0.679946
353109	Scgb2b23-ps	-	0.946835	2.70138	4.71864	0.040154	0.679946
17698	Msn	+	0.859887	4.22193	4.71706	0.0401844	0.679946
320132	A230108P19Rik	+	-0.620867	4.97769	4.71629	0.0401993	0.679946
19340	Rab3d	-	-0.720622	4.75803	4.71609	0.0402031	0.679946
14739	S1pr2	-	-0.58568	6.05789	4.71577	0.0402094	0.679946
102465785	Mir216c	-	1.30619	2.31248	4.71526	0.0402193	0.679946
414072	BC031361	-	2.04703	5.88004	4.71512	0.040222	0.679946
71362	5430440P10Rik	+	-0.563017	5.66335	4.71473	0.0402296	0.679946
12266	C3	-	-0.612387	4.4185	4.71338	0.0402557	0.679946
654452	Defa-ps12	+	1.0686	2.09044	4.7129	0.040265	0.679946
13164	Dazl	-	-0.639894	6.22861	4.70988	0.0403235	0.679946
101056138	Gm20619	+	0.660301	4.34092	4.70563	0.0404061	0.679946
18779	Pla2r1	-	-0.605618	5.1807	4.7054	0.0404106	0.679946
435815	Aadacl4	+	0.825056	2.89141	4.70361	0.0404453	0.679946
100526548	Mir3079	-	-0.610856	4.87102	4.70349	0.0404477	0.679946
258310	Olfr145	+	0.699489	3.42449	4.70102	0.0404959	0.679946
52440	Tax1bp1	+	0.533727	6.03753	4.69643	0.0405854	0.679946
56873	Lmbr1	-	-0.53043	5.79018	4.69538	0.040606	0.679946
19360	Rad50	-	0.573507	5.87244	4.69505	0.0406124	0.679946
380930	9330188P03Rik	+	-0.577128	5.74981	4.69415	0.04063	0.679946
19185	Psmd4	-	-0.551954	5.35632	4.69213	0.0406696	0.679946
26893	Cops6	+	-0.57117	5.39825	4.69209	0.0406704	0.679946
751536	Mir711	+	-0.631938	4.92325	4.68933	0.0407245	0.679946
100526497	Mir466p	-	-0.627834	5.10293	4.68726	0.0407652	0.679946
76900	Ssbp4	-	-0.488269	6.51235	4.68628	0.0407844	0.679946
102634084	Gm31752	-	-0.697465	3.75336	4.68252	0.0408584	0.679946
76454	Fbxo31	-	-0.645311	6.29627	4.68145	0.0408795	0.679946
170826	Ppargc1b	-	-0.641428	6.25205	4.68033	0.0409015	0.679946
74688	4930453L07Rik	+	0.68651	4.02183	4.67797	0.0409482	0.679946
17951	Naip5	-	-0.661275	3.87233	4.67694	0.0409685	0.679946
100504268	2310005A03Rik	-	-0.664375	4.61964	4.6767	0.0409732	0.679946
244448	Triml1	-	-0.638779	3.88852	4.67577	0.0409916	0.679946
225631	Onecut2	+	-0.475394	6.40808	4.67316	0.0410432	0.679946
108168734	2900093K20Rik	+	-0.812764	5.04822	4.67186	0.041069	0.679946
76814	Scarletltr	+	-0.627789	4.24757	4.67045	0.0410969	0.679946
226866	Sbspon	-	-0.627051	5.30205	4.67014	0.041103	0.679946
218914	Wapl	+	-0.95028	5.8864	4.66947	0.0411164	0.679946
73680	Zbtb8a	-	-0.474783	6.55622	4.66472	0.0412106	0.679946
331480	Gm5126	-	-0.635586	4.63476	4.65962	0.0413123	0.679946
106298	Rrn3	+	0.612847	5.84513	4.65724	0.0413598	0.679946
50755	Fbh1	-	-0.655317	5.12732	4.65702	0.041364	0.679946
217149	Cisd3	+	-0.627879	5.57005	4.65364	0.0414317	0.679946
241944	Zfp267	+	0.558876	5.41659	4.65358	0.0414329	0.679946
118451	Mrps2	+	-0.534345	5.73399	4.65212	0.041462	0.679946
102641617	Gm27151	-	-0.878504	3.22002	4.65113	0.0414819	0.679946
78906	Misp	+	-0.577887	6.0461	4.65087	0.0414871	0.679946
68044	Chac2	-	-0.872086	3.96117	4.64936	0.0415174	0.679946
258384	Olfr1350	+	0.631898	4.01562	4.64914	0.0415218	0.679946
74601	4833427F10Rik	+	-0.654765	4.58638	4.64616	0.0415816	0.679946
319181	H2bc8	+	-1.32024	3.86277	4.64502	0.0416044	0.679946
17870	Mycs	-	1.08013	3.81939	4.64406	0.0416238	0.679946
241075	Plekhm3	-	-0.685229	4.40574	4.64146	0.0416761	0.679946
18511	Pax9	+	0.554947	6.2351	4.64085	0.0416885	0.679946
100885825	Mir5615-1	-	-1.21535	1.78292	4.63916	0.0417225	0.679946
102634356	Gm31957	+	-0.686764	4.37083	4.63786	0.0417487	0.679946
71670	Acy3	+	-0.620755	5.035	4.63728	0.0417604	0.679946
213527	Pth2r	+	-0.562798	5.15911	4.63701	0.0417658	0.679946
235180	Fez1	+	-0.543402	5.95606	4.63627	0.0417807	0.679946
216613	Ccdc85a	-	0.637934	5.13896	4.63389	0.0418288	0.679946
171233	Vmn1r235	+	-0.704917	4.14106	4.63294	0.0418481	0.679946
232400	A2ml1	-	-0.666265	4.34867	4.63289	0.0418492	0.679946
228836	Dlgap4	+	-0.454208	6.81131	4.63193	0.0418684	0.679946
67944	Tex13a	-	-1.10258	2.47636	4.63116	0.041884	0.679946
407800	Ecm2	+	-1.05847	3.36595	4.62973	0.041913	0.679946
17957	Napb	-	-0.624279	4.92595	4.62873	0.0419333	0.679946
268481	Krt222	-	-0.587879	5.11118	4.62669	0.0419747	0.679946
100042786	Ubl5b	-	-0.9125	2.71918	4.62655	0.0419776	0.679946
15552	Htr1d	+	-0.499043	6.02151	4.62507	0.0420076	0.679946
11989	Slc7a3	-	-0.732873	4.46655	4.62408	0.0420277	0.679946
233651	Dchs1	-	-0.593974	5.32395	4.62372	0.0420351	0.679946
258657	Olfr733	-	-0.935393	2.81521	4.62158	0.0420786	0.679946
268936	Brpf3	+	0.595865	6.49068	4.61964	0.0421181	0.679946
18802	Plcd4	+	-0.568657	5.0216	4.61875	0.0421364	0.679946
73246	Rassf6	-	-0.575127	4.73556	4.61697	0.0421726	0.679946
12260	C1qb	-	-0.627524	4.49805	4.61632	0.0421858	0.679946
20849	Stat4	+	-0.586492	4.70367	4.61482	0.0422165	0.679946
16351	Ipp	+	-0.677796	5.49626	4.61262	0.0422616	0.679946
12796	Camp	-	-0.605095	5.06873	4.61102	0.0422942	0.679946
140474	Muc4	+	-0.70587	3.83142	4.61073	0.0423002	0.679946
11684	Alox12	-	-0.555775	5.58991	4.60931	0.0423293	0.679946
14531	Gcm1	+	-0.675008	4.67603	4.60763	0.0423637	0.679946
333715	H2-M10.2	-	-0.613815	4.43766	4.60652	0.0423865	0.679946
140721	Caskin2	-	-0.576184	5.46271	4.6044	0.04243	0.679946
107732	Mrpl10	+	-0.677659	4.79122	4.60402	0.0424378	0.679946
78428	Pym1	+	-0.667924	5.98673	4.60231	0.0424731	0.679946
27215	Azi2	+	0.83037	5.04827	4.60155	0.0424886	0.679946
19359	Rad23b	+	-0.606246	6.53506	4.60141	0.0424915	0.679946
102800312	Lncppara	+	-0.606079	4.80006	4.60123	0.0424953	0.679946
16157	Il11ra1	+	-0.606393	5.41673	4.60116	0.0424966	0.679946
102466768	Mir6933	+	-0.740454	5.18338	4.59969	0.0425269	0.679946
67529	Fgfr1op2	+	-1.08766	5.10393	4.59721	0.0425779	0.679946
100503044	A730020M07Rik	-	-0.694233	5.14296	4.5969	0.0425844	0.679946
18330	Olfr31	+	-0.696517	4.0641	4.59619	0.042599	0.679946
68251	Babam1	+	-0.579844	5.40865	4.59427	0.0426387	0.679946
17175	Masp2	+	-0.59003	4.90117	4.59336	0.0426575	0.679946
11648	Akp3	+	-0.583224	5.01146	4.59019	0.042723	0.679946
258487	Olfr722	-	1.15918	1.75819	4.59001	0.0427269	0.679946
74114	Crot	-	-0.579902	5.49274	4.58901	0.0427476	0.679946
23877	Fiz1	-	0.617823	5.62222	4.5889	0.0427499	0.679946
26378	Decr2	-	-0.620405	5.40085	4.58688	0.0427917	0.679946
320106	Slc38a11	-	0.942397	3.62095	4.58643	0.0428011	0.679946
21387	Tbx4	+	-0.52708	6.55218	4.5854	0.0428225	0.679946
382450	Gm5177	+	0.775221	3.38586	4.5824	0.0428849	0.679946
100503117	2010010A06Rik	-	-0.659142	4.36791	4.58239	0.0428849	0.679946
20334	Sec23a	-	0.671047	5.41385	4.57819	0.0429725	0.679946
22223	Uchl1	+	-0.595168	4.19669	4.57788	0.0429788	0.679946
19112	Prl8a6	-	0.835819	3.03373	4.57628	0.0430123	0.679946
74881	4930459C07Rik	+	-0.716099	4.89942	4.57407	0.0430583	0.679946
102466786	Mir7009	-	-0.652738	4.68764	4.5733	0.0430745	0.679946
258750	Olfr551	-	-0.633459	4.12533	4.5693	0.0431581	0.679946
19289	Igdcc3	+	-0.526274	6.01677	4.56694	0.0432077	0.679946
73336	Prss44	+	-0.604187	4.91283	4.56608	0.0432257	0.679946
242602	Lexm	-	-0.625044	4.63095	4.56328	0.0432844	0.679946
233912	Armc5	+	0.544866	5.21545	4.56117	0.0433288	0.679946
76874	4930469K13Rik	-	-0.585231	4.87597	4.56116	0.0433291	0.679946
234673	Ces2e	+	0.678828	3.73502	4.55955	0.0433629	0.679946
13385	Dlg4	+	-0.469277	6.72707	4.55918	0.0433708	0.679946
629016	Zfp953	-	-1.04628	3.33096	4.55902	0.0433741	0.679946
100316697	Mir1946a	-	-0.866059	3.89536	4.5564	0.0434294	0.679946
140742	Sesn1	+	-0.508877	6.42761	4.55524	0.0434537	0.679946
56717	Mtor	+	0.59239	5.68038	4.5552	0.0434545	0.679946
245468	Pnma3	+	-0.756376	4.05907	4.55494	0.0434601	0.679946
73968	4930444F02Rik	-	-0.635026	4.43457	4.55454	0.0434685	0.679946
320700	A930033H14Rik	-	-4.40353	3.47587	4.57734	0.0434738	0.679946
19784	Rprl2	+	-0.733123	4.95295	4.55386	0.043483	0.679946
215456	Gpat2	+	0.776995	5.04474	4.5537	0.0434862	0.679946
236930	Ercc6l	-	0.71381	4.24055	4.55257	0.0435102	0.679946
11435	Chrna1	-	-0.750227	4.60359	4.55189	0.0435246	0.679946
18429	Oxt	+	-0.569378	5.51396	4.55124	0.0435384	0.679946
328695	Ftdc1	-	-0.750716	4.20551	4.55108	0.0435418	0.679946
271278	BC024139	-	-0.684958	5.02781	4.55101	0.0435433	0.679946
78070	Cpt1c	-	-0.554052	5.05185	4.54773	0.0436127	0.679946
13505	Dsc1	-	0.778839	3.06152	4.54759	0.0436155	0.679946
258354	Olfr168	-	-0.982241	3.15308	4.54741	0.0436195	0.679946
319176	H2ac20	-	4.04834	4.33723	4.5699	0.0436299	0.679946
100126242	Frs3os	-	-0.621031	5.72072	4.54668	0.0436349	0.679946
100312485	Vmn1r221	+	0.87947	3.11771	4.54472	0.0436766	0.679946
26368	Ceacam9	+	-0.577582	4.70709	4.54369	0.0436982	0.679946
75432	1700006F04Rik	+	0.687734	3.48629	4.54339	0.0437048	0.679946
101497	Plekhg2	-	-0.539393	6.3195	4.54194	0.0437356	0.679946
73016	Kremen2	-	-0.572473	5.61181	4.54154	0.043744	0.679946
23849	Klf6	+	0.572478	5.94647	4.54109	0.0437536	0.679946
320507	D930015M05Rik	+	-0.688829	5.15511	4.54026	0.0437713	0.679946
68079	Pdcd2l	-	-0.61237	5.50773	4.53985	0.04378	0.679946
56403	Syncrip	-	-0.713601	6.62252	4.53813	0.0438166	0.679946
56365	Clcnkb	-	-0.676753	4.72214	4.53698	0.0438411	0.679946
245886	Ankrd27	+	-0.74045	5.42794	4.53537	0.0438754	0.679946
77424	Spinkl	-	-0.913284	3.29967	4.53421	0.0439003	0.679946
110326	Tas1r1	-	-0.597866	4.43165	4.52952	0.0440004	0.679946
30948	Bin1	+	-0.594058	5.11977	4.5293	0.0440051	0.679946
171254	Vmn1r198	+	-0.759416	3.85493	4.52834	0.0440258	0.679946
14000	Drosha	+	0.556142	5.30837	4.52795	0.044034	0.679946
432488	Gm17745	+	0.682949	4.17502	4.52702	0.044054	0.679946
67705	1810058I24Rik	+	0.475021	6.48048	4.52637	0.0440679	0.679946
102466808	Mir7117	+	-0.819259	4.53386	4.5243	0.0441124	0.679946
69717	Gm10499	-	-0.733447	5.30763	4.52385	0.044122	0.679946
18624	Pepd	+	-0.568241	5.31365	4.52325	0.0441349	0.679946
17385	Mmp11	-	-0.574311	4.98192	4.52322	0.0441356	0.679946
102633437	Chrna1os	+	-0.591476	4.72489	4.52292	0.044142	0.679946
14807	Grik3	+	-0.486882	6.56298	4.52058	0.0441924	0.680088
108909	Aida	+	-4.34937	3.22933	4.54115	0.0442389	0.680088
207592	Tbc1d16	-	-0.590155	5.19394	4.51743	0.0442602	0.680088
79263	Trim39	-	-0.546922	6.52806	4.51547	0.0443023	0.680088
14936	Gys1	+	0.683079	4.93884	4.51509	0.0443107	0.680088
102637448	Gm11732	+	-0.550463	5.11817	4.51494	0.0443138	0.680088
102466779	Mir6981	-	-0.571795	4.96144	4.51385	0.0443374	0.680088
387167	Mir149	+	-0.739405	3.46348	4.50724	0.0444803	0.680296
102638632	Gm26641	-	-0.764621	3.54849	4.50506	0.0445276	0.680296
227377	Farp2	+	-0.515889	5.93923	4.4986	0.0446679	0.680296
258375	Olfr794	+	-0.909563	2.82576	4.49368	0.0447752	0.680296
66214	Rgcc	-	0.533337	5.64713	4.49355	0.044778	0.680296
53374	Chst3	-	1.26376	6.31129	4.49217	0.0448083	0.680296
96875	Prg4	-	-0.756115	4.16072	4.49152	0.0448224	0.680296
105244630	Gm26520	-	-0.591672	4.73598	4.4892	0.0448731	0.680296
258579	Olfr1018	+	0.895109	2.58956	4.4876	0.0449083	0.680296
77699	9030616G12Rik	+	-0.894269	3.18956	4.48748	0.0449109	0.680296
60595	Actn4	-	-0.51051	6.10254	4.48635	0.0449356	0.680296
17242	Mdk	-	-0.554208	5.75268	4.48629	0.0449368	0.680296
19165	Psen2	-	0.525941	5.98192	4.48335	0.0450015	0.680296
260409	Cdc42ep3	-	-0.604514	5.81145	4.48205	0.0450299	0.680296
66392	Prl2b1	-	1.00692	3.02019	4.48037	0.0450668	0.680296
57890	Il17re	+	-0.671795	4.75409	4.48006	0.0450737	0.680296
69434	Snhg10	-	2.52345	4.69572	4.50177	0.0450885	0.680296
102634450	Gm32031	+	0.630299	4.60873	4.47662	0.0451495	0.680296
208820	Triqk	+	0.800308	4.61385	4.47637	0.0451549	0.680296
16923	Sh2b3	-	1.09839	6.74316	4.47518	0.0451812	0.680296
53310	Dlg3	+	-0.606489	5.64197	4.47411	0.0452048	0.680296
69957	Cdc16	+	0.659704	4.91487	4.47242	0.045242	0.680296
622306	Gm6309	-	-0.824903	3.47415	4.47142	0.0452642	0.680296
18821	Pln	+	-1.11266	3.54258	4.47103	0.0452728	0.680296
213827	Arcn1	-	0.535563	6.13122	4.4703	0.045289	0.680296
114654	Ly6g6d	-	-0.554533	6.00108	4.46976	0.0453009	0.680296
70936	4931400O07Rik	+	-1.11798	2.27579	4.46662	0.0453704	0.680296
213234	Zbbx	-	-1.37054	3.64747	4.46576	0.0453895	0.680296
12355	Nr1i3	+	-0.61345	4.52243	4.46546	0.0453961	0.680296
269604	Gpr157	+	-0.488613	6.19449	4.46473	0.0454122	0.680296
380674	Rdh18-ps	+	-0.720343	3.94055	4.46338	0.0454422	0.680296
114664	Hsd17b11	-	-0.592546	5.21722	4.46324	0.0454453	0.680296
26377	Dapp1	-	-0.574427	4.8911	4.463	0.0454506	0.680296
433004	B830017H08Rik	+	-0.490859	6.24502	4.4615	0.045484	0.680296
100047123	Gm15743	-	-0.555573	5.45359	4.4592	0.0455352	0.680296
100043300	Esp16	+	0.970925	2.38297	4.45807	0.0455603	0.680296
14884	Gtf2h1	+	-0.764468	5.28771	4.4574	0.0455751	0.680296
404346	Olfr322	+	-0.546213	4.98311	4.45719	0.0455798	0.680296
117903916	Gm16286	+	-0.788061	5.21817	4.45407	0.0456494	0.680296
223864	Rapgef3	-	-0.506641	5.87894	4.45247	0.0456851	0.680296
19702	Ren2	+	-0.877154	3.18846	4.45114	0.0457148	0.680296
102465996	Mir8100	+	-0.809124	4.59059	4.44994	0.0457416	0.680296
329851	Gm12530	+	-0.600632	4.47271	4.44861	0.0457715	0.680296
11423	Ache	+	-0.50298	6.13864	4.4485	0.0457739	0.680296
67293	3110039M20Rik	+	-0.756017	4.65424	4.4456	0.0458388	0.680296
67550	4933416O17Rik	+	0.735381	3.06552	4.44444	0.0458648	0.680296
20295	Ccl17	+	-0.584752	4.54718	4.44194	0.0459208	0.680296
74349	Fhip1b	-	0.683733	5.34256	4.44147	0.0459315	0.680296
244923	Klhl31	+	-0.634171	4.66687	4.44135	0.0459342	0.680296
100061	Lrrc19	-	-1.14076	3.2698	4.44071	0.0459487	0.680296
12793	Cnih1	-	-0.583784	5.7841	4.44058	0.0459514	0.680296
80892	Zfhx4	+	-0.750054	5.45866	4.44051	0.045953	0.680296
723818	Mir135b	+	-0.583271	5.12535	4.4366	0.046041	0.680296
14809	Grik5	-	-0.604415	4.99111	4.4334	0.0461132	0.680296
67180	Yipf5	-	-0.589901	5.47343	4.43286	0.0461254	0.680296
18378	Omp	-	-0.575091	5.56895	4.43245	0.0461348	0.680296
22764	Zfx	-	0.638536	5.84586	4.43194	0.0461462	0.680296
228356	Cstpp1	-	-0.562463	4.50677	4.43178	0.0461498	0.680296
230735	Epha10	+	-0.529735	5.85568	4.42825	0.0462296	0.680296
100217419	Snora52	+	-0.610322	3.90752	4.42634	0.0462729	0.680296
13081	Cyp24a1	-	-0.62757	5.02835	4.42523	0.046298	0.680296
214189	Scgn	-	0.556147	5.06619	4.42505	0.046302	0.680296
20497	Slc12a3	+	-0.553089	5.03577	4.42335	0.0463406	0.680296
12518	Cd79a	+	-0.637442	5.30672	4.42235	0.0463633	0.680296
258925	Olfr20	+	-0.848806	2.88779	4.42228	0.0463649	0.680296
67115	Rpl14	+	0.577775	6.06437	4.42082	0.0463981	0.680296
107971	Frs3	+	-0.719731	5.29157	4.42073	0.0464001	0.680296
226421	Rab7b	+	-0.61248	4.18353	4.41837	0.0464538	0.680296
102636620	Gm15326	+	-0.659078	4.97001	4.41818	0.0464581	0.680296
14178	Fgf7	+	-0.582164	4.83611	4.41619	0.0465035	0.680296
16452	Jak2	+	0.572084	6.47113	4.41562	0.0465164	0.680296
56451	Suclg1	+	0.827063	4.48464	4.41505	0.0465294	0.680296
109146451	Mascrna	-	-0.578619	4.52777	4.41465	0.0465385	0.680296
16913	Psmb8	+	0.600829	6.09535	4.41437	0.0465449	0.680296
243084	Tmprss11e	-	1.2048	3.65059	4.41294	0.0465774	0.680296
105245108	Gm40602	+	-0.585033	5.39233	4.40956	0.0466548	0.680296
76293	Mfap4	+	-0.586498	5.44068	4.40845	0.0466802	0.680296
50916	Irx4	+	-0.639463	5.564	4.40602	0.0467358	0.680296
258246	Olfr594	+	-0.917411	2.78654	4.405	0.0467591	0.680296
100504377	Gm20199	-	0.887334	2.85836	4.4049	0.0467615	0.680296
76527	Il34	-	-0.61753	4.63368	4.40464	0.0467674	0.680296
64292	Ptges	-	-0.585086	5.34705	4.40336	0.0467967	0.680296
15557	Htr1f	-	-0.802353	5.05136	4.40286	0.0468081	0.680296
268291	Rnf217	-	-0.694422	6.0501	4.40189	0.0468305	0.680296
67121	Mastl	-	-0.65867	5.17071	4.40153	0.0468388	0.680296
330890	Piwil4	-	-0.627445	5.73408	4.40138	0.0468422	0.680296
208104	Mlxip	+	-0.567651	6.06035	4.40081	0.0468553	0.680296
268396	Sh3pxd2b	+	-0.561636	5.69887	4.40063	0.0468595	0.680296
54192	Pbsn	-	-1.15571	2.26319	4.39919	0.0468926	0.680296
11622	Ahr	-	0.613872	5.39832	4.3971	0.0469406	0.680296
13437	Dnpep	-	-0.488012	6.49275	4.39669	0.04695	0.680296
13992	Khdrbs3	+	0.645632	5.72036	4.39626	0.0469599	0.680296
217305	Cd300ld	-	-0.68275	4.08689	4.39527	0.0469827	0.680296
257936	Olfr1028	+	-0.982727	2.33323	4.39519	0.0469846	0.680296
67203	Nde1	+	-0.585382	5.6614	4.39489	0.0469915	0.680296
207798	Gramd1c	-	-0.458274	6.28956	4.39481	0.0469934	0.680296
320554	Tcp11l1	-	0.54321	5.88606	4.39205	0.047057	0.680296
67821	Atp1b4	+	-0.670819	4.02378	4.39099	0.0470814	0.680296
57376	Smarce1	-	0.530933	6.35318	4.39016	0.0471007	0.680296
19272	Ptprk	+	0.615899	5.70724	4.39013	0.0471013	0.680296
18082	Nipsnap1	+	-0.597355	5.16996	4.38633	0.0471892	0.680296
100526510	Mir3107	-	-0.579301	4.21656	4.38583	0.0472009	0.680296
326619	H4c1	-	0.666196	5.52576	4.38309	0.0472645	0.680296
21984	Tpbpa	-	0.805347	3.11791	4.38297	0.0472672	0.680296
21981	Ppp1r13b	-	-0.487671	6.64639	4.38271	0.0472732	0.680296
15110	Hand1	-	-0.481349	6.12668	4.37804	0.0473819	0.680296
67737	Ttc39d	+	-0.649854	4.83014	4.37778	0.0473878	0.680296
434726	Fthl17b	-	-0.77763	2.95484	4.37722	0.0474009	0.680296
258792	Olfr1499	-	-0.823216	2.85834	4.3764	0.0474199	0.680296
75494	1700008C04Rik	+	-0.686017	4.01106	4.37564	0.0474377	0.680296
100647	Upk3b	+	-0.589339	5.00188	4.37554	0.0474401	0.680296
77803	Shisal2b	-	-0.599802	4.83097	4.37501	0.0474524	0.680296
102466206	Mir6903	-	-0.61333	4.49093	4.37419	0.0474714	0.680296
100087	Kti12	+	-0.611574	6.08792	4.37218	0.0475182	0.680296
14230	Fkbp10	+	-0.677795	4.53958	4.37086	0.0475491	0.680296
24057	Sh3yl1	+	-0.825225	4.72515	4.37004	0.0475684	0.680296
22702	Zfp42	-	-0.757541	4.20721	4.3653	0.0476791	0.680296
666752	Gm8273	-	-0.57158	6.39623	4.36429	0.0477028	0.680296
68995	Mcts1	+	0.62633	3.81318	4.36424	0.0477041	0.680296
321006	Dcaf1	+	-0.616917	5.80949	4.35921	0.0478221	0.680296
319247	9530080O11Rik	-	0.633254	4.40711	4.35735	0.0478659	0.680296
319535	Zfp182	-	-0.730252	4.0803	4.35512	0.0479185	0.680296
268390	Ahsa2	-	-0.595543	4.90539	4.35459	0.047931	0.680296
14768	Lancl1	-	0.583417	5.25886	4.35298	0.0479688	0.680296
236539	Phgdh	-	0.565741	5.76464	4.35142	0.0480056	0.680296
320916	Wscd2	+	0.622832	5.00566	4.35046	0.0480284	0.680296
258547	Olfr803	-	-0.838668	3.20226	4.35033	0.0480316	0.680296
71836	Shcbp1l	+	-0.542303	5.8449	4.34902	0.0480624	0.680296
76251	Ercc6l2	+	0.713523	5.84221	4.34897	0.0480636	0.680296
69743	Casz1	+	-0.436895	6.88709	4.34892	0.0480649	0.680296
67009	Ttc23	+	-0.689318	3.51017	4.34708	0.0481083	0.680296
53419	Corin	-	-0.543895	5.81323	4.34704	0.0481092	0.680296
70450	Unc13d	-	-0.552778	5.60972	4.34378	0.0481865	0.680296
14293	Fpr1	-	-0.953132	2.89662	4.34327	0.0481987	0.680296
68178	Cgnl1	-	-0.530801	5.55639	4.34208	0.0482268	0.680296
108089	Rnf144a	-	0.781173	3.64013	4.34097	0.0482531	0.680296
98878	Ehd4	-	-0.655326	5.81143	4.34096	0.0482535	0.680296
73318	Ube2d2b	+	-1.08495	4.87097	4.33953	0.0482874	0.680296
100504717	Gm12709	-	-0.721593	3.62823	4.33886	0.0483034	0.680296
74928	4930467K11Rik	-	-0.68923	4.252	4.33834	0.0483156	0.680296
69739	2410004I01Rik	-	-0.52067	5.44102	4.33749	0.0483358	0.680296
329271	C230024C17Rik	-	-0.754544	4.28721	4.33741	0.0483378	0.680296
232798	Leng8	+	0.62239	5.39192	4.33642	0.0483614	0.680296
13419	Dnase1	+	-0.614646	4.52752	4.33537	0.0483865	0.680296
105387	Akr1c14	+	-0.706409	3.52614	4.33357	0.0484294	0.680296
68015	Trap1	-	-0.546175	5.88158	4.33241	0.048457	0.680296
279706	Nup62cl	-	-0.861798	4.8609	4.33044	0.048504	0.680296
241035	Pkhd1	-	-0.701267	4.10221	4.32951	0.0485262	0.680296
268417	Zkscan17	-	-0.535643	5.37087	4.32869	0.0485458	0.680296
110198	Akr7a5	+	0.80085	5.67947	4.32757	0.0485727	0.680296
19944	Rpl29	+	-0.585352	5.4008	4.32608	0.0486084	0.680296
216856	Nlgn2	-	-0.520146	6.25209	4.32499	0.0486345	0.680296
238330	Irf2bpl	-	-0.432536	6.81742	4.32343	0.0486719	0.680296
102636046	Gm28548	+	-0.591084	4.04257	4.32196	0.0487072	0.680296
68874	Klhdc9	-	-0.539864	5.86133	4.32176	0.0487119	0.680296
723893	Mir10a	+	-0.709938	4.3123	4.32031	0.0487466	0.680296
215789	Phactr2	-	-0.404426	6.9019	4.31987	0.0487574	0.680296
69520	Lce3f	+	0.907471	2.53573	4.31932	0.0487705	0.680296
50771	Atp9b	-	0.545938	5.60947	4.31901	0.0487778	0.680296
78725	Ly6g6g	-	-0.580487	4.03771	4.3185	0.0487902	0.680296
76709	Arpc2	+	0.551125	6.18595	4.31743	0.0488159	0.680296
211468	Kcnh8	+	0.825091	3.74909	4.31688	0.0488291	0.680296
54388	H1f9	+	-0.548296	4.68998	4.31683	0.0488304	0.680296
52024	Ankrd22	-	-0.792256	4.23296	4.31673	0.0488327	0.680296
102635381	Gm32738	+	-0.585426	4.56908	4.31603	0.0488497	0.680296
71089	Septin12	-	-0.586884	4.11196	4.31549	0.0488626	0.680296
16803	Lbp	+	-0.594755	4.42823	4.31527	0.048868	0.680296
68275	Rpa1	-	0.971712	5.12489	4.31417	0.0488945	0.680296
57753	Noc3l	-	0.568177	5.46351	4.31381	0.0489032	0.680296
75302	Asxl2	+	2.56052	5.84848	4.30861	0.0490287	0.680296
630146	Cd101	-	-0.745098	3.65678	4.30462	0.0491254	0.680296
72745	Tmem161b	+	-0.654594	4.67354	4.30426	0.0491339	0.680296
72125	Amer2	+	-0.649288	6.11853	4.30388	0.0491433	0.680296
100038453	Gm12522	-	-0.619843	4.31035	4.30294	0.049166	0.680296
19365	Rad52	+	0.501025	6.10063	4.30199	0.049189	0.680296
100043133	9130023H24Rik	-	-0.63247	5.76379	4.30186	0.0491921	0.680296
20540	Slc7a7	-	0.492213	6.08775	4.30165	0.0491974	0.680296
402730	Foxo6os	+	-0.583148	4.6264	4.2998	0.0492423	0.680296
66156	Anapc11	+	0.888705	5.75508	4.29931	0.0492542	0.680296
192852	Lrrc3c	+	-0.516705	5.53595	4.29751	0.0492979	0.680296
434246	Trim72	+	-0.570146	5.2259	4.2975	0.0492981	0.680296
19271	Ptprj	-	0.446234	6.90355	4.29599	0.049335	0.680296
215051	Bud13	+	-0.556924	5.67455	4.29274	0.0494141	0.680296
22371	Vwf	+	-0.602117	4.17716	4.29233	0.0494242	0.680296
257734	Olfr1355	+	-0.836713	2.84957	4.29192	0.0494342	0.680296
104130	Ndufb11	-	-1.45608	3.9926	4.29135	0.0494482	0.680296
18131	Notch3	-	-0.593454	5.5319	4.29025	0.0494749	0.680296
69787	Anxa13	-	-0.730553	3.86659	4.28606	0.0495775	0.680296
69773	Timm29	+	-0.945892	3.24925	4.28544	0.0495926	0.680296
104384	Rhox9	-	-0.648484	3.9284	4.28427	0.0496214	0.680296
56205	Ensa	+	0.581065	5.30609	4.28029	0.0497189	0.680296
21975	Top3a	-	1.07807	5.33509	4.27681	0.0498044	0.680296
11736	Ankfy1	+	-0.514606	5.68824	4.27645	0.0498134	0.680296
102466775	Mir6963	-	-0.571658	4.71311	4.27642	0.0498142	0.680296
258996	Olfr201	-	-0.766964	3.73898	4.27586	0.049828	0.680296
21944	Tnfsf12	-	-0.609265	4.91335	4.27542	0.0498387	0.680296
100102	Pcsk9	-	-0.531632	5.64045	4.27529	0.0498419	0.680296
66226	Trappc2	+	-0.827224	3.9587	4.27523	0.0498435	0.680296
105446	Gmpr2	+	-2.48708	4.22428	4.2749	0.0498516	0.680296
624866	Lekr1	+	0.570638	5.64299	4.27459	0.0498593	0.680296
93708	Pcdhgc5	+	-0.570315	5.30324	4.2727	0.0499059	0.680296
268373	Ppia	+	0.455507	6.66722	4.27064	0.0499568	0.680296
595139	E030024N20Rik	+	-0.914817	3.14181	4.27044	0.0499616	0.680296
100039674	Gm10634	+	0.699112	3.34421	4.26754	0.0500333	0.680296
214627	Tent4b	+	0.486621	6.95074	4.26459	0.0501063	0.680296
12958	Cryba2	-	-0.505306	5.54817	4.2627	0.0501532	0.680296
260315	Nav3	-	0.737913	3.64757	4.26116	0.0501915	0.680296
69974	2810405F15Rik	-	-0.651317	4.92761	4.26106	0.0501939	0.680296
18600	Padi2	+	-0.510864	5.62903	4.2609	0.050198	0.680296
100042996	Vmn1r114	-	1.0539	2.17905	4.2608	0.0502003	0.680296
235036	Ppan	+	-0.552712	6.11814	4.26022	0.0502147	0.680296
75526	Eppin	-	-0.64081	4.30368	4.2572	0.0502898	0.680296
100316677	Mir1199	-	0.643972	5.57081	4.25696	0.0502958	0.680296
68917	Hint2	-	-0.548459	5.5625	4.25625	0.0503135	0.680296
171282	Acot4	+	-0.609836	5.61089	4.25504	0.0503436	0.680296
56174	Nagk	+	0.698916	4.50719	4.25402	0.050369	0.680296
16191	Il5	+	-0.612724	4.09964	4.25356	0.0503805	0.680296
53890	Sart3	-	-1.20655	6.32196	4.25237	0.0504103	0.680296
21948	Cd70	-	-0.545681	5.45401	4.25173	0.0504261	0.680296
22658	Pcgf2	-	-0.497472	6.78887	4.25133	0.0504362	0.680296
17181	Matn2	+	-0.523384	5.20675	4.25034	0.050461	0.680296
71597	Isx	+	0.595306	3.81196	4.24983	0.0504736	0.680296
640543	Tgm7	-	-0.590457	4.18784	4.24938	0.0504848	0.680296
105014	Rdh14	+	0.619643	5.195	4.24881	0.0504992	0.680296
74670	Zfp943	+	0.606394	4.15189	4.24786	0.050523	0.680296
264134	Ttc26	+	-0.565346	5.14985	4.24586	0.0505731	0.680296
71398	Tasl	+	-0.727005	3.32777	4.24404	0.0506184	0.680296
67082	ccdc198	-	-0.655216	4.02503	4.24268	0.0506526	0.680296
12494	Cd38	+	-0.663979	4.41264	4.24238	0.0506601	0.680296
67618	Aasdhppt	-	0.830883	5.11417	4.24197	0.0506705	0.680296
93737	Pard6g	+	-0.554586	5.77109	4.24122	0.0506894	0.680296
102466989	Mir6940	+	-0.614044	5.21405	4.24111	0.0506922	0.680296
13400	Dmpk	+	-0.562309	4.42605	4.23771	0.0507776	0.680296
11973	Atp6v1e1	-	0.571054	5.53826	4.23732	0.0507872	0.680296
115487119	6030442K20Rik	-	0.64254	4.3766	4.23657	0.0508061	0.680296
368204	Khdc1a	+	-0.970895	2.4147	4.23554	0.0508321	0.680296
18313	Olfr16	+	0.659774	3.61807	4.23523	0.0508398	0.680296
102465576	Mir6954	+	-0.582443	5.20916	4.23501	0.0508454	0.680296
70925	Cdkn2aip	-	0.473693	6.71012	4.23356	0.0508819	0.680296
110380	Shroom2	-	-0.705629	5.64436	4.23285	0.0508999	0.680296
235587	Parp3	-	-1.02873	4.66721	4.23227	0.0509145	0.680296
73523	Pebp4	+	-0.599066	4.33173	4.22872	0.0510042	0.680296
102633753	4930534H03Rik	-	-0.768973	3.96609	4.22831	0.0510145	0.680296
105661730	Lincmd1	+	-0.697169	4.07136	4.22818	0.0510178	0.680296
13368	Dffb	-	0.647117	5.37652	4.22791	0.0510247	0.680296
18781	Pla2g2c	+	0.638005	3.75169	4.22708	0.0510458	0.680296
380709	Spata22	+	-0.561263	4.96538	4.22646	0.0510615	0.680296
654454	Defb44-ps	-	-0.780065	3.12319	4.22611	0.0510702	0.680296
723876	Mir486	+	-0.580739	4.17041	4.22556	0.0510841	0.680296
93874	Pcdhb3	+	-0.551174	5.0707	4.22398	0.0511243	0.680296
102442	Dennd4a	+	0.604623	5.83948	4.22359	0.0511341	0.680296
17938	Naca	+	-0.860921	6.21044	4.22042	0.0512146	0.680296
69953	2810025M15Rik	+	-1.02117	5.75271	4.21906	0.0512492	0.680296
72459	Htatsf1	+	0.594549	4.84175	4.21789	0.0512789	0.680296
257898	Olfr867	-	-0.8307	2.71046	4.21625	0.0513208	0.680296
14462	Gata3	-	0.470134	6.15109	4.21414	0.0513743	0.680296
72599	Pdia5	-	-0.66455	5.72772	4.21319	0.0513987	0.680296
78491	Tspan2os	-	-0.571561	4.28665	4.21277	0.0514094	0.680296
66914	Vps28	-	-0.555428	5.15376	4.21275	0.0514099	0.680296
387181	Mir186	+	-0.898099	4.24714	4.20979	0.0514855	0.680296
74624	4930429D17Rik	-	-0.697822	4.3942	4.20974	0.0514867	0.680296
16891	Lipg	-	0.570012	6.22175	4.20963	0.0514895	0.680296
67603	Dusp6	+	-1.48893	6.94051	4.20952	0.0514924	0.680296
110855	Pde6c	+	-0.568639	5.30881	4.20901	0.0515054	0.680296
56726	Sh3bgrl	+	0.808119	3.50766	4.2075	0.0515441	0.680296
17300	Foxc1	+	0.5262	6.73606	4.2073	0.0515491	0.680296
449000	Zfp960	+	-0.629885	5.33539	4.20633	0.0515739	0.680296
72844	Kctd17	+	-0.55202	5.5455	4.20562	0.0515922	0.680296
100502700	AV039307	+	-0.694505	4.38482	4.20514	0.0516043	0.680296
140792	Colec12	+	-0.563999	5.72062	4.20215	0.051681	0.680296
70831	Krtap31-1	+	-0.607741	3.80885	4.20113	0.0517072	0.680296
56722	Litaf	-	-0.544182	5.90428	4.2007	0.0517184	0.680296
26968	Islr	-	-0.529357	5.43484	4.20043	0.0517252	0.680296
338417	Scgb1c1	+	-0.657771	3.90179	4.19914	0.0517583	0.680296
100503392	4833438C02Rik	-	-4.47488	4.19598	4.21713	0.051809	0.680296
103161	Apof	+	-0.891753	4.25165	4.19654	0.0518252	0.680296
22361	Vnn1	+	-0.634444	4.53603	4.19577	0.051845	0.680296
545691	Fhad1os1	+	-0.605762	4.92038	4.1948	0.0518702	0.680296
75614	Rab26os	+	1.31009	4.64805	4.19444	0.0518794	0.680296
230806	Crybg2	+	-0.562405	4.79799	4.19145	0.0519564	0.680296
723854	Mir370	+	0.618245	4.79128	4.19056	0.0519794	0.680296
52118	Pvr	-	-0.545185	5.39775	4.18957	0.052005	0.680296
672511	Rnf213	+	0.69089	4.76355	4.18701	0.0520714	0.680296
237716	Gpr75	+	-0.662054	4.70421	4.18455	0.052135	0.680296
102639566	Ptgs2os2	-	-0.660444	4.07466	4.18446	0.0521373	0.680296
319888	Oacyl	+	-0.549073	4.98049	4.18428	0.0521421	0.680296
216867	Slc16a11	+	-0.495193	6.18632	4.18331	0.052167	0.680296
13836	Epha2	+	-0.513263	6.06375	4.18115	0.0522233	0.680296
67593	4930519G04Rik	+	-0.609536	4.61377	4.17973	0.0522602	0.680296
94246	Arid4b	+	1.25289	5.85536	4.17919	0.0522741	0.680296
102634125	Gm31786	-	-0.563069	4.66185	4.17873	0.052286	0.680296
54397	Ppt2	-	-0.494162	5.97041	4.17825	0.0522986	0.680296
102465553	Mir6917	-	-0.573937	5.09596	4.17788	0.0523083	0.680296
69241	Polr2d	+	-0.687565	4.40848	4.17784	0.0523092	0.680296
75234	Rnf19b	+	0.505103	6.58286	4.17692	0.0523332	0.680296
16833	Ldhc	+	-0.606333	4.8071	4.17689	0.0523341	0.680296
72193	Scaf11	-	0.759813	6.74212	4.1761	0.0523546	0.680296
102465661	Mir7090	+	-0.690161	4.77544	4.17575	0.0523637	0.680296
14167	Fgf12	-	0.438236	7.06526	4.17554	0.0523691	0.680296
18830	Pltp	-	-0.516133	6.06014	4.17516	0.052379	0.680296
226604	Gm4847	-	0.663752	3.40909	4.17493	0.0523851	0.680296
20085	Rps19	+	0.533565	6.35765	4.17486	0.0523869	0.680296
545481	Arhgap40	+	-0.543886	4.92141	4.17337	0.0524258	0.680296
12286	Cacna1a	+	-0.472791	6.18928	4.16994	0.0525153	0.680296
14659	Glrp1	-	0.679633	4.42158	4.16864	0.0525491	0.680296
381979	Brsk1	+	-0.581586	5.13296	4.16835	0.0525568	0.680296
21814	Tgfbr3	-	-0.548613	6.1606	4.16734	0.0525833	0.680296
330496	Ifnl2	-	-0.623419	4.1663	4.16702	0.0525917	0.680296
100038617	Gm10466	-	-0.67478	3.51712	4.1648	0.0526498	0.680296
15006	H2-Q1	+	-0.539919	5.3147	4.16391	0.0526732	0.680296
230979	Tnfrsf14	-	-0.539812	4.97943	4.16231	0.0527151	0.680296
329934	Foxo6	-	0.513999	6.20408	4.16211	0.0527202	0.680296
14725	Lrp2	-	-0.502401	6.09405	4.16069	0.0527575	0.680296
259006	Olfr399	-	-0.778685	2.80252	4.15906	0.0528005	0.680296
102639759	Gm35994	-	-0.552116	4.70766	4.1569	0.0528573	0.680296
56637	Gsk3b	+	0.571805	5.7165	4.15661	0.0528649	0.680296
70599	Itprid2	+	0.637296	5.92191	4.15649	0.0528681	0.680296
667069	Vmn2r6	-	-0.961341	3.34087	4.15604	0.05288	0.680296
14570	Arhgdig	-	-0.547638	5.34352	4.15322	0.0529542	0.680296
102636474	Gm33531	+	-0.580623	5.36655	4.15046	0.0530272	0.680296
70605	Zdhhc24	+	-0.653186	5.31279	4.15018	0.0530345	0.680296
74196	Ttc27	+	0.598191	5.16366	4.14891	0.0530681	0.680296
258956	Olfr535	+	-0.746113	2.9627	4.14885	0.0530697	0.680296
17139	Magea3	-	-1.28255	1.52021	4.14652	0.0531312	0.680296
57740	Stk32c	-	-0.501563	6.17775	4.14601	0.0531449	0.680296
13489	Drd2	+	-0.533588	5.34616	4.14498	0.053172	0.680296
215095	Astl	+	-0.522237	5.36884	4.14311	0.0532216	0.680296
13401	Dmwd	+	-0.557413	6.50298	4.14251	0.0532377	0.680296
213956	Fam83f	+	-0.494876	6.02877	4.14157	0.0532627	0.680296
12770	Ccr1l1	-	-0.846191	3.30624	4.14137	0.053268	0.680296
20388	Sftpb	+	-0.633115	3.8664	4.14131	0.0532694	0.680296
56388	Cyp3a25	-	2.10201	2.00002	4.14088	0.0532808	0.680296
[truncated: 23,571 more rows]

## Sheet: GenePromoters_A20_vs_Cd4
gene_id	symbol	strand	logFC	logCPM	F	PValue	FDR
54218	B3galt4	-	4.0254	5.36992	190.006	9.301e-13	2.37827e-08
54422	Barhl1	-	2.79856	7.06785	171.639	2.69304e-12	3.44305e-08
14172	Fgf18	-	3.14261	6.06526	163.478	4.46258e-12	3.80361e-08
209558	Enpp3	-	4.3339	4.38739	145.927	1.43197e-11	7.94329e-08
14676	Gna15	-	3.34831	5.15266	144.767	1.55324e-11	7.94329e-08
19222	Ptgir	+	3.2255	5.63341	136.925	2.73243e-11	1.1275e-07
16512	Kcnh3	+	2.49081	6.77769	135.281	3.08662e-11	1.1275e-07
12504	Cd4	-	3.87783	4.80721	117.918	1.21662e-10	3.88861e-07
13638	Efna3	-	2.16586	6.81892	115.672	1.47073e-10	4.17851e-07
217124	Ppp1r9b	+	2.46847	6.84386	113.586	1.75896e-10	4.20089e-07
102466785	Mir7005	-	2.72996	5.95378	113.184	1.82122e-10	4.20089e-07
230126	Shb	-	2.27122	6.80414	111.472	2.11478e-10	4.20089e-07
381845	Rnf225	+	3.28481	6.0055	110.132	2.38029e-10	4.20089e-07
434402	Gm5617	+	3.09296	5.48045	109.776	2.45687e-10	4.20089e-07
12931	Crlf1	+	2.27056	6.68541	109.741	2.46435e-10	4.20089e-07
72692	Hnrnpll	-	2.20156	6.66957	107.69	2.96212e-10	4.73384e-07
76220	6530402F18Rik	-	2.43226	6.4175	106.57	3.2791e-10	4.93216e-07
18595	Pdgfra	+	1.96695	7.05967	103.546	4.33429e-10	5.69293e-07
102636368	Gm33454	-	2.63373	5.43153	102.955	4.58072e-10	5.69293e-07
12444	Ccnd2	-	2.54572	5.68429	102.652	4.71298e-10	5.69293e-07
100861480	Gm25018	-	3.16986	4.1837	102.425	4.81456e-10	5.69293e-07
545554	Ankrd34a	+	2.7808	6.14062	102.243	4.8981e-10	5.69293e-07
213956	Fam83f	+	2.58792	6.02877	100.446	5.81013e-10	6.45935e-07
211232	Cpne9	+	2.68964	5.93403	98.8278	6.79055e-10	7.06275e-07
19231	Ptma	+	2.55246	7.68026	98.6552	6.9053e-10	7.06275e-07
15118	Has3	+	2.41325	6.25907	95.3309	9.5806e-10	9.07305e-07
12845	Comp	+	2.30367	6.21981	95.1749	9.7312e-10	9.07305e-07
328365	Zmiz1	+	2.02172	7.19673	94.9398	9.96292e-10	9.07305e-07
70127	Dpf3	-	1.98811	6.74312	94.5745	1.03351e-09	9.07305e-07
66609	Cryzl1	-	3.2099	5.52492	94.2165	1.07145e-09	9.07305e-07
16866	Lhb	+	2.68598	5.71541	93.9561	1.09998e-09	9.07305e-07
98432	Phlpp1	+	2.44662	6.74233	93.2593	1.1805e-09	9.43293e-07
20698	Sphk1	+	2.12885	6.81398	92.4011	1.28857e-09	9.98443e-07
69847	Wnk4	+	2.27113	5.81075	90.6262	1.54771e-09	1.16397e-06
78926	Gas2l1	-	2.48038	6.09529	89.6501	1.71392e-09	1.25214e-06
68107	Cntd1	+	2.75863	4.5389	88.4507	1.94519e-09	1.38162e-06
223646	Naprt	-	2.70481	5.86972	87.3543	2.18643e-09	1.50841e-06
12741	Cldn5	+	2.51306	6.00242	87.0548	2.25786e-09	1.50841e-06
18160	Npr1	-	2.20723	6.42514	86.8802	2.30067e-09	1.50841e-06
170758	Rac3	+	2.39739	6.33093	86.5869	2.37454e-09	1.51792e-06
219140	Spata13	+	2.06971	6.38403	85.468	2.68099e-09	1.67045e-06
14180	Fgf9	+	1.94962	6.68383	85.2559	2.74379e-09	1.67045e-06
20834	Znrf4	-	2.13356	6.32969	84.1646	3.09313e-09	1.83145e-06
239650	Ccdc184	+	2.09853	6.00785	83.78	3.22752e-09	1.83145e-06
100043682	Gm10584	+	2.47489	5.19854	83.6448	3.27625e-09	1.83145e-06
24087	Tll2	-	2.16084	5.89915	83.4202	3.35901e-09	1.83145e-06
104433	Snora62	+	2.69824	4.60314	83.4004	3.36638e-09	1.83145e-06
16599	Klf3	+	1.93762	6.42999	82.2282	3.8378e-09	2.04443e-06
320466	A230103J11Rik	-	2.70289	4.53951	81.0266	4.39637e-09	2.21852e-06
100504412	Kcnmb4os2	+	3.03408	4.82074	80.9792	4.42012e-09	2.21852e-06
104370	Snora68	-	2.93998	3.77718	80.9698	4.42489e-09	2.21852e-06
217219	Fam171a2	-	2.25992	5.90389	80.2221	4.81938e-09	2.36984e-06
18209	Ntn3	-	2.11568	5.98548	78.4355	5.9255e-09	2.85877e-06
21420	Tfap2c	+	1.81674	6.94771	78.2062	6.08633e-09	2.88199e-06
13446	Doc2a	+	2.23961	5.94806	77.9697	6.2572e-09	2.90903e-06
55993	Msh4	-	2.35008	5.6748	77.5068	6.60698e-09	3.00178e-06
11910	Atf3	-	1.78724	6.77522	77.3606	6.72176e-09	3.00178e-06
12904	Crabp2	+	2.13565	5.74256	77.2515	6.80888e-09	3.00178e-06
70730	6330409D20Rik	-	2.76236	5.7517	76.8718	7.12169e-09	3.08647e-06
78903	Wrnip1	+	2.09862	6.47748	75.8629	8.03118e-09	3.39165e-06
58802	Kcnmb4	-	2.41136	5.8814	75.8008	8.09114e-09	3.39165e-06
54485	Dll4	+	2.23823	5.3841	75.456	8.43298e-09	3.47792e-06
546134	Gramd2	+	2.00401	6.12732	74.5611	9.39572e-09	3.81347e-06
320174	A830082K12Rik	+	3.19755	4.19572	74.3014	9.69691e-09	3.87422e-06
73813	Fam83e	+	2.55357	5.37879	73.8548	1.02397e-08	4.02816e-06
73032	Ttc9b	+	2.0422	5.90781	73.1853	1.11163e-08	4.30672e-06
214951	Rhbdl1	-	2.41749	5.69838	73.0088	1.13607e-08	4.33572e-06
12841	Col9a3	+	2.53513	5.13097	72.7868	1.16764e-08	4.34707e-06
20420	Shd	+	2.19801	5.94986	72.6706	1.18455e-08	4.34707e-06
16918	Mycl	+	1.85367	6.36479	72.6332	1.19005e-08	4.34707e-06
56320	Dbn1	-	2.23645	5.8414	72.5091	1.20847e-08	4.35221e-06
16997	Ltbp2	-	2.18825	5.25737	72.2485	1.24822e-08	4.41558e-06
668303	Kif26a	+	2.02247	6.67921	72.1071	1.27038e-08	4.41558e-06
11471	Actl7b	-	2.4133	5.376	72.0598	1.27788e-08	4.41558e-06
19273	Ptpru	-	1.75133	6.86022	71.6454	1.34575e-08	4.5881e-06
18414	Osmr	-	2.43512	5.82595	71.4451	1.37994e-08	4.5964e-06
258703	Olfr402	+	-2.86285	3.39714	71.4209	1.38413e-08	4.5964e-06
27279	Tnfrsf12a	-	2.6325	5.57007	70.8137	1.49403e-08	4.89775e-06
193736	Zbtb12	+	2.34486	6.16658	70.5249	1.54961e-08	5.01563e-06
215445	Rab11fip3	-	1.64106	7.01276	70.1063	1.63416e-08	5.22318e-06
18188	Nrtn	-	2.17533	6.11196	69.708	1.7193e-08	5.42747e-06
27211	Snord35a	-	2.76767	3.72664	68.7652	1.94061e-08	6.00776e-06
16468	Jarid2	+	2.07167	6.68832	68.7274	1.95011e-08	6.00776e-06
107934	Celsr3	+	1.88531	6.83853	68.2935	2.06279e-08	6.27923e-06
170729	Scrt1	-	1.90659	6.40054	67.9843	2.14739e-08	6.45985e-06
338521	Fa2h	-	1.99525	5.7895	67.6436	2.24501e-08	6.67499e-06
100044509	Tgfbr3l	+	2.52367	5.5829	67.4033	2.31675e-08	6.80912e-06
93835	Amn	+	1.90649	6.02752	67.2853	2.35288e-08	6.83673e-06
16502	Kcnc1	+	1.73094	6.81804	67.0601	2.42355e-08	6.92673e-06
17385	Mmp11	-	2.16521	4.98192	67.0148	2.43804e-08	6.92673e-06
14257	Flt4	+	2.0069	5.86598	66.7331	2.53028e-08	7.10982e-06
16010	Igfbp4	+	1.91835	6.17549	66.6059	2.57319e-08	7.15179e-06
104080	Nxph4	-	2.30297	5.6262	66.2904	2.683e-08	7.37682e-06
319565	Syne2	+	1.84539	6.48565	65.9396	2.81116e-08	7.64216e-06
73016	Kremen2	-	2.24223	5.61181	65.8649	2.83929e-08	7.64216e-06
18577	Pde4a	+	2.01937	6.24791	65.6221	2.93284e-08	7.81175e-06
70031	Cmtm8	-	1.92512	5.97986	65.4759	2.99083e-08	7.86887e-06
66993	Smarcd3	-	1.97653	5.97351	65.4137	3.01584e-08	7.86887e-06
100302601	Snord83b	-	2.42003	4.36677	65.2912	3.06582e-08	7.9185e-06
100129	Gpr153	+	1.9861	6.08655	65.0309	3.17502e-08	8.11852e-06
114479	Slc5a5	-	2.23911	6.05847	64.946	3.21152e-08	8.13055e-06
27762	Vwa7	+	2.20435	5.6614	64.7794	3.28455e-08	8.16394e-06
100216534	Snord96a	+	2.95959	3.82427	64.7509	3.29718e-08	8.16394e-06
73174	Tbkbp1	-	2.03216	6.62356	64.6988	3.32049e-08	8.16394e-06
22342	Lin7b	-	2.01044	5.8686	64.5273	3.39842e-08	8.1787e-06
229599	Ciart	-	2.358	5.93081	64.4899	3.41571e-08	8.1787e-06
20350	Sema3f	-	1.58999	6.95692	64.4753	3.42245e-08	8.1787e-06
13115	Cyp27b1	+	2.05767	5.75678	64.2231	3.54163e-08	8.38514e-06
22226	Ucn	-	1.89512	6.11545	63.5076	3.90488e-08	9.16034e-06
18193	Nsd1	+	1.92238	6.29882	63.152	4.10034e-08	9.53142e-06
77521	Mtus2	+	1.84864	6.64584	62.8509	4.27414e-08	9.64907e-06
76498	Paqr4	-	1.77941	6.36421	62.7712	4.32144e-08	9.64907e-06
20289	Scx	+	2.33144	6.09031	62.7584	4.32911e-08	9.64907e-06
21887	Tle3	+	1.8654	7.04234	62.6978	4.36552e-08	9.64907e-06
170483	Grin3b	+	2.47323	5.40159	62.6698	4.38248e-08	9.64907e-06
69640	Fam83g	+	1.87089	6.15451	62.5742	4.4409e-08	9.64907e-06
14077	Fabp3	+	2.01884	5.92304	62.5606	4.44928e-08	9.64907e-06
108068	Grm2	-	2.02038	5.29764	62.5548	4.45283e-08	9.64907e-06
102632943	Gm30889	+	2.21723	5.00502	62.4597	4.51197e-08	9.69505e-06
228787	Xkr7	+	2.04443	5.77832	62.3301	4.59388e-08	9.78878e-06
319477	Insyn1	+	1.94258	6.30088	62.1157	4.73295e-08	9.9244e-06
243897	Ggn	+	2.00262	5.93387	62.0963	4.74575e-08	9.9244e-06
53418	B4galt2	-	2.51513	5.30043	62.0538	4.77396e-08	9.9244e-06
102465583	Mir3547	-	2.21007	5.86238	61.863	4.90284e-08	1.00345e-05
384185	Arl9	+	2.72937	4.85404	61.8135	4.93684e-08	1.00345e-05
53860	Septin9	+	1.56601	7.43426	61.8022	4.94467e-08	1.00345e-05
73102	Slc22a23	-	1.74835	6.47053	61.7311	4.99412e-08	1.00551e-05
14428	Galr2	+	2.06643	5.62593	61.441	5.20141e-08	1.03906e-05
68232	1700120K04Rik	-	2.47632	5.39484	61.3154	5.29406e-08	1.04728e-05
68750	Rreb1	+	1.4771	7.29057	61.2747	5.32445e-08	1.04728e-05
101202684	Uchl1os	-	2.24547	5.17953	61.0194	5.51952e-08	1.07485e-05
81877	Tnxb	+	1.97577	6.58375	60.9302	5.58951e-08	1.07485e-05
109095	Rbm15b	-	1.55871	7.05108	60.9286	5.59075e-08	1.07485e-05
20353	Sema4c	-	1.79951	6.61576	60.8738	5.6342e-08	1.07512e-05
622408	Mcidas	+	2.14171	5.83585	60.7182	5.75965e-08	1.09092e-05
84004	Mcam	+	2.16414	5.34277	60.6337	5.8291e-08	1.09596e-05
192663	Abcg4	-	2.13857	5.73576	60.5075	5.93446e-08	1.10363e-05
109202	A930024E05Rik	+	3.4754	4.47163	60.4817	5.95621e-08	1.10363e-05
116810	Foxn4	-	1.86531	5.80766	60.302	6.1104e-08	1.12405e-05
102465549	Mir6910	+	2.1027	5.66528	59.9896	6.38887e-08	1.16688e-05
22409	Wnt10a	+	2.35655	5.5921	59.543	6.81119e-08	1.23519e-05
17388	Mmp15	+	1.85559	6.4267	59.474	6.87912e-08	1.23873e-05
17534	Mrc2	+	2.22163	5.7666	59.2497	7.10494e-08	1.27044e-05
72190	2510009E07Rik	-	2.32068	6.36359	59.004	7.36173e-08	1.30141e-05
102466217	Mir7033	-	2.94467	4.81263	58.9567	7.41221e-08	1.30141e-05
77558	9330179D12Rik	+	1.99566	5.02748	58.9387	7.43164e-08	1.30141e-05
229474	Fhdc1	-	1.87397	6.43486	58.8771	7.49817e-08	1.30141e-05
50529	Mrps7	+	2.54936	6.11666	58.8455	7.53258e-08	1.30141e-05
14807	Grik3	+	1.84978	6.56298	58.7889	7.59467e-08	1.30333e-05
102466771	Mir6948	-	2.56927	5.13477	58.5895	7.81787e-08	1.31662e-05
20681	Sox8	-	1.94107	5.47637	58.5819	7.82651e-08	1.31662e-05
19132	Prph	+	1.77802	6.13477	58.5818	7.8266e-08	1.31662e-05
104079	Nxph3	-	1.71213	6.41004	58.3772	8.06326e-08	1.34757e-05
100526475	Mir3076	+	2.65514	5.27466	58.2993	8.1555e-08	1.35116e-05
330814	Adgrl1	+	2.02207	6.18862	58.27	8.19042e-08	1.35116e-05
15417	Hoxb9	+	1.73051	6.26932	58.0004	8.51974e-08	1.39647e-05
16491	Kcna3	+	1.86001	6.31871	57.9151	8.62695e-08	1.40504e-05
17910	Myo15	+	2.54033	4.61425	57.7288	8.86617e-08	1.43486e-05
11423	Ache	+	1.81089	6.13864	57.5841	9.05703e-08	1.45653e-05
16917	Lmx1b	-	2.06395	6.19033	57.2105	9.57046e-08	1.52948e-05
22761	Zfpm1	+	1.56269	6.97961	57.1371	9.675e-08	1.53658e-05
83603	Elovl4	-	1.75781	6.15678	57.0005	9.87295e-08	1.54948e-05
246086	Onecut3	+	1.70416	6.41655	56.9974	9.87739e-08	1.54948e-05
102634900	Gm16685	+	2.95087	3.31812	56.764	1.0226e-07	1.59439e-05
12142	Prdm1	-	1.85611	6.11333	56.6786	1.03568e-07	1.60051e-05
66515	Cul7	+	1.90701	6.22377	56.6568	1.03905e-07	1.60051e-05
22255	Uncx	+	1.8868	5.99581	56.5216	1.06021e-07	1.62332e-05
77411	Esrp2	-	2.01517	6.26983	56.4031	1.07914e-07	1.64248e-05
16848	Lfng	+	1.63347	6.49859	56.319	1.0928e-07	1.64844e-05
12672	Chrm4	+	1.96126	6.44912	56.2801	1.09918e-07	1.64844e-05
56325	Abcb9	-	1.87489	5.75779	56.2606	1.10239e-07	1.64844e-05
387188	Mir193a	+	1.75176	6.51447	56.0463	1.13841e-07	1.68781e-05
18030	Nfil3	-	1.75634	6.85287	55.9909	1.14791e-07	1.68781e-05
11515	Adcy9	-	1.59672	6.51377	55.9873	1.14853e-07	1.68781e-05
100316739	Mir1224	+	2.44016	5.00838	55.9324	1.15805e-07	1.69208e-05
22784	Slc30a3	-	1.67669	6.74862	55.8376	1.1747e-07	1.70665e-05
68039	Nmb	-	2.50705	5.21972	55.7178	1.1961e-07	1.72792e-05
69894	Fam241b	-	1.86385	5.72253	55.5914	1.21912e-07	1.75113e-05
104010	Cdh22	-	1.95775	6.42828	55.5549	1.22586e-07	1.75113e-05
218630	Ccno	+	1.5938	6.65972	55.495	1.23703e-07	1.75208e-05
214359	Tmem51	-	2.06776	4.82875	55.4779	1.24023e-07	1.75208e-05
54601	Foxo4	+	1.91805	5.02951	55.3148	1.27124e-07	1.78351e-05
232946	Bloc1s3	-	2.8583	6.13823	55.2879	1.27643e-07	1.78351e-05
100217420	Snora81	+	2.10536	4.389	55.1705	1.29937e-07	1.79579e-05
99031	Osbpl6	+	1.57031	6.65238	55.1536	1.30273e-07	1.79579e-05
68957	Paqr6	+	2.03471	5.56408	55.1335	1.3067e-07	1.79579e-05
71918	Zcchc24	-	1.823	5.85915	55.1003	1.31331e-07	1.79579e-05
382571	Kcnf1	-	1.8303	5.84356	54.9669	1.34024e-07	1.81615e-05
432855	Zfhx2os	+	1.96073	5.76828	54.9563	1.3424e-07	1.81615e-05
78408	Fam131a	+	1.71488	6.00812	54.5127	1.43652e-07	1.9239e-05
100504267	Trp53cor1	-	1.9504	5.26217	54.5101	1.43709e-07	1.9239e-05
100302600	Snord43	-	2.94075	4.32951	54.3571	1.47119e-07	1.95483e-05
331474	Rtl5	-	2.13831	4.97011	54.3381	1.47549e-07	1.95483e-05
20442	St3gal1	-	1.6825	6.36872	54.2832	1.488e-07	1.96125e-05
76905	Lrg1	-	1.74048	5.944	54.1578	1.51696e-07	1.98917e-05
224530	Acat3	-	2.06922	4.77604	53.9914	1.55635e-07	2.0304e-05
387135	Mir18	+	3.4151	3.62546	53.8203	1.59802e-07	2.07419e-05
383787	Ankrd63	-	1.77118	6.59213	53.7099	1.62554e-07	2.09329e-05
15414	Hoxb6	+	2.5244	5.87844	53.6958	1.62912e-07	2.09329e-05
94214	Spock2	+	1.93159	6.06579	53.6448	1.64202e-07	2.09932e-05
114483369	Mir9b-3	-	1.97165	4.97367	53.5927	1.65533e-07	2.10581e-05
16008	Igfbp2	+	1.73885	6.12428	53.421	1.70004e-07	2.15198e-05
53624	Cldn7	+	1.94251	6.30336	53.1821	1.76445e-07	2.22252e-05
21961	Tns1	-	1.81555	5.59641	53.1216	1.78119e-07	2.2326e-05
735264	Mir671	+	2.06015	5.96493	53.0017	1.81484e-07	2.26368e-05
68929	Mospd3	-	1.90236	6.19069	52.9295	1.83546e-07	2.27829e-05
100087	Kti12	+	1.9849	6.08792	52.8684	1.8531e-07	2.28907e-05
72500	Ier5l	-	1.51667	6.89632	52.7962	1.87417e-07	2.30397e-05
98970	Fibcd1	-	1.75764	6.20378	52.4027	1.99371e-07	2.40322e-05
20370	Sez6	+	1.87568	6.03486	52.399	1.99485e-07	2.40322e-05
238330	Irf2bpl	-	1.5034	6.81742	52.39	1.99768e-07	2.40322e-05
386655	Eid2	+	1.59619	6.43696	52.3584	2.00765e-07	2.40322e-05
104582	Rprml	+	1.68529	5.98141	52.3561	2.0084e-07	2.40322e-05
93686	Rbfox2	-	1.44507	6.96815	52.3469	2.0113e-07	2.40322e-05
115487454	Gm51803	+	1.60658	6.64949	52.2752	2.0342e-07	2.41927e-05
100463519	BB283400	+	1.80584	6.03216	52.2186	2.05244e-07	2.42334e-05
216166	Plk5	+	1.63851	6.21262	52.2059	2.05657e-07	2.42334e-05
100628599	Mir5130	-	1.60351	6.89849	52.1102	2.0879e-07	2.44897e-05
102465624	Mir7031	-	2.74288	4.96284	52.0227	2.11701e-07	2.45826e-05
230752	Eva1b	+	1.97372	6.3149	52.0029	2.12367e-07	2.45826e-05
12484	Cd24a	+	1.85338	6.7732	51.9772	2.13233e-07	2.45826e-05
75599	Pcdh1	-	1.60647	6.31695	51.9714	2.13428e-07	2.45826e-05
12895	Cpt1b	-	2.36302	5.47694	51.8985	2.15911e-07	2.47571e-05
18750	Prkca	-	1.66882	6.20727	51.7581	2.20776e-07	2.5202e-05
78335	2810030D12Rik	+	2.96579	3.25794	51.7011	2.22786e-07	2.53184e-05
22352	Vim	+	1.72809	5.92681	51.5605	2.2783e-07	2.57771e-05
102465561	Mir6930	-	2.8916	5.03165	51.4485	2.31937e-07	2.61261e-05
110637	Grik4	-	1.7096	6.12093	51.3359	2.36145e-07	2.64834e-05
432479	4930404N11Rik	-	1.85227	5.89547	51.223	2.40448e-07	2.68483e-05
432466	Gm5424	+	2.16594	4.3972	51.1538	2.43127e-07	2.70294e-05
22414	Wnt2b	-	1.70147	6.04717	51.0749	2.46222e-07	2.72549e-05
387178	Mir183	-	2.19812	4.13288	50.9483	2.51279e-07	2.75883e-05
100217417	Snora34	-	2.9675	4.20768	50.9455	2.51391e-07	2.75883e-05
100303738	D030025P21Rik	+	1.96833	5.34674	50.9118	2.52758e-07	2.76198e-05
723897	Mir33	+	2.48378	5.63744	50.7523	2.59331e-07	2.82174e-05
22113	Phlda2	-	1.69808	5.96759	50.6423	2.63972e-07	2.86007e-05
78908	Igsf3	+	1.81774	6.13789	50.4664	2.71582e-07	2.92078e-05
74253	Klrg2	-	1.63383	6.26082	50.4601	2.7186e-07	2.92078e-05
75482	Hspb9	+	2.49627	5.13538	50.3454	2.76952e-07	2.96304e-05
269878	Megf8	+	1.5955	6.37554	50.2535	2.81111e-07	2.99501e-05
102465566	Mir6939	-	2.90339	5.05847	50.0184	2.92059e-07	3.09873e-05
22416	Wnt3a	-	1.53665	6.42245	49.6904	3.08112e-07	3.24668e-05
73748	Gadl1	+	1.97349	4.39515	49.6778	3.08747e-07	3.24668e-05
14422	B4galnt2	-	1.67803	5.86853	49.6568	3.09813e-07	3.24668e-05
100504446	Prr22	+	2.06432	5.90873	49.5967	3.12874e-07	3.26539e-05
17927	Myod1	+	1.59439	6.11488	49.5259	3.16523e-07	3.29004e-05
16336	Insl3	+	1.68598	5.84766	49.4055	3.22837e-07	3.34208e-05
13614	Edn1	+	1.77352	5.5574	49.1135	3.38723e-07	3.48964e-05
208990	Npb	+	1.7346	5.53924	49.0939	3.39821e-07	3.48964e-05
12739	Cldn3	+	1.65181	6.25278	49.0582	3.41828e-07	3.49411e-05
434341	Nlrc5	+	2.22637	4.61289	49.0377	3.42988e-07	3.49411e-05
81004	Tbl1xr1	+	1.55809	6.57771	48.9594	3.4745e-07	3.52552e-05
20741	Sptb	-	1.6668	6.1151	48.8135	3.55934e-07	3.58617e-05
373864	Col27a1	+	1.57176	6.45452	48.792	3.57205e-07	3.58617e-05
272359	Irf2bp1	+	1.46685	6.74482	48.7847	3.57635e-07	3.58617e-05
26386	Hsf4	+	1.76583	6.65764	48.7223	3.61351e-07	3.60928e-05
550619	Arid3c	-	1.89548	5.49139	48.6275	3.67078e-07	3.63859e-05
22268	Upk1b	-	2.0111	4.33705	48.6267	3.67132e-07	3.63859e-05
15413	Hoxb5	+	2.17146	6.15008	48.5934	3.69166e-07	3.64462e-05
18426	Ovol1	-	1.57564	6.46722	48.4643	3.7717e-07	3.70932e-05
13388	Dll1	-	1.51481	6.58167	48.3764	3.82731e-07	3.7422e-05
225913	Tkfc	-	2.00669	4.58823	48.3653	3.8344e-07	3.7422e-05
66259	Camk2n1	+	1.54889	6.44049	48.2934	3.88063e-07	3.77292e-05
238331	Zdhhc22	-	1.70099	5.94934	48.2379	3.91676e-07	3.79362e-05
20670	Sox15	+	2.09817	5.53859	48.1797	3.95497e-07	3.81618e-05
353155	Gjd3	-	1.62122	6.39112	48.0198	4.06221e-07	3.90492e-05
16949	Loxl1	-	1.55095	6.35899	47.8374	4.18833e-07	4.01107e-05
723904	Mir219a-2	-	3.1632	5.17744	47.778	4.23037e-07	4.03621e-05
17387	Mmp14	+	1.86754	5.96004	47.7104	4.27867e-07	4.06713e-05
72599	Pdia5	-	2.30872	5.72772	47.6598	4.31529e-07	4.08674e-05
22003	Tpm1	-	1.39697	6.92011	47.5428	4.40118e-07	4.1527e-05
102465196	Mir6376	-	2.28329	5.25129	47.5116	4.42435e-07	4.15582e-05
433004	B830017H08Rik	+	1.66036	6.24502	47.4947	4.43699e-07	4.15582e-05
12667	Chrd	+	1.90085	5.42668	47.4654	4.45897e-07	4.16116e-05
15416	Hoxb8	+	1.74446	5.61539	47.4213	4.49236e-07	4.17708e-05
66180	P3h4	-	1.9121	6.02237	47.3224	4.56805e-07	4.23207e-05
50931	Il27ra	-	1.80611	5.56491	47.0954	4.74716e-07	4.37961e-05
20266	Scn1b	-	1.8099	5.97417	47.0569	4.77824e-07	4.37961e-05
101100	Ttll3	+	2.10647	6.17822	47.0564	4.77869e-07	4.37961e-05
235047	Zfp809	+	1.93051	4.66416	47	4.82463e-07	4.40592e-05
76785	2410124H12Rik	+	1.80264	5.29824	46.854	4.94598e-07	4.49033e-05
18292	Sebox	+	2.03354	4.94497	46.8467	4.95218e-07	4.49033e-05
13082	Cyp26a1	+	1.59882	6.50379	46.7106	5.06837e-07	4.56567e-05
117148	Necab2	+	1.76101	6.31642	46.7076	5.07098e-07	4.56567e-05
102465661	Mir7090	+	2.78051	4.77544	46.6443	5.12605e-07	4.59906e-05
100217454	Snord37	+	1.77922	5.71309	46.531	5.22635e-07	4.65831e-05
15565	Htr6	-	1.49751	6.44641	46.5286	5.22853e-07	4.65831e-05
67122	Nrarp	+	1.44369	6.77646	46.2961	5.44103e-07	4.81198e-05
20464	Sim1	+	1.66902	6.38504	46.2878	5.44876e-07	4.81198e-05
100217468	Snord45b	-	2.4031	3.71643	46.236	5.49755e-07	4.81198e-05
20481	Ski	-	1.55509	6.97499	46.2291	5.50404e-07	4.81198e-05
22421	Wnt7a	-	1.54862	6.15639	46.2235	5.50936e-07	4.81198e-05
54712	Plxnc1	-	1.37285	6.82186	46.2186	5.51393e-07	4.81198e-05
321019	Gpr183	-	2.51046	4.44047	46.1001	5.62751e-07	4.8944e-05
20319	Sfrp2	+	1.60148	6.3097	46.0094	5.71612e-07	4.95462e-05
16520	Kcnj4	-	1.53951	6.21469	45.8949	5.83021e-07	5.03644e-05
12291	Cacna1g	-	1.50039	6.33321	45.8717	5.85366e-07	5.03967e-05
217328	Myo15b	+	1.47114	6.38636	45.8516	5.87397e-07	5.04018e-05
230936	Phf13	-	1.60403	7.2353	45.6664	6.06536e-07	5.17144e-05
723925	Mir106b	-	2.65316	4.58519	45.6615	6.07047e-07	5.17144e-05
102466207	Mir6911	+	2.71203	5.60059	45.6452	6.08761e-07	5.17144e-05
12286	Cacna1a	+	1.58059	6.18928	45.6187	6.11572e-07	5.17811e-05
216456	Gls2	+	1.88752	6.03646	45.5261	6.21478e-07	5.24461e-05
21356	Tapbp	+	1.79917	5.62911	45.2949	6.46983e-07	5.4419e-05
69363	Spaca4	-	1.95385	5.7562	45.2292	6.54431e-07	5.48649e-05
20665	Sox10	-	1.81029	5.53636	45.2037	6.57345e-07	5.49291e-05
11536	Gpr182	-	1.79268	5.39298	45.124	6.66564e-07	5.5518e-05
14559	Gdf1	+	1.56639	6.59112	45.0949	6.69961e-07	5.5594e-05
723926	Mir25	-	2.50719	4.1424	45.079	6.71824e-07	5.5594e-05
381373	Sp9	+	1.47041	6.83483	45.0292	6.77696e-07	5.5899e-05
18844	Plxna1	-	1.54835	6.57349	44.9847	6.82996e-07	5.6155e-05
234723	Txnl4b	+	1.9495	4.51387	44.9617	6.85759e-07	5.62014e-05
216867	Slc16a11	+	1.64877	6.18632	44.9428	6.88024e-07	5.62069e-05
57260	Ltb4r2	+	1.76505	5.97511	44.8864	6.94859e-07	5.65845e-05
83434	Rsph6a	+	2.01625	5.44498	44.7402	7.12925e-07	5.78714e-05
12480	Cd1d2	+	1.95164	4.26549	44.6319	7.26629e-07	5.87972e-05
54612	Sfrp5	-	1.52172	6.11407	44.4913	7.44854e-07	6.00818e-05
26568	Slc27a3	-	2.21496	5.97257	44.3246	7.67112e-07	6.16826e-05
227618	Lrrc26	+	1.91526	4.79676	44.2729	7.74158e-07	6.1974e-05
102466800	Mir7072	+	1.95699	4.55754	44.2625	7.75583e-07	6.1974e-05
68469	Sox6os	+	1.80931	5.65057	44.242	7.78409e-07	6.2006e-05
545192	Baiap3	-	1.79628	5.51478	44.1647	7.89143e-07	6.26658e-05
69372	Mocs3	+	1.5982	6.60787	44.1421	7.92312e-07	6.27227e-05
208151	Tmem132b	+	1.52763	6.25623	44.1144	7.96209e-07	6.28366e-05
216795	Wnt9a	+	1.50558	6.49421	44.0826	8.00717e-07	6.2998e-05
387219	Mir26b	+	2.00532	5.31136	43.9832	8.14973e-07	6.39228e-05
235402	Lingo1	-	1.30101	7.17838	43.9325	8.2235e-07	6.43042e-05
241118	Asic4	+	1.63162	5.58035	43.9149	8.24926e-07	6.4309e-05
102465968	Mir6537	-	2.7239	5.33791	43.6627	8.62868e-07	6.70624e-05
12686	Elovl3	+	1.67472	5.24258	43.6436	8.65816e-07	6.70876e-05
329375	Cfap77	-	2.18269	5.65571	43.6162	8.7006e-07	6.72128e-05
85305	Kars	-	2.77644	4.22338	43.5742	8.76626e-07	6.75161e-05
234683	Elmo3	+	2.11395	5.02039	43.5247	8.84417e-07	6.77352e-05
387199	Mir203	+	1.83583	5.13481	43.5225	8.84769e-07	6.77352e-05
67329	1700018L02Rik	+	2.01933	4.73277	43.4904	8.89879e-07	6.7923e-05
381347	4930412O13Rik	+	1.63048	5.94107	43.4122	9.02435e-07	6.84683e-05
234836	Il17c	+	1.71419	5.53058	43.4033	9.0387e-07	6.84683e-05
20476	Six6	+	1.58662	5.97543	43.396	9.05056e-07	6.84683e-05
22064	Trpc2	+	2.23404	5.39194	43.3637	9.10313e-07	6.86628e-05
226470	Zbtb41	+	1.8426	6.09725	43.2761	9.24737e-07	6.93e-05
382639	Zbtb42	+	1.50306	6.81046	43.2714	9.25532e-07	6.93e-05
12297	Cacnb3	+	1.41121	6.68678	43.2632	9.26891e-07	6.93e-05
12700	Cish	+	1.78253	5.27048	43.192	9.38827e-07	6.99878e-05
232984	B3gnt8	+	1.7257	5.823	43.1571	9.44748e-07	7.02112e-05
271813	Agbl2	+	1.98324	5.44762	43.142	9.47316e-07	7.02112e-05
21858	Timp2	-	1.65257	5.91663	43.0583	9.61708e-07	7.10719e-05
56177	Olfm1	+	1.32844	6.7525	43.0369	9.65435e-07	7.11417e-05
14240	Foxb2	-	1.54378	6.53811	42.9777	9.75803e-07	7.16991e-05
72215	1700001P01Rik	-	1.69087	5.22491	42.9016	9.89297e-07	7.21667e-05
14725	Lrp2	-	1.64367	6.09405	42.8987	9.89823e-07	7.21667e-05
102466801	Mir7077	+	2.47502	5.48197	42.8845	9.92371e-07	7.21667e-05
74443	P4htm	-	1.81953	5.85	42.8784	9.93457e-07	7.21667e-05
102465542	Mir6900	-	3.33517	4.46963	42.798	1.00801e-06	7.28895e-05
215001	Wfikkn1	-	2.40145	4.8955	42.792	1.00911e-06	7.28895e-05
225875	Lrfn4	-	1.61753	6.44605	42.6958	1.02685e-06	7.37557e-05
108760	Galnt16	+	1.53283	6.32596	42.6957	1.02687e-06	7.37557e-05
21679	Tead4	-	1.56766	5.98878	42.639	1.03749e-06	7.39145e-05
225870	Rin1	+	1.82348	5.42393	42.6358	1.0381e-06	7.39145e-05
18159	Nppc	-	1.56895	5.94803	42.6329	1.03863e-06	7.39145e-05
445267	Nphs1os	-	1.57461	5.63235	42.6223	1.04064e-06	7.39145e-05
12643	Chad	+	1.95274	5.81104	42.5576	1.05293e-06	7.45802e-05
100504112	Ccer2	+	1.79077	5.31804	42.5197	1.06021e-06	7.46801e-05
54357	Epb41l4b	-	1.45314	6.46081	42.5073	1.06262e-06	7.46801e-05
545622	Ptpn3	-	1.42419	6.48811	42.5047	1.0631e-06	7.46801e-05
23805	Apc2	+	1.38705	6.67049	42.4674	1.07034e-06	7.49826e-05
224912	Crb3	+	1.79488	5.55364	42.2264	1.11841e-06	7.81362e-05
232974	Erfl	-	1.50527	5.89561	42.1258	1.13917e-06	7.93695e-05
19981	Rpl37a	+	1.82113	5.78235	42.091	1.14644e-06	7.94703e-05
232685	Lncpint	-	2.06397	6.44095	42.0892	1.14683e-06	7.94703e-05
15206	Hes2	+	1.43781	6.4601	42.0459	1.15595e-06	7.98857e-05
18260	Ocln	-	1.47997	6.41787	41.9653	1.17315e-06	8.08556e-05
22348	Slc32a1	+	1.7458	5.66163	41.9308	1.1806e-06	8.09258e-05
64337	Gng13	+	1.7261	5.67543	41.9042	1.18639e-06	8.09258e-05
93898	Cers1	+	1.65679	5.15529	41.8987	1.18759e-06	8.09258e-05
328643	Vwa5b2	+	1.7567	4.83154	41.8952	1.18834e-06	8.09258e-05
100217453	Snord16a	+	2.24302	4.60228	41.8877	1.18999e-06	8.09258e-05
110351	Rap1gap	+	1.22149	7.31331	41.8229	1.20424e-06	8.16772e-05
72269	Cda	-	1.68278	4.79072	41.765	1.21712e-06	8.23328e-05
102465557	Mir6925	+	2.35732	5.22946	41.7202	1.2272e-06	8.27954e-05
12032	Bcan	-	1.50735	5.99995	41.6789	1.23657e-06	8.32083e-05
19340	Rab3d	-	1.99183	4.75803	41.6352	1.24657e-06	8.36608e-05
16324	Inhbb	-	1.99915	6.04311	41.4387	1.29261e-06	8.64058e-05
240023	Pnldc1	-	2.35264	5.27634	41.432	1.29423e-06	8.64058e-05
16869	Lhx1	-	1.81909	5.63567	41.305	1.32502e-06	8.82315e-05
12709	Ckb	-	1.8808	6.51438	41.2522	1.33805e-06	8.88673e-05
81840	Sorcs2	-	1.48145	6.14357	41.2332	1.34278e-06	8.89505e-05
13017	Ctbp2	-	1.14664	7.57609	41.2136	1.34766e-06	8.90432e-05
13656	Egr4	-	1.53874	6.67364	41.0914	1.37861e-06	9.08535e-05
29873	Cspg5	+	2.2618	5.94831	40.9818	1.40702e-06	9.24873e-05
210106	Tent4a	-	1.77287	6.92143	40.9645	1.41156e-06	9.25479e-05
83395	Sp6	+	1.46013	6.42346	40.9304	1.42056e-06	9.28992e-05
68709	Cilp2	-	1.4972	6.47811	40.8547	1.44077e-06	9.39809e-05
75689	Higd1b	+	1.92518	4.93882	40.8159	1.45123e-06	9.44221e-05
13190	Dct	-	1.61838	5.21819	40.7273	1.47547e-06	9.56326e-05
14464	Gata5	-	1.50425	5.92323	40.7206	1.47731e-06	9.56326e-05
216441	Slc26a10	-	1.58687	5.66912	40.6958	1.48419e-06	9.58353e-05
15444	Hpca	-	1.42943	6.25168	40.6749	1.49001e-06	9.59687e-05
100316712	Mir1966	+	2.37396	5.95964	40.6332	1.50169e-06	9.64782e-05
260297	Prrt1	+	1.75953	5.12679	40.6023	1.51039e-06	9.65979e-05
235415	Cplx3	-	1.59575	5.34856	40.5998	1.51111e-06	9.65979e-05
235611	Plxnb1	+	1.64476	5.93863	40.4987	1.54005e-06	9.82023e-05
75467	Stpg4	-	2.06153	5.26727	40.291	1.60137e-06	0.000101858
66569	Gdpd1	-	1.67465	5.79164	40.1735	1.63724e-06	0.000103882
229003	Helz2	-	1.76057	5.14209	40.1276	1.6515e-06	0.000104527
13389	Dll3	-	1.55722	5.72261	40.0425	1.67826e-06	0.000105958
11459	Acta1	-	1.61416	5.48498	40.0047	1.69031e-06	0.000106456
102465625	Mir7032	+	1.93173	5.77884	39.9733	1.7004e-06	0.000106829
320749	D630041G03Rik	-	1.49862	5.95852	39.9599	1.70471e-06	0.000106837
11603	Agrn	-	1.31911	6.67693	39.6918	1.7937e-06	0.000112139
74644	4930426D05Rik	+	1.59953	5.63527	39.5396	1.84644e-06	0.000114949
78248	Armcx1	+	1.95914	3.8125	39.5267	1.85099e-06	0.000114949
68233	Fam229a	+	1.86549	5.46344	39.5129	1.85587e-06	0.000114949
631145	Fam90a1b	-	2.16692	4.29471	39.5108	1.85662e-06	0.000114949
12123	Hrk	+	1.85106	6.02812	39.4532	1.87714e-06	0.000115938
269610	Chd5	+	1.94938	6.04375	39.3609	1.91055e-06	0.000117718
15051	H2-T9	-	1.78234	4.14029	39.2848	1.93855e-06	0.000119156
76183	Celf6	+	1.37584	6.36464	39.2655	1.94575e-06	0.000119311
71137	Rfx4	+	1.33618	6.75385	39.2389	1.95568e-06	0.000119422
100217428	Snord57	+	1.9237	4.28179	39.2357	1.95689e-06	0.000119422
67339	1700066J03Rik	+	1.67367	5.24734	39.1371	1.99426e-06	0.000121207
68222	Fam166a	+	2.18267	4.11609	39.1335	1.99563e-06	0.000121207
14154	Fem1a	+	1.4395	6.83054	39.097	2.00966e-06	0.00012177
434353	A330074K22Rik	-	2.07058	6.44657	39.0461	2.02939e-06	0.000122675
237397	C2cd4c	-	1.49965	6.16092	39.0322	2.03482e-06	0.000122713
11541	Adora2b	+	1.43473	6.29462	39.0183	2.04026e-06	0.000122752
67912	1600012H06Rik	+	1.88675	5.30707	38.8555	2.10525e-06	0.000126364
107448	Unc5a	+	1.43524	6.30467	38.7977	2.12888e-06	0.000127483
109349	Fam163b	-	1.68743	5.38767	38.7695	2.14047e-06	0.000127878
66836	Tmem223	+	2.6449	5.17736	38.7349	2.15484e-06	0.000128436
22420	Wnt6	+	1.49969	6.20505	38.6291	2.19937e-06	0.000130786
13491	Drd4	+	1.55454	5.91163	38.5839	2.21872e-06	0.000131333
100036523	Gm16982	-	2.14752	5.31387	38.5836	2.21884e-06	0.000131333
237847	Rtn4rl1	+	1.4655	6.50421	38.5708	2.22434e-06	0.000131354
19296	Pvt1	+	1.47762	5.91826	38.5422	2.23673e-06	0.000131782
237403	Lingo3	-	1.5825	6.02853	38.5074	2.25188e-06	0.000132369
246104	Rhbdl3	+	1.40902	6.27052	38.478	2.26475e-06	0.00013282
102465627	Mir7036	-	1.93337	5.2946	38.4402	2.28143e-06	0.000133493
76566	Rflnb	-	1.42447	6.0123	38.4052	2.29697e-06	0.000134095
231602	P2rx2	-	1.59983	5.68719	38.3716	2.31202e-06	0.000134532
228598	Ebf4	+	1.4128	6.33133	38.365	2.31498e-06	0.000134532
16500	Kcnb1	-	1.38281	6.57385	38.3062	2.34163e-06	0.000135772
100861531	Rn45s	+	0.372814	12.3698	38.2276	2.37777e-06	0.000137482
20409	Ostf1	-	1.87256	5.44517	38.2187	2.38187e-06	0.000137482
13654	Egr2	+	1.22267	6.98761	38.1804	2.39972e-06	0.0001382
212632	Iffo2	+	1.20625	7.05515	38.1515	2.4133e-06	0.000138366
17242	Mdk	-	1.675	5.75268	38.1512	2.41342e-06	0.000138366
217721	Flvcr2	+	1.56014	5.79511	38.1009	2.43727e-06	0.000139284
101694	Mir9-3hg	+	1.26399	6.78133	38.0944	2.44033e-06	0.000139284
17536	Meis2	-	1.43541	6.05122	38.0482	2.46249e-06	0.000139458
102465997	Mir8119	-	1.62423	4.98389	38.047	2.46304e-06	0.000139458
15519	Hsp90aa1	-	1.37887	6.68819	38.0433	2.46485e-06	0.000139458
64706	Scube1	-	1.46859	6.21849	38.0425	2.4652e-06	0.000139458
102466776	Mir6966	+	1.8583	5.32819	38.0186	2.47675e-06	0.000139676
77058	Ccdc183	-	1.68081	5.41211	38.012	2.47997e-06	0.000139676
14724	Gp1bb	-	1.4676	6.37252	37.9753	2.49782e-06	0.000140372
12836	Col7a1	+	1.67173	5.29473	37.9593	2.50567e-06	0.000140504
77583	Notum	-	1.28562	6.76017	37.9246	2.52275e-06	0.000141152
68874	Klhdc9	-	1.64356	5.86133	37.8624	2.55368e-06	0.000142571
16872	Lhx4	-	1.38298	6.50116	37.7687	2.60109e-06	0.000144902
212539	Gm266	-	1.36847	6.35597	37.701	2.6359e-06	0.000146522
14463	Gata4	-	1.42927	6.14694	37.6665	2.65385e-06	0.000146898
27220	Cartpt	-	1.66998	5.69545	37.6659	2.65416e-06	0.000146898
20271	Scn5a	-	1.24214	6.77385	37.5414	2.72007e-06	0.000149933
71149	Tex52	+	2.32296	4.9075	37.5401	2.72073e-06	0.000149933
67112	Fgf22	+	1.896	5.44262	37.4744	2.75622e-06	0.000151563
100217427	Snord52	-	1.83418	4.16816	37.3981	2.79809e-06	0.000153535
218885	Oxnad1	+	1.97159	4.53051	37.3843	2.80572e-06	0.000153623
99152	Anapc2	+	1.60325	5.43082	37.3274	2.83747e-06	0.00015503
216856	Nlgn2	-	1.51975	6.25209	37.2983	2.85388e-06	0.000155594
29857	Mapk12	-	1.78741	5.65581	37.2824	2.86288e-06	0.000155753
329540	Nol4l	-	1.12048	7.46528	37.2043	2.90751e-06	0.000157763
70445	Cd248	+	1.5093	5.77608	37.1962	2.91217e-06	0.000157763
76527	Il34	-	1.80975	4.63368	37.1514	2.93819e-06	0.000158811
383592	Kif28	-	2.15917	5.13712	37.1415	2.94394e-06	0.000158811
13682	Eif4a2	+	1.795	6.02187	37.0997	2.96847e-06	0.000159797
226744	Cnst	+	2.08892	5.51632	37.0821	2.97888e-06	0.000160021
102465586	Mir6970	-	2.18967	5.29665	37.0566	2.99402e-06	0.000160497
209478	Tbc1d12	+	1.42005	6.43822	36.9454	3.06098e-06	0.000163743
98733	Obsl1	-	1.56861	6.00138	36.9082	3.08373e-06	0.000164591
76469	Cmya5	-	2.22166	5.38123	36.8985	3.08971e-06	0.000164591
102465590	Mir6977	-	1.47058	6.03836	36.8395	3.12631e-06	0.000166195
98732	Rab3gap2	+	2.03279	5.57313	36.8182	3.13959e-06	0.000166392
320507	D930015M05Rik	+	2.32519	5.15511	36.8127	3.14303e-06	0.000166392
15200	Hbegf	-	1.53081	5.7879	36.7995	3.15133e-06	0.000166487
435791	Gm13271	+	1.95101	3.60319	36.783	3.16175e-06	0.000166693
100526501	Mir3094	+	3.00807	4.46332	36.75	3.18266e-06	0.00016745
14284	Fosl2	+	1.50781	6.75507	36.7153	3.20483e-06	0.00016827
15436	Hoxd4	+	1.8256	4.83666	36.652	3.24566e-06	0.000170065
12351	Car4	+	1.50023	5.8377	36.5837	3.29035e-06	0.000171176
230587	Glis1	+	1.37504	6.38455	36.583	3.29083e-06	0.000171176
72287	Plekhf1	-	1.59144	5.38095	36.5781	3.29403e-06	0.000171176
102465559	Mir6927	+	2.47697	5.43549	36.5718	3.2982e-06	0.000171176
319953	Ttll1	-	1.26216	6.50301	36.5686	3.30034e-06	0.000171176
268595	D430019H16Rik	+	1.45529	5.61432	36.4642	3.37017e-06	0.000174444
102632488	Gm29508	-	1.59877	4.78188	36.4383	3.38775e-06	0.000175
54397	Ppt2	-	1.47843	5.97041	36.4263	3.39594e-06	0.000175069
107895	Mgat5	+	1.57458	6.09177	36.3881	3.42209e-06	0.000176062
320563	Islr2	-	1.26688	6.50545	36.2429	3.52363e-06	0.000180507
24059	Slco2a1	+	1.50167	5.60867	36.2385	3.52674e-06	0.000180507
64075	Smoc1	+	1.7715	5.94663	36.2344	3.52966e-06	0.000180507
67747	Ribc2	+	1.6154	4.99382	36.1231	3.60987e-06	0.000184176
14461	Gata2	+	1.11209	7.39536	36.1024	3.62493e-06	0.000184176
268935	Scube3	+	1.37196	6.32212	36.0993	3.62725e-06	0.000184176
53890	Sart3	-	2.89935	6.32196	36.092	3.63259e-06	0.000184176
21809	Tgfb3	-	1.58042	5.54894	36.0854	3.63742e-06	0.000184176
16874	Lhx6	-	1.26511	6.69345	36.0095	3.69374e-06	0.000186658
14270	Srgap2	-	2.2411	6.25671	35.9343	3.75042e-06	0.000189148
100303747	Gm12238	+	2.15024	4.90308	35.9175	3.76323e-06	0.000189421
103841	Cuedc1	+	1.43107	6.57755	35.8672	3.80177e-06	0.000190985
15896	Icam2	-	2.64387	5.06062	35.8513	3.81408e-06	0.000191227
231691	Sds	+	1.593	4.84908	35.8244	3.83495e-06	0.000191898
57780	Fxyd7	-	1.46272	5.82057	35.8009	3.85328e-06	0.000192438
330657	Prss53	-	2.04901	4.55389	35.7534	3.8907e-06	0.000193928
14357	Dtx1	-	1.42973	6.14865	35.6871	3.94352e-06	0.000196179
22408	Wnt1	+	1.37817	6.14426	35.6689	3.95818e-06	0.000196526
16998	Ltbp3	+	1.51937	5.95568	35.6508	3.97273e-06	0.000196714
58235	Nectin1	+	1.24842	6.53896	35.6451	3.97737e-06	0.000196714
69771	1810019D21Rik	+	1.84083	5.20867	35.6032	4.01149e-06	0.00019773
100217430	Snord66	+	2.37372	4.94129	35.6009	4.01337e-06	0.00019773
102465897	Mir1668	-	1.78517	5.36653	35.5813	4.02943e-06	0.00019814
105844	Card10	-	1.36104	6.29352	35.5237	4.0771e-06	0.000200099
100526470	Mir3066	+	2.28797	4.34538	35.4731	4.1194e-06	0.00020152
14813	Grin2c	-	1.44908	6.4252	35.4702	4.12182e-06	0.00020152
12827	Col4a2	+	1.50796	5.58399	35.4392	4.14808e-06	0.000202417
26457	Slc27a1	+	1.41564	6.13338	35.4141	4.16941e-06	0.00020307
269295	Rtn4rl2	-	1.50847	6.18772	35.3672	4.20963e-06	0.000204639
630499	H2-K2	-	1.83297	5.41175	35.3453	4.22851e-06	0.000205167
14706	Gng4	+	1.62997	6.13229	35.3206	4.24993e-06	0.000205816
627191	Syndig1l	-	1.51977	5.52373	35.2809	4.28467e-06	0.000207106
225743	Rnf165	-	1.43336	6.0291	35.2561	4.30654e-06	0.00020777
574428	Zmynd15	+	2.5677	4.67964	35.2214	4.33731e-06	0.000208741
56189	Prodh2	+	1.51717	5.09494	35.2069	4.35025e-06	0.000208741
102465622	Mir7028	+	1.96428	5.50547	35.2059	4.35115e-06	0.000208741
106572	Rab31	-	1.52837	5.8144	35.154	4.39769e-06	0.000209715
243328	Slc29a4	+	1.50732	5.8631	35.1491	4.40219e-06	0.000209715
13824	Epb41l4a	-	1.46541	6.34232	35.1437	4.4071e-06	0.000209715
18025	Nfe2l3	+	1.49387	5.86165	35.1387	4.41155e-06	0.000209715
19883	Rora	+	1.2453	7.07686	35.1366	4.41346e-06	0.000209715
11647	Alpl	-	1.37422	6.27068	35.1287	4.42066e-06	0.000209715
11552	Adra2b	+	1.3762	6.1031	35.1182	4.43022e-06	0.000209779
16572	Kif5a	-	1.43664	5.60627	35.0027	4.53683e-06	0.00021443
208076	Pknox2	-	1.47569	6.08796	34.9678	4.56956e-06	0.000215365
269854	Nat14	+	1.37937	6.13708	34.9636	4.57346e-06	0.000215365
100217424	Snord38a	-	1.65022	4.72962	34.9149	4.61969e-06	0.000217142
735277	Mir697	+	2.489	4.49779	34.8766	4.65627e-06	0.00021846
320705	Bend6	-	1.88747	5.55483	34.8586	4.67365e-06	0.000218571
320844	Amigo3	+	1.56648	5.8386	34.8565	4.67572e-06	0.000218571
100628593	Mir5125	+	2.04162	4.84317	34.8127	4.71817e-06	0.000220153
78213	4930563M20Rik	-	1.59015	5.31617	34.7393	4.79042e-06	0.000223117
230103	Npr2	+	1.38644	5.95178	34.7193	4.81029e-06	0.000223635
20532	Slc3a1	+	1.62775	5.03829	34.6692	4.86039e-06	0.000224854
234797	6430548M08Rik	+	1.14192	6.96555	34.6657	4.86392e-06	0.000224854
102465597	Mir6988	+	1.62281	5.26402	34.665	4.86468e-06	0.000224854
18128	Notch1	-	1.76662	6.07912	34.658	4.87168e-06	0.000224854
545681	Gm12992	-	1.80114	5.63046	34.6095	4.92095e-06	0.000226719
20204	Prrx2	+	1.47934	5.89117	34.5885	4.94245e-06	0.000227299
102465642	Mir7060	+	2.8165	4.98051	34.5431	4.98929e-06	0.000228879
21678	Tead3	-	1.24789	6.53724	34.5379	4.99469e-06	0.000228879
102466209	Mir6947	+	2.24748	5.52774	34.5117	5.02197e-06	0.000229717
83554	Fstl3	+	1.60501	5.52755	34.4987	5.03548e-06	0.000229924
58809	Rnase4	+	1.71827	4.85209	34.4779	5.0573e-06	0.000230508
14602	Ghrhr	+	1.62484	4.73619	34.4622	5.07384e-06	0.000230851
403178	Plcxd1	+	1.55939	5.926	34.4133	5.12579e-06	0.0002328
102466763	Mir6913	+	1.6461	5.28572	34.4018	5.13809e-06	0.000232945
102466772	Mir6952	-	1.97415	5.63183	34.3605	5.18242e-06	0.000234539
117592	B3galt6	-	1.69808	6.03498	34.35	5.19386e-06	0.000234641
68918	1190005I06Rik	-	1.43416	6.04727	34.2755	5.27518e-06	0.000237895
71887	Ppm1j	+	1.44089	6.02889	34.2406	5.31368e-06	0.000239209
11540	Adora2a	+	1.2385	6.79685	34.163	5.40059e-06	0.000241948
14573	Gdnf	+	1.12778	7.18639	34.1624	5.40129e-06	0.000241948
74762	Mdga1	-	1.2177	6.8359	34.1451	5.42084e-06	0.000241948
320974	Lrrn4	-	1.47952	5.65538	34.1445	5.42157e-06	0.000241948
16147	Ihh	-	1.30569	6.57625	34.1443	5.42184e-06	0.000241948
14652	Glp1r	+	1.2722	6.32405	34.0846	5.49001e-06	0.000244564
224129	Adcy5	+	1.26231	6.82013	34.0513	5.52834e-06	0.000245843
78629	1700072I22Rik	+	1.92123	3.70226	34.0338	5.54865e-06	0.000246318
629756	Wfdc10	+	1.58823	4.92064	34.0061	5.58105e-06	0.000247326
68947	Chst8	-	1.36157	6.24049	33.9543	5.64202e-06	0.000249596
320472	Ppm1e	-	1.33567	6.31338	33.8844	5.72551e-06	0.000252852
170935	Grid2ip	+	1.14563	6.91952	33.8514	5.76528e-06	0.000253735
278795	Lrrc10b	-	1.4693	6.38267	33.8514	5.76535e-06	0.000253735
20540	Slc7a7	-	1.33476	6.08775	33.8191	5.80467e-06	0.000255027
217214	Nags	+	1.35051	6.14853	33.7426	5.89888e-06	0.000258721
18211	Ntrk1	-	1.40874	5.59869	33.7116	5.93765e-06	0.000259976
74195	Elp3	-	1.58407	4.92545	33.6794	5.97801e-06	0.000261295
239405	Rspo2	-	1.63054	5.62777	33.6568	6.00665e-06	0.000262099
432582	Ccdc92b	+	1.51498	5.34714	33.6	6.07906e-06	0.000264807
115487221	LOC115487221	-	1.99999	4.51594	33.5678	6.12057e-06	0.000266161
100233175	Gon7	-	1.875	5.44604	33.517	6.18668e-06	0.00026858
71768	Vwce	+	1.62529	5.51483	33.4357	6.29418e-06	0.000272783
353156	Egfl7	+	1.22023	6.56616	33.3972	6.34582e-06	0.000274556
102466914	Mir7088	+	1.76953	5.40477	33.3891	6.35664e-06	0.000274559
15552	Htr1d	+	1.35754	6.02151	33.3518	6.40713e-06	0.000276274
80291	Rilpl2	-	2.23564	5.45341	33.3291	6.43815e-06	0.000277144
387191	Mir196a-1	+	1.56858	5.06966	33.2968	6.48245e-06	0.000278582
226255	Atrnl1	+	1.32434	6.40905	33.23	6.57511e-06	0.00028209
22337	Vdr	-	1.38936	5.72032	33.1024	6.75631e-06	0.000289004
214111	Slc24a1	-	1.52505	5.00123	33.0973	6.76366e-06	0.000289004
64242	Ngb	-	1.49235	5.33126	33.0928	6.77019e-06	0.000289004
327963	Zfp616	+	-3.32491	2.19921	33.0737	6.79771e-06	0.000289696
78070	Cpt1c	-	1.50569	5.05185	33.0207	6.87516e-06	0.000292157
60597	Mapk8ip2	+	1.40455	5.74918	33.0185	6.87833e-06	0.000292157
56087	Dnah10	+	1.73333	5.41295	33.0071	6.89512e-06	0.000292385
102465596	Mir6987	-	2.59946	5.00725	32.9852	6.92748e-06	0.000293271
18591	Pdgfb	-	1.34869	6.1513	32.9717	6.94739e-06	0.000293628
100217459	Snord70	+	2.31452	3.64248	32.9343	7.00323e-06	0.000295073
192897	Itgb4	+	1.42012	5.85629	32.9288	7.01147e-06	0.000295073
276829	Smtnl2	-	1.38415	5.86612	32.9256	7.01621e-06	0.000295073
11705	Amh	+	1.62663	5.45428	32.9042	7.04851e-06	0.000295945
100124459	Mir877	-	1.90258	5.64269	32.8615	7.11326e-06	0.000298174
15512	Hspa2	+	1.3747	6.26582	32.7911	7.22125e-06	0.000302205
102634174	Gm16104	+	1.37451	5.63962	32.6961	7.37014e-06	0.000307664
140489	Bhlhe23	-	1.28427	6.44001	32.6925	7.37576e-06	0.000307664
433171	Gm10549	+	1.68955	4.6783	32.6681	7.41455e-06	0.000308778
20606	Sstr2	+	1.3912	6.02052	32.6418	7.45654e-06	0.000310022
16514	Kcnj11	-	1.31147	5.96085	32.6271	7.48023e-06	0.000310318
54650	Sfmbt1	+	1.35628	6.98825	32.6223	7.48793e-06	0.000310318
67902	Sumf2	+	1.83266	5.04558	32.5743	7.56569e-06	0.000312752
102857	Slc6a8	+	3.77971	3.69611	32.571	7.57111e-06	0.000312752
22380	Wbp4	-	1.62113	6.02585	32.5172	7.65935e-06	0.000315485
60425	Doc2g	+	2.19112	4.87119	32.5156	7.66196e-06	0.000315485
13003	Vcan	-	1.69628	5.68365	32.5065	7.67709e-06	0.0003156
102465570	Mir6945	-	1.69996	5.51456	32.4591	7.75589e-06	0.000318
102465551	Mir6914	+	2.14393	5.33817	32.4565	7.76033e-06	0.000318
100628576	Mir5046	-	1.84143	5.93624	32.4332	7.79947e-06	0.000319092
109663	Hoxc11	+	1.35261	5.95945	32.4241	7.8148e-06	0.000319156
20680	Sox7	+	1.32646	6.26206	32.4174	7.826e-06	0.000319156
68337	Crip2	+	1.59742	5.88958	32.3959	7.86242e-06	0.000320131
94047	Tmem121b	-	1.54342	6.58963	32.3864	7.87859e-06	0.000320279
75690	Vsig10l	+	1.56314	4.81294	32.3667	7.91219e-06	0.000321134
19049	Ppp1r1b	+	1.31981	6.18291	32.282	8.05856e-06	0.000326557
75480	1700003F12Rik	+	1.90604	5.5855	32.2423	8.1282e-06	0.000328858
14733	Gpc1	+	1.47293	6.16075	32.2079	8.18897e-06	0.000330793
72225	1700003M07Rik	+	1.46437	5.63816	32.1711	8.25458e-06	0.000332918
268301	Sowahc	+	2.91638	6.06198	32.1636	8.26799e-06	0.000332933
20664	Sox1	+	1.46557	6.59834	32.1162	8.3535e-06	0.000335463
12702	Socs3	-	1.17387	6.67756	32.1142	8.35705e-06	0.000335463
102465598	Mir6989	+	2.24281	5.29143	32.1063	8.37142e-06	0.000335513
735263	Mir698	+	2.78519	4.2757	32.0831	8.41388e-06	0.000336687
215690	Nav1	-	1.36802	5.74172	32.0661	8.44494e-06	0.000337402
319454	Rptoros	-	2.27936	4.44814	32.0409	8.49132e-06	0.000338725
54354	Rassf5	-	1.1552	6.93972	32.0317	8.50828e-06	0.000338874
70852	Alkbh3os1	+	2.05163	4.59139	32.0232	8.52402e-06	0.000338972
229699	Slc16a4	+	2.26275	4.34082	32.0071	8.55392e-06	0.000339633
100628611	Mir5107	+	1.58643	5.19742	31.9929	8.58045e-06	0.000339846
269643	Ppp2r2c	+	1.36775	6.27879	31.99	8.58587e-06	0.000339846
12039	Bckdha	-	1.78444	4.64694	31.9386	8.68256e-06	0.000343142
66395	Ahnak	+	1.53955	5.77855	31.9085	8.73961e-06	0.000344864
50793	Orc3	-	1.69779	4.73403	31.8477	8.85645e-06	0.000348936
269356	Slc4a11	-	1.67311	5.91689	31.8177	8.91459e-06	0.000350686
70481	Pnma1	-	1.74016	5.88186	31.791	8.96665e-06	0.000352192
75695	Rilpl1	-	1.33265	6.12766	31.7763	8.99564e-06	0.000352789
232836	Galp	+	1.63662	4.04761	31.7438	9.05972e-06	0.000354758
18218	Dusp8	-	1.38218	6.23239	31.7307	9.08566e-06	0.00035523
14729	Gp5	-	1.59463	5.66659	31.7147	9.11746e-06	0.000355929
239114	Il17d	+	1.2895	6.37572	31.6938	9.15941e-06	0.000357021
58234	Shank3	+	1.37138	6.25163	31.6788	9.18955e-06	0.000357651
70615	Ankrd24	+	1.27947	6.28449	31.598	9.35368e-06	0.000363486
234582	Ccdc102a	-	1.48288	5.55324	31.575	9.401e-06	0.000364664
102633270	Gm31134	-	1.68502	4.86966	31.5694	9.41253e-06	0.000364664
234577	Cpne2	+	1.46578	5.95679	31.5481	9.45653e-06	0.000365815
15006	H2-Q1	+	1.52015	5.3147	31.5397	9.47406e-06	0.000365939
16156	Il11	-	1.35147	5.74659	31.5151	9.52537e-06	0.000367366
100628619	Mir5114	+	1.65805	5.56041	31.5071	9.54215e-06	0.000367459
14919	Gucy2e	-	1.34984	5.97267	31.4526	9.65713e-06	0.000371087
68986	Gad1os	-	1.48023	5.58932	31.4487	9.6654e-06	0.000371087
105785	Kdelr3	+	1.44299	5.77057	31.4349	9.69482e-06	0.000371659
17755	Map1b	-	1.48956	5.42312	31.3838	9.80453e-06	0.000375302
723841	Mir328	-	1.98108	5.22591	31.3712	9.83173e-06	0.000375781
15571	Elavl3	-	1.71942	5.26119	31.3566	9.86342e-06	0.000376429
102633159	Gm31057	+	1.94764	5.64525	31.2827	1.00254e-05	0.00038204
106722	Mpig6b	-	1.68324	4.59607	31.2549	1.00871e-05	0.00038382
18125	Nos1	+	1.35361	5.57175	31.204	1.0201e-05	0.000387429
53422	Ybx2	+	1.52435	6.51842	31.1987	1.0213e-05	0.000387429
16527	Kcnk3	+	1.81852	4.33461	31.1871	1.02392e-05	0.000387429
433202	Gm9925	+	1.76879	4.77893	31.1856	1.02425e-05	0.000387429
110058	Syt17	-	1.34603	6.40732	31.1568	1.0308e-05	0.000388753
11595	Acan	+	1.6233	4.91041	31.1518	1.03194e-05	0.000388753
140630	Ube4a	-	2.10069	5.05974	31.1502	1.03232e-05	0.000388753
68521	Fam189b	+	1.66585	5.61926	31.1162	1.0401e-05	0.000391108
14170	Fgf15	+	1.31622	6.0523	31.0748	1.04968e-05	0.000394132
319655	Podxl2	-	1.32226	6.27258	31.0496	1.05556e-05	0.000395446
258502	Olfr279	+	1.40414	5.51719	31.0465	1.05627e-05	0.000395446
15936	Ier2	-	1.3963	6.71862	31.035	1.05898e-05	0.000395878
209195	Clic6	+	1.37365	5.67599	31.0267	1.06093e-05	0.000396027
102635544	Gm26698	-	1.38676	5.73632	30.9793	1.07215e-05	0.000399635
100316704	Mir1953	-	1.64845	4.39172	30.9095	1.08889e-05	0.00040479
102632430	Gm30505	-	1.52335	4.92324	30.9084	1.08915e-05	0.00040479
212518	Sprn	-	1.50876	5.26324	30.8863	1.09451e-05	0.000406192
22004	Tpm2	-	1.42087	5.85171	30.8474	1.10402e-05	0.000409129
54137	Acrbp	+	1.83716	4.65683	30.7912	1.11793e-05	0.000413683
13008	Csrp2	+	1.42872	5.97507	30.7834	1.11986e-05	0.0004138
68790	Fendrr	-	1.49227	5.94387	30.7728	1.12251e-05	0.000414177
102466792	Mir7038	+	2.0669	5.43342	30.7585	1.1261e-05	0.000414905
140709	Col26a1	-	1.22409	6.23052	30.7172	1.13653e-05	0.000418144
434280	Sox1ot	+	1.31898	6.35826	30.6947	1.14224e-05	0.000419643
257962	Olfr222	-	1.44331	5.19753	30.6666	1.14943e-05	0.000421676
19224	Ptgs1	+	1.56879	4.74486	30.6582	1.15159e-05	0.000421863
100503427	Gm10390	-	2.46798	4.66198	30.6396	1.15637e-05	0.000423011
268510	Mgat5b	+	1.35203	6.19066	30.6298	1.1589e-05	0.000423331
22354	Vipr1	+	1.45254	5.14142	30.6176	1.16208e-05	0.000423886
103710	Slc35e4	-	1.36349	6.02619	30.5967	1.16752e-05	0.000425133
12298	Cacnb4	-	1.20705	6.51646	30.5909	1.16903e-05	0.000425133
109246	Tspan9	-	0.998303	7.38296	30.5853	1.17049e-05	0.000425133
66873	Tril	-	1.3327	6.35844	30.5611	1.17685e-05	0.000426839
108099	Prkag2	-	1.02172	7.37572	30.5375	1.18307e-05	0.00042796
75590	Dusp9	+	1.46706	5.22314	30.5367	1.18329e-05	0.00042796
20446	St6galnac2	-	1.39133	5.9472	30.5213	1.18737e-05	0.000428211
101113	Snx21	+	1.20682	6.36915	30.5095	1.19051e-05	0.000428211
12891	Cpne6	+	1.40223	5.62317	30.4961	1.19409e-05	0.000428211
67801	Pllp	-	1.35797	5.95619	30.4944	1.19455e-05	0.000428211
81879	Tfcp2l1	+	1.49175	5.19502	30.4931	1.1949e-05	0.000428211
57816	Tesc	+	1.29938	6.66846	30.4924	1.19508e-05	0.000428211
69241	Polr2d	+	1.72417	4.40848	30.49	1.19571e-05	0.000428211
17428	Mnt	+	2.54428	6.91642	30.4681	1.20162e-05	0.000429602
13429	Dnm1	-	1.50199	5.83022	30.4574	1.20449e-05	0.000429602
100417434	AA543401	+	1.47384	4.78846	30.4536	1.20552e-05	0.000429602
11684	Alox12	-	1.43651	5.58991	30.4506	1.20631e-05	0.000429602
26403	Map3k11	+	1.68776	5.48565	30.384	1.22449e-05	0.000435333
225288	Fhod3	+	1.3452	5.96225	30.3792	1.22581e-05	0.000435333
240058	Cpne5	-	1.3088	6.10375	30.3646	1.22982e-05	0.000436151
80733	Car15	-	1.53795	4.59155	30.35	1.23387e-05	0.000436981
71690	Esm1	+	1.43818	4.88247	30.3151	1.24358e-05	0.00043981
102638354	Gm34939	-	1.87341	4.61557	30.2814	1.25304e-05	0.000442545
330959	Snapc5	+	1.38721	5.49499	30.2607	1.25889e-05	0.000443999
319740	Zfyve27	+	1.28885	5.9698	30.2185	1.27089e-05	0.000447614
22115	Tssk2	+	1.71335	5.26657	30.204	1.27506e-05	0.000448464
22117	Tst	-	1.43662	4.86134	30.1928	1.27828e-05	0.000448978
56711	Plag1	-	2.4078	5.5954	30.1762	1.28309e-05	0.000450048
665119	Sec14l5	+	1.48745	5.61569	30.1614	1.28737e-05	0.000450931
215789	Phactr2	-	1.07117	6.9019	30.149	1.29097e-05	0.000451273
102466781	Mir6991	+	1.30681	6.55667	30.1409	1.29334e-05	0.000451273
67971	Tppp3	-	1.39905	5.68312	30.1372	1.2944e-05	0.000451273
102465702	Mir7219	-	2.31328	4.83317	30.1338	1.2954e-05	0.000451273
16443	Itsn1	+	1.66624	6.11796	30.1183	1.29993e-05	0.000451675
210094	Iglon5	-	1.53788	5.1097	30.1135	1.30135e-05	0.000451675
16007	Ccn1	-	1.30669	6.0288	30.1118	1.30186e-05	0.000451675
240960	Dnah14	+	1.46694	4.59709	30.1056	1.30366e-05	0.000451687
17919	Myo5b	+	1.319	6.37639	30.0933	1.30729e-05	0.000452334
20537	Slc5a1	+	1.37337	5.39342	30.066	1.31538e-05	0.000454517
69743	Casz1	+	1.15275	6.88709	30.0195	1.32926e-05	0.000458226
12826	Col4a1	-	1.6459	5.48099	30.0181	1.3297e-05	0.000458226
381983	Lmtk3	+	1.28508	6.03755	29.9922	1.3375e-05	0.000460296
18420	Otp	+	1.31553	6.23171	29.9841	1.33997e-05	0.000460523
67701	Wfdc2	+	1.34004	5.36895	29.9512	1.34996e-05	0.000463335
14086	Fscn1	+	1.30273	6.59054	29.9284	1.35695e-05	0.000465109
18545	Pcp2	-	1.60077	4.73941	29.9178	1.3602e-05	0.00046558
12815	Col11a2	+	1.41192	5.55493	29.9121	1.36196e-05	0.00046558
107351	Kank1	+	1.46137	5.88572	29.8689	1.37538e-05	0.000469537
230777	Hcrtr1	-	1.28735	6.10637	29.8617	1.37761e-05	0.000469673
212999	Tnpo2	+	1.84087	6.52893	29.8472	1.38216e-05	0.000470597
724062	Mir101b	+	2.20389	5.11966	29.8345	1.38615e-05	0.00047074
20401	Sh3bp1	+	1.38717	5.77935	29.8341	1.38626e-05	0.00047074
14570	Arhgdig	-	1.51671	5.34352	29.8052	1.39539e-05	0.000473128
100217415	Scarna6	+	2.40438	4.4611	29.8001	1.397e-05	0.000473128
15567	Slc6a4	+	1.43681	5.83882	29.7928	1.39934e-05	0.000473294
100303751	Snora31	+	2.34788	3.87615	29.7588	1.41019e-05	0.0004759
110696	H2-M10.3	-	1.71615	3.86277	29.757	1.41076e-05	0.0004759
100217462	Snord92	+	2.01246	4.54622	29.7502	1.41295e-05	0.000476009
101669761	Gm15694	-	2.98702	4.58732	29.7388	1.41659e-05	0.000476608
668433	4930544D05Rik	+	1.48214	5.7523	29.7222	1.42196e-05	0.000477785
100502940	Colca2	-	1.90219	5.60845	29.7038	1.42792e-05	0.000479158
625638	Fam43b	-	1.4894	6.4909	29.6831	1.43465e-05	0.000480785
78560	Adgra2	+	1.35339	6.19372	29.6612	1.44182e-05	0.000482325
100504026	Gm16157	-	1.42469	4.76609	29.6576	1.44301e-05	0.000482325
101883	Igflr1	+	1.71826	4.75294	29.6475	1.44632e-05	0.000482799
269152	Kif26b	+	1.30615	6.8258	29.6414	1.44834e-05	0.000482844
75555	Nscme3l	-	1.56632	5.1682	29.6347	1.45055e-05	0.000482951
238252	Gpr135	-	1.40828	6.02132	29.6082	1.45934e-05	0.000485245
320022	Terb1	-	2.15564	5.47021	29.5939	1.46411e-05	0.000486198
319586	Celf5	-	1.0536	7.00413	29.5791	1.46907e-05	0.000487214
108052	Slc14a1	-	1.24943	6.14143	29.571	1.47178e-05	0.000487478
14619	Gjb2	-	1.42017	6.17666	29.5459	1.48023e-05	0.000489645
574403	Insyn2b	+	2.38284	4.6161	29.4999	1.49585e-05	0.000493881
228993	Slc17a9	+	1.48118	4.62721	29.4968	1.4969e-05	0.000493881
245666	Iqsec2	+	1.46574	5.52926	29.4857	1.5007e-05	0.000494497
13078	Cyp1b1	-	1.22118	6.39097	29.4745	1.50454e-05	0.00049466
12592	Cdx4	+	2.06552	4.31286	29.473	1.50507e-05	0.00049466
67473	Slc47a1	-	1.55541	5.32611	29.4645	1.50799e-05	0.000494985
73649	Cybrd1	+	1.39626	5.94703	29.442	1.51578e-05	0.000496893
100316678	Mir1902	-	2.37541	4.83407	29.4365	1.51769e-05	0.000496893
19337	Rab33a	+	1.75118	4.49093	29.4102	1.52684e-05	0.000499001
104245	Slc6a5	+	1.20675	6.32999	29.4068	1.52803e-05	0.000499001
53897	Gal3st1	+	1.3235	5.70087	29.3897	1.53403e-05	0.000499844
68616	Gdpd3	+	1.7791	5.54407	29.3879	1.53466e-05	0.000499844
233080	Ffar3	-	1.3842	5.36703	29.3822	1.53665e-05	0.000499844
22719	Zfp61	-	1.39164	5.71852	29.3771	1.53843e-05	0.000499844
70719	Arhgap45	+	1.15775	6.47306	29.3486	1.54852e-05	0.000501623
56448	Cyp2d22	-	1.49979	4.84018	29.3473	1.54899e-05	0.000501623
20312	Cx3cl1	+	1.36257	5.3216	29.3424	1.55073e-05	0.000501623
100503041	Pdzd7	-	1.42897	5.05294	29.3353	1.55326e-05	0.000501623
381677	Vgf	+	1.13222	6.74141	29.334	1.55372e-05	0.000501623
12493	Cd37	-	1.78521	4.99128	29.3058	1.56377e-05	0.000504233
57266	Cxcl14	-	1.34145	5.78684	29.2959	1.56733e-05	0.000504745
100526502	Mir3095	-	1.61525	4.27071	29.2773	1.57404e-05	0.000506265
223649	Nrbp2	-	1.2841	6.12378	29.2718	1.57602e-05	0.000506265
226751	Cdc42bpa	+	1.39696	6.13545	29.2452	1.5857e-05	0.000508314
320301	E530011L22Rik	-	3.25512	5.21289	29.2395	1.58776e-05	0.000508314
102465983	Mir7023	-	1.71767	5.75016	29.2275	1.59214e-05	0.000508314
226250	Afap1l2	-	1.25743	6.08455	29.2234	1.59365e-05	0.000508314
66753	Erlec1	-	2.02987	4.14581	29.2218	1.59424e-05	0.000508314
231148	Ablim2	+	1.3794	5.84453	29.2178	1.59569e-05	0.000508314
235281	Scn3b	+	1.53072	5.4467	29.2144	1.59692e-05	0.000508314
751865	Sap25	+	1.60255	5.52737	29.209	1.59892e-05	0.000508314
16470	Ush1g	-	1.41261	5.0798	29.2053	1.60029e-05	0.000508314
330485	Tmem145	+	1.37738	5.42378	29.1935	1.60464e-05	0.000508695
100303740	Snora75	-	2.30485	3.62364	29.1864	1.60724e-05	0.000508695
432486	Gnptab	+	2.23464	5.88581	29.1858	1.60745e-05	0.000508695
195209	Zfp469	+	1.25345	6.01573	29.1498	1.62084e-05	0.000512297
78071	5330429C05Rik	+	1.39102	4.88953	29.1341	1.6267e-05	0.000513516
12877	Cpeb1	-	1.22359	6.64315	29.1172	1.63302e-05	0.000514468
244152	Tsku	-	1.30584	5.82995	29.1153	1.63374e-05	0.000514468
620695	Gm13889	-	1.2646	6.318	29.0873	1.6443e-05	0.000517154
73046	Glrx5	+	1.72337	5.84229	29.0797	1.64718e-05	0.000517425
22370	Vtn	+	1.3858	5.09916	29.0673	1.65188e-05	0.000517714
50913	Olig2	+	1.2435	6.75636	29.0666	1.65215e-05	0.000517714
102466783	Mir7000	-	1.33174	5.95134	29.0514	1.65794e-05	0.000518894
243912	Hspb6	+	1.4494	5.2909	29.0164	1.67139e-05	0.000522461
74307	1700092M07Rik	+	1.7197	4.66259	29.0076	1.67478e-05	0.000522882
237887	Slfn10-ps	-	2.43761	3.86871	28.9847	1.68366e-05	0.000525014
102639352	Gm35685	-	1.42844	5.44852	28.9703	1.68927e-05	0.000526123
100303746	Snora20	+	2.08331	4.80139	28.953	1.696e-05	0.000527577
18162	Npr3	-	1.30591	6.50131	28.9112	1.71247e-05	0.000532053
100885829	Mir5617	-	1.80405	3.92281	28.8966	1.71827e-05	0.000532592
78309	Cul9	-	1.56471	5.56933	28.8963	1.71837e-05	0.000532592
72844	Kctd17	+	1.4595	5.5455	28.8595	1.73307e-05	0.000536497
232237	Fgd5	+	1.32382	5.66736	28.8533	1.73555e-05	0.000536614
100124481	Mir190b	+	1.71444	4.17832	28.8233	1.74765e-05	0.000539702
16196	Il7	-	1.45399	4.97972	28.785	1.76323e-05	0.00054339
50525	Spag6l	-	1.42683	4.685	28.7833	1.76389e-05	0.00054339
226278	Prlhr	-	1.31345	5.74108	28.7783	1.76597e-05	0.00054339
114483355	Mir12189	-	1.84942	4.27622	28.7514	1.77698e-05	0.00054604
72286	1700030O20Rik	-	1.66754	4.49876	28.7469	1.77885e-05	0.00054604
12326	Camk4	+	1.35949	5.7292	28.7195	1.79019e-05	0.000548263
387159	Mir141	-	1.5334	4.78761	28.7191	1.79038e-05	0.000548263
15421	Hoxc12	+	1.23698	6.24821	28.6307	1.82748e-05	0.000558956
70261	Chp2	+	1.30879	5.59646	28.5599	1.8578e-05	0.000567551
381359	Prdm12	+	1.20051	6.41809	28.4179	1.92035e-05	0.000585959
19899	Rpl18	+	1.55578	5.38494	28.4066	1.92543e-05	0.000586809
101056408	Gm15816	-	1.2956	5.71411	28.3742	1.94003e-05	0.000590193
68087	Dcakd	-	1.24272	6.06459	28.3717	1.94115e-05	0.000590193
54525	Syt7	+	1.37292	6.24837	28.3612	1.94592e-05	0.000590662
239659	C1ql4	-	1.3693	6.12504	28.3582	1.94731e-05	0.000590662
108168747	Gm46735	+	2.11882	3.87258	28.3452	1.95321e-05	0.000591748
192950	Nacad	-	1.4263	5.4747	28.3382	1.95642e-05	0.000592018
12822	Col18a1	-	1.14859	6.48467	28.3125	1.96822e-05	0.000594886
83814	Nedd4l	+	1.18628	6.64369	28.2844	1.98121e-05	0.000598105
108017	Fxyd4	-	1.69638	4.932	28.2565	1.99418e-05	0.000601311
54131	Irf3	+	2.32813	5.18689	28.2022	2.01972e-05	0.000608148
70362	Actl10	+	1.81939	5.50062	28.1982	2.02161e-05	0.000608148
12818	Col14a1	+	1.31534	5.78872	28.1546	2.04237e-05	0.000613672
106205	Zc3h7a	-	1.62986	6.42689	28.1477	2.04572e-05	0.000613955
28194	Apon	+	1.8133	5.14492	28.1079	2.06489e-05	0.000618983
17292	Mesp1	-	1.33476	6.06053	28.0752	2.08081e-05	0.000623025
723958	Mir196a-2	+	1.35295	4.96892	28.0636	2.0865e-05	0.000623997
80982	Cemip	-	1.31802	5.77453	28.0537	2.09138e-05	0.000624575
14371	Fzd9	-	1.45299	6.42136	28.0468	2.09476e-05	0.000624575
231004	Samd11	-	1.55084	3.97616	28.0448	2.09576e-05	0.000624575
68404	Nrn1	-	1.11753	6.58652	28.0396	2.09833e-05	0.000624613
115488370	Gm52148	+	1.31706	5.48324	28.0146	2.11069e-05	0.000627561
15431	Hoxd11	+	1.14544	6.62767	28.0051	2.11542e-05	0.000628237
100526530	Mir1843a	-	3.80184	3.6234	27.9925	2.12168e-05	0.000629365
380918	Siah3	+	1.39293	5.08186	27.9799	2.12801e-05	0.000629503
14788	Gpr162	-	1.47779	5.09856	27.9729	2.13151e-05	0.000629503
192653	Ttc36	-	1.47678	4.67345	27.9712	2.13236e-05	0.000629503
546726	Cyp26c1	+	1.67333	5.96208	27.9673	2.13434e-05	0.000629503
227157	Mpp4	-	1.77753	5.06294	27.9633	2.13633e-05	0.000629503
76233	Dnttip1	+	1.38407	5.96514	27.9622	2.13691e-05	0.000629503
108168987	Gm13205	-	1.54442	6.29566	27.9227	2.15686e-05	0.000634647
65079	Rtn4r	+	1.44354	6.17123	27.9173	2.15964e-05	0.000634735
70571	Tcerg1l	-	1.40551	6.00287	27.9035	2.16665e-05	0.000636066
100628613	Mir5119	+	2.36926	3.93439	27.8962	2.17038e-05	0.000636264
13488	Drd1	-	1.28397	5.86409	27.8925	2.1723e-05	0.000636264
115490137	LOC115490137	+	1.64297	4.93356	27.8654	2.18625e-05	0.000639615
68505	Vps51	-	1.45655	5.33383	27.8507	2.19383e-05	0.000641099
231727	B3gnt4	+	1.18475	6.20013	27.8366	2.20115e-05	0.000642105
12925	Crip1	+	1.33131	5.23505	27.8344	2.20229e-05	0.000642105
66627	Ogfod2	+	1.24416	6.47364	27.822	2.20876e-05	0.000642893
224705	Vps52	+	1.44426	5.32279	27.8196	2.21002e-05	0.000642893
67020	Tmem88	-	1.69847	5.82146	27.8094	2.21534e-05	0.000643445
228770	Rspo4	+	1.34627	5.45475	27.8063	2.21695e-05	0.000643445
78266	Zfp687	-	1.20672	6.58845	27.7866	2.22729e-05	0.000645713
225392	Rell2	+	1.38414	5.58067	27.777	2.23236e-05	0.00064645
12560	Cdh3	+	1.21369	6.03816	27.7669	2.23769e-05	0.000647259
404634	Macroh2a2	-	1.34285	6.23406	27.7497	2.24682e-05	0.000648674
58229	Efcc1	+	1.246	6.30412	27.7481	2.24765e-05	0.000648674
74186	Ccdc3	+	1.35487	5.93157	27.737	2.25359e-05	0.000649655
243923	Rgs9bp	-	1.3291	5.8226	27.7041	2.27119e-05	0.00065399
11512	Adcy6	-	1.10672	6.48073	27.694	2.27666e-05	0.000654827
18143	Npas2	+	1.33855	6.12055	27.6844	2.28184e-05	0.000654992
102465623	Mir7030	+	1.81925	5.35354	27.6834	2.28235e-05	0.000654992
241764	L3mbtl1	+	1.38482	5.19303	27.6538	2.29845e-05	0.000658872
109689	Arrb1	+	1.28378	5.8644	27.6357	2.30831e-05	0.000660959
52028	Bbs1	-	1.30265	5.34439	27.607	2.32412e-05	0.00066474
102638941	Gm12853	-	1.37908	4.63771	27.6007	2.3276e-05	0.000664991
11923	Neurod4	-	2.45416	3.46205	27.5836	2.33706e-05	0.00066695
102466642	Mir6392	+	1.54116	4.59841	27.5759	2.34134e-05	0.000667093
72194	Fbxl20	-	1.90544	6.54962	27.5733	2.34278e-05	0.000667093
19870	Snord73a	-	1.75132	4.52314	27.5465	2.35774e-05	0.000670606
69121	Chrdl2	+	1.16077	6.15525	27.5386	2.36213e-05	0.000671108
14186	Fgfr4	+	1.31392	5.67324	27.526	2.36924e-05	0.000671469
58200	Ppp1r1a	-	1.39665	5.38555	27.5253	2.36965e-05	0.000671469
238693	Zfp58	-	1.47617	4.72833	27.5224	2.37128e-05	0.000671469
230735	Epha10	+	1.32565	5.85568	27.4909	2.38907e-05	0.000675757
21907	Nr2e1	-	1.69373	5.76781	27.4636	2.40466e-05	0.000679416
242915	Garem2	+	1.44015	5.11697	27.4493	2.41288e-05	0.000680986
380780	Serpina11	-	1.48039	4.14306	27.4276	2.42535e-05	0.000683595
228366	Large2	-	1.411	5.82431	27.4239	2.42747e-05	0.000683595
17760	Map6	+	1.25131	6.14916	27.406	2.4379e-05	0.000685777
58220	Pard6b	+	1.07717	6.96214	27.3914	2.44638e-05	0.000687406
102639115	Gm15343	-	1.31014	5.22086	27.3074	2.49587e-05	0.000700542
102216269	Cistr	-	1.34137	6.28427	27.2982	2.50139e-05	0.000701323
272589	Tbcel	-	1.06629	6.70746	27.2849	2.50935e-05	0.00070234
24117	Wif1	+	1.31057	5.76392	27.2829	2.51052e-05	0.00070234
101055854	Gm29733	-	2.10712	4.76198	27.2617	2.52327e-05	0.000705137
20315	Cxcl12	+	1.19151	6.22682	27.2537	2.5281e-05	0.000705716
15284	Hlx	-	1.21894	6.42188	27.2401	2.53632e-05	0.000706085
64011	Nrgn	-	1.31884	5.24721	27.2347	2.53965e-05	0.000706085
270210	Zfp651	+	1.62146	5.30573	27.2315	2.54157e-05	0.000706085
75096	4930524O05Rik	-	1.48292	4.22204	27.23	2.54246e-05	0.000706085
13983	Esr2	-	1.36959	5.58231	27.227	2.54432e-05	0.000706085
100382	AW011738	+	1.41394	5.73316	27.2196	2.54881e-05	0.000706085
69974	2810405F15Rik	-	1.70551	4.92761	27.2183	2.54963e-05	0.000706085
15207	Hes3	-	1.29822	5.71262	27.2152	2.55151e-05	0.000706085
13845	Ephb3	+	1.21821	6.20251	27.2101	2.55459e-05	0.000706171
110893	Slc8a3	-	1.42875	5.77517	27.2056	2.55739e-05	0.000706182
57435	Plin4	-	1.57022	4.18325	27.1769	2.57497e-05	0.000709972
21906	Otop1	+	1.28565	5.60706	27.1742	2.57667e-05	0.000709972
102465654	Mir7079	+	1.60884	3.63952	27.143	2.596e-05	0.000714529
15460	Hr	+	1.30714	5.84778	27.1256	2.60685e-05	0.000716743
100041244	Gm3230	-	1.41573	6.58488	27.1073	2.61827e-05	0.00071911
102465779	Mir7677	+	1.66192	5.59504	27.0883	2.63027e-05	0.00072163
14179	Fgf8	-	1.41095	6.16908	27.0745	2.63898e-05	0.000723245
227695	Spout1	-	1.43122	5.48764	27.0685	2.6428e-05	0.000723516
234700	Nrn1l	+	1.66604	5.29016	27.0554	2.65107e-05	0.000725003
67504	Rnf151	-	1.79826	4.54093	26.9907	2.69259e-05	0.000735471
107586	Ovol2	-	1.15536	6.63903	26.9869	2.6951e-05	0.000735471
319146	Ifnz	+	1.36722	4.90027	26.958	2.71389e-05	0.00073981
102465220	Mir6407	-	2.18196	5.06067	26.9488	2.71989e-05	0.000740656
15227	Foxf1	+	1.47576	5.95274	26.9299	2.73227e-05	0.000742797
239083	Ccnb1ip1	-	1.5987	4.59866	26.9279	2.73356e-05	0.000742797
234219	Helt	-	1.20069	6.19045	26.9194	2.73922e-05	0.000743543
73322	1700039E22Rik	-	1.27223	6.05905	26.8698	2.77209e-05	0.000751667
330695	Ctxn1	-	1.38349	6.04716	26.8462	2.7879e-05	0.000754585
224093	Fam43a	+	1.11222	6.54403	26.845	2.78875e-05	0.000754585
108153	Adamts7	+	1.25199	5.74829	26.8398	2.7922e-05	0.000754721
77717	Smim41	+	1.45994	5.39114	26.822	2.80424e-05	0.000757157
12300	Cacng2	-	1.31324	5.89621	26.8175	2.80727e-05	0.000757157
68566	Caly	-	1.24436	5.60485	26.8102	2.81225e-05	0.000757157
56807	Scamp5	-	1.26662	5.71388	26.809	2.81306e-05	0.000757157
16485	Kcna1	-	1.29381	5.91902	26.8024	2.8175e-05	0.00075748
13591	Ebf1	+	1.20844	6.72497	26.795	2.82258e-05	0.00075748
23833	Cd52	-	1.70893	4.55369	26.7941	2.82315e-05	0.00075748
67903	Gipc1	+	1.53341	5.82308	26.7823	2.8312e-05	0.000758242
433637	Gm5547	+	1.68697	4.64262	26.7813	2.83192e-05	0.000758242
18227	Nr4a2	-	1.04498	7.17541	26.7582	2.84776e-05	0.000761688
11998	Avp	-	1.37915	5.7212	26.7396	2.86058e-05	0.000764316
225884	Gstp3	-	1.5997	5.25502	26.7255	2.87034e-05	0.000766123
11754	Aoc3	+	1.55561	5.09255	26.7015	2.88702e-05	0.000769773
213649	Arhgef19	+	1.11738	6.45093	26.6696	2.90937e-05	0.000774924
216148	Shc2	-	1.1579	6.26221	26.6648	2.91277e-05	0.000775022
70129	Slc44a4	+	1.51359	4.89498	26.6463	2.92587e-05	0.000777699
102465758	Mir7650	+	2.43987	3.59313	26.6055	2.95488e-05	0.000784592
66859	Slc16a9	+	1.29576	5.74162	26.5775	2.97504e-05	0.000789126
18988	Pou2f3	-	1.42141	5.23902	26.5633	2.98528e-05	0.000791023
114763	G6bos	+	1.47974	4.53235	26.5555	2.99092e-05	0.000791695
72097	Cracdl	-	1.28225	6.01135	26.5475	2.99675e-05	0.000791924
15159	Hccs	-	1.8757	4.5726	26.5458	2.99798e-05	0.000791924
107376	E330013P04Rik	+	1.40809	4.57596	26.5327	3.00752e-05	0.000792129
171171	Ntng2	-	1.33937	4.86497	26.5309	3.00887e-05	0.000792129
68810	Nexn	-	1.30588	6.21028	26.5306	3.00904e-05	0.000792129
17240	Mdfi	-	1.21509	6.17111	26.5278	3.01114e-05	0.000792129
329731	Tafa3	-	1.38812	4.93017	26.4849	3.04264e-05	0.000799592
100316695	Mir1943	-	1.78255	5.11328	26.4802	3.04614e-05	0.000799691
12411	Cbs	-	1.20089	6.1011	26.4718	3.05234e-05	0.000800494
17202	Mc4r	-	1.32779	5.40655	26.4669	3.05595e-05	0.00080062
18121	Nog	-	1.24426	6.24386	26.4596	3.06143e-05	0.000801236
70350	Basp1	-	2.04411	5.83821	26.4488	3.06948e-05	0.000802521
105245595	Gm29543	+	1.45855	4.73653	26.4344	3.08022e-05	0.000803748
18217	Ntsr2	+	1.29274	5.58633	26.4341	3.08046e-05	0.000803748
11838	Arc	-	1.21244	5.96548	26.4182	3.09237e-05	0.000806034
70226	Rbm3os	+	1.87548	4.37909	26.4109	3.09788e-05	0.000806647
75732	Iqcd	+	1.36899	5.12036	26.4053	3.10208e-05	0.000806918
13643	Efnb3	-	1.36014	5.66747	26.3774	3.12327e-05	0.000811607
654802	1700105P06Rik	+	1.60398	5.62307	26.3724	3.12703e-05	0.000811759
102466648	Mir6417	-	1.53635	5.11915	26.3616	3.13529e-05	0.000812428
69454	Clic3	+	1.54411	5.16346	26.3607	3.13596e-05	0.000812428
667728	H2af-ps2	-	1.29232	5.58725	26.3491	3.14485e-05	0.000813906
433215	Tmem262	+	1.66708	4.85892	26.3346	3.15599e-05	0.00081592
14415	Gad1	+	1.22524	5.70682	26.3306	3.15902e-05	0.00081592
329934	Foxo6	-	1.3065	6.20408	26.3193	3.16773e-05	0.000817345
22422	Wnt7b	-	1.03039	7.23831	26.3017	3.18135e-05	0.000820031
68119	Cmtm3	+	1.28293	5.76963	26.2877	3.19224e-05	0.00082145
29859	Sult4a1	-	1.20448	5.93737	26.2855	3.194e-05	0.00082145
66705	Dnase1l2	-	1.46346	5.52661	26.2823	3.19649e-05	0.00082145
14789	P3h3	-	1.23616	6.20647	26.2634	3.21122e-05	0.000824186
218454	Lhfpl2	+	1.34672	5.67085	26.2604	3.21359e-05	0.000824186
100316700	Mir1949	+	1.61296	3.73404	26.2515	3.22062e-05	0.000825162
18013	Neurod2	-	1.22473	6.19356	26.2428	3.22742e-05	0.000826076
102640779	2900052L18Rik	-	1.28244	5.98096	26.2286	3.23864e-05	0.000827857
76854	Gper1	+	1.44567	5.18509	26.2258	3.24085e-05	0.000827857
74229	Paqr8	+	1.27248	5.6217	26.2101	3.25329e-05	0.000830205
27226	Pla2g7	+	1.47092	5.05366	26.2059	3.25665e-05	0.000830234
213527	Pth2r	+	1.32658	5.15911	26.1856	3.27286e-05	0.000833171
14345	Fut4	-	1.23336	6.17267	26.1833	3.27469e-05	0.000833171
76486	Ly6k	-	1.42959	5.14591	26.1789	3.27825e-05	0.00083325
15378	Hnf4a	+	1.20876	5.93734	26.1744	3.28181e-05	0.000833324
216976	Rskr	+	2.93158	4.18701	26.1398	3.30969e-05	0.000839571
213573	Cracr2b	+	1.39471	5.79223	26.1349	3.3137e-05	0.000839755
677884	Pakap	+	0.912818	7.52652	26.1205	3.32542e-05	0.000841891
69191	Pdia2	-	1.47972	4.66177	26.1055	3.33763e-05	0.000843692
20508	Slc18a3	-	1.30997	6.52159	26.102	3.34051e-05	0.000843692
18359	Olfr59	+	-1.8107	3.28306	26.0993	3.34268e-05	0.000843692
16796	Lasp1	+	1.42486	6.32405	26.0956	3.34573e-05	0.000843692
225908	Myrf	-	1.35929	5.27728	26.0908	3.34968e-05	0.000843855
102465556	Mir6922	-	2.03911	4.93866	26.0854	3.35409e-05	0.000844135
115487737	Gm51871	+	1.46995	4.76613	26.079	3.35936e-05	0.000844629
102466988	Mir6931	-	1.71136	5.41777	26.064	3.37174e-05	0.00084691
19216	Ptger1	+	1.49519	5.68236	26.0068	3.41941e-05	0.000858039
102465656	Mir7082	-	3.03175	2.82294	25.996	3.42848e-05	0.000859472
381853	Gipr	-	1.46913	5.15424	25.9837	3.43883e-05	0.000861222
232339	Ankrd26	-	1.51582	5.67642	25.9636	3.45581e-05	0.000864588
102634429	Gm6569	+	1.381	5.13864	25.9598	3.45903e-05	0.000864588
108912	Cdca2	-	3.80049	5.58156	25.9507	3.46681e-05	0.000865686
108699	Chn1	-	1.19154	6.78447	25.9079	3.50349e-05	0.000873348
380768	Ccdc177	-	1.14836	6.35795	25.9037	3.50707e-05	0.000873348
72027	Slc39a4	-	1.35661	4.92716	25.9017	3.50885e-05	0.000873348
330721	Nek5	-	1.42096	4.29168	25.899	3.51116e-05	0.000873348
12614	Celsr1	-	1.28842	6.7809	25.8945	3.51499e-05	0.000873348
751549	Mir92-1	+	1.86261	4.53762	25.8911	3.51799e-05	0.000873348
332937	Tfap2e	-	1.32334	6.44398	25.8848	3.52346e-05	0.000873859
108112	Eif4ebp3	+	2.05675	4.32019	25.8714	3.53508e-05	0.000875891
100504549	AI463170	-	1.5247	5.52294	25.8603	3.54471e-05	0.000876672
12512	Cd63	+	1.29657	6.19877	25.8599	3.54509e-05	0.000876672
15530	Hspg2	+	1.23316	5.62667	25.8494	3.55425e-05	0.00087675
258277	Olfr281	+	1.30788	5.35761	25.8494	3.55427e-05	0.00087675
51886	Fubp1	+	2.49668	6.04327	25.8398	3.56272e-05	0.00087675
751525	Mir686	-	1.78033	4.18153	25.8391	3.56325e-05	0.00087675
52428	Rhpn2	+	1.19491	6.28891	25.8373	3.56485e-05	0.00087675
74002	Psd2	+	1.29392	5.18553	25.836	3.56598e-05	0.00087675
102465547	Mir6907	-	2.03132	4.97777	25.8291	3.57205e-05	0.000877399
50796	Dmrt1	+	1.38346	5.89082	25.8169	3.58286e-05	0.000878764
102466770	Mir6943	+	1.85315	5.41676	25.815	3.58448e-05	0.000878764
214084	Slc18a2	+	1.26821	5.56389	25.8062	3.59232e-05	0.000879844
54409	Ramp2	+	1.35687	5.43542	25.7977	3.5998e-05	0.000880832
76422	Mroh3	-	1.43913	4.55637	25.7894	3.60719e-05	0.000881795
227327	B3gnt7	+	1.48038	5.17349	25.7839	3.61209e-05	0.00088215
17301	Foxd2	-	1.16358	6.30729	25.7762	3.61893e-05	0.000882976
12168	Bmpr2	+	1.66246	6.71627	25.7719	3.62277e-05	0.000883073
100526545	Mir3062	-	1.91144	5.18628	25.7626	3.63115e-05	0.000884272
239027	Arhgap22	+	1.29608	5.00342	25.7564	3.63671e-05	0.000884596
79362	Bhlhe41	-	1.27671	6.72565	25.7534	3.6394e-05	0.000884596
11806	Apoa1	+	1.27033	5.21792	25.7492	3.64311e-05	0.000884655
217306	Cd300e	-	1.37814	5.0457	25.7402	3.65128e-05	0.0008858
23928	Lamc3	+	1.2814	5.67086	25.7208	3.66874e-05	0.000889192
50914	Olig1	+	1.11719	6.64466	25.703	3.68498e-05	0.000892281
100526555	Mir3087	+	1.41281	5.78062	25.6969	3.69051e-05	0.000892776
102465567	Mir6941	-	1.26309	5.55945	25.6812	3.70483e-05	0.000895392
102465612	Mir7012	+	2.04626	5.45954	25.6774	3.70835e-05	0.000895396
12903	Crabp1	+	1.2548	5.70635	25.669	3.71605e-05	0.000895839
214931	Fbxl16	+	1.17406	6.09315	25.6677	3.71719e-05	0.000895839
14843	Gsx2	+	1.30142	5.95748	25.6572	3.72692e-05	0.000897337
15430	Hoxd10	+	1.25757	5.99885	25.6461	3.73715e-05	0.000898666
20182	Rxrb	+	1.3122	6.17364	25.6436	3.73946e-05	0.000898666
102465672	Mir7118	-	1.5836	5.50642	25.6181	3.76309e-05	0.000903494
100124438	Mir343	+	1.76507	5.76649	25.6099	3.77075e-05	0.000904485
16499	Kcnab3	+	1.28777	5.72802	25.5928	3.78672e-05	0.000907098
18008	Nes	+	1.17627	6.11943	25.5907	3.78874e-05	0.000907098
21401	Tcea3	+	1.15531	6.14651	25.5831	3.79579e-05	0.000907937
83555	Tex13b	-	1.41849	5.00545	25.5648	3.81308e-05	0.000911137
74616	Scrn3	+	1.86908	5.15253	25.5614	3.8163e-05	0.000911137
270192	Rab6b	+	1.21503	6.06189	25.5419	3.83478e-05	0.000914695
215210	Tmem120a	-	1.28066	6.06008	25.5157	3.8598e-05	0.000919806
100216538	Snord1a	+	1.96398	4.01462	25.5026	3.87238e-05	0.000921945
232227	Iqsec1	-	1.2091	5.88561	25.4946	3.88006e-05	0.000922914
380713	Scarf1	+	1.61877	5.25165	25.4743	3.89962e-05	0.000926705
18440	P2rx6	+	1.38866	4.18296	25.4696	3.90422e-05	0.000926936
102465608	Mir7006	-	1.94699	5.19173	25.4606	3.91293e-05	0.000928069
56699	Cdc42ep4	-	1.16153	6.37054	25.4525	3.9208e-05	0.000928069
100529074	Snora33	-	1.8868	3.27093	25.448	3.92514e-05	0.000928069
16153	Il10	+	1.37109	4.90552	25.4476	3.92556e-05	0.000928069
107770	Tm6sf2	+	1.62022	4.72458	25.4459	3.92722e-05	0.000928069
72543	Mvb12b	-	1.24927	5.88487	25.4423	3.93077e-05	0.000928069
72699	Lime1	+	1.43882	4.42167	25.4267	3.94598e-05	0.000930799
213522	Plekhg6	-	1.2626	5.22303	25.4227	3.94993e-05	0.000930874
73453	1700067K01Rik	+	1.46723	5.73572	25.4166	3.95596e-05	0.000931437
115488138	Gm15912	-	1.45048	4.40923	25.4018	3.97049e-05	0.000933996
93735	Wnt16	+	1.33657	5.59357	25.3912	3.98099e-05	0.000935316
215723	Mfsd6l	+	1.26841	5.36692	25.3887	3.98341e-05	0.000935316
19713	Ret	-	1.18179	6.02823	25.373	3.99905e-05	0.000938125
21380	Tbx1	-	1.01944	7.38329	25.357	4.01499e-05	0.000939818
100043609	Gm14207	-	1.31998	5.71071	25.3556	4.01636e-05	0.000939818
436583	Snora74a	+	1.70587	3.94487	25.3547	4.01729e-05	0.000939818
107999	Gtpbp6	-	1.35269	6.17859	25.3482	4.0238e-05	0.000940147
320208	Tmem91	-	1.29205	5.54448	25.3459	4.02605e-05	0.000940147
319259	Bricd5	+	1.51832	4.78568	25.3329	4.0391e-05	0.000942291
77682	9230102O04Rik	-	1.32033	5.21106	25.3295	4.0426e-05	0.000942291
80290	Gpr146	+	1.00564	6.87043	25.3248	4.04734e-05	0.000942535
78910	Asb15	+	1.61984	3.45536	25.2924	4.08013e-05	0.000949308
74200	Khdc4	+	1.36323	6.23135	25.281	4.09168e-05	0.00095113
69694	Tatdn1	-	1.59304	4.89244	25.265	4.10805e-05	0.000953851
14156	Fen1	-	1.68505	5.16342	25.2591	4.1141e-05	0.000953851
102637946	Gm34632	+	1.41084	4.63663	25.2586	4.11458e-05	0.000953851
277010	Marveld1	+	1.32967	6.20488	25.238	4.13586e-05	0.000957358
69550	Bst2	-	1.37264	5.28105	25.2367	4.13719e-05	0.000957358
14191	Fgr	+	1.73358	5.23892	25.2307	4.14339e-05	0.000957779
56213	Htra1	+	1.14378	6.26242	25.2252	4.14909e-05	0.000957779
11537	Cfd	+	1.3465	5.36432	25.224	4.15025e-05	0.000957779
71746	Rgl3	-	1.44871	5.28262	25.2166	4.15797e-05	0.000958695
101447999	Mirc35hg	-	1.13157	6.39108	25.2097	4.16512e-05	0.000959478
258436	Olfr458	-	2.14941	3.71387	25.195	4.18049e-05	0.00096037
277414	Trp53i11	+	1.3386	6.22385	25.1946	4.18086e-05	0.00096037
30794	Pdlim4	-	1.37406	5.31034	25.1936	4.18192e-05	0.00096037
110279	Bcr	+	1.14586	6.7437	25.1916	4.18401e-05	0.00096037
20055	Rps16	+	1.39334	5.41214	25.1877	4.18804e-05	0.000960433
13864	Nr2f6	-	1.03744	6.9741	25.1822	4.19386e-05	0.000960905
239554	Foxred2	-	1.30755	5.97129	25.1542	4.2233e-05	0.000966785
18208	Ntn1	-	1.30175	6.67383	25.1369	4.24158e-05	0.0009701
78202	4930557K07Rik	-	2.08672	4.44728	25.1313	4.24751e-05	0.000970589
12287	Cacna1b	-	1.22887	6.1554	25.1242	4.25511e-05	0.000971139
235050	Zfp810	-	1.58071	4.89961	25.1219	4.25752e-05	0.000971139
11905	Serpinc1	+	1.91287	3.78183	25.1158	4.26401e-05	0.000971753
75770	Brsk2	+	1.24533	6.08401	25.0971	4.28399e-05	0.000975436
237759	Col23a1	+	1.62437	5.63821	25.061	4.32294e-05	0.000983431
241794	Kcng1	-	1.15995	6.03685	25.0459	4.33933e-05	0.00098628
54390	Sit1	-	1.62111	4.82703	25.0393	4.34651e-05	0.000987036
14255	Flt3	-	-2.87015	4.51423	25.0036	4.38561e-05	0.000995031
18830	Pltp	-	1.27591	6.06014	24.9937	4.39648e-05	0.000996613
73658	Spns1	-	1.21366	5.84039	24.9864	4.40454e-05	0.000996877
433470	AA467197	+	1.51417	5.0016	24.9856	4.40544e-05	0.000996877
78088	Sowahb	-	1.17227	6.43535	24.962	4.43159e-05	0.00100142
226778	Mark1	-	1.37328	5.6965	24.9596	4.43426e-05	0.00100142
14538	Gcnt2	+	1.00693	6.90003	24.9569	4.43726e-05	0.00100142
257635	Sdsl	-	1.36178	4.81959	24.9254	4.47253e-05	0.00100762
14711	Gnmt	-	1.36393	5.67369	24.9253	4.47261e-05	0.00100762
246313	Prokr2	-	1.25973	5.48418	24.8818	4.52182e-05	0.00101698
384569	Nova2	+	1.40154	5.76946	24.8815	4.52214e-05	0.00101698
108100	Baiap2	+	1.32388	6.27216	24.8651	4.54076e-05	0.00102027
19013	Ppara	+	1.22726	6.31505	24.8614	4.54498e-05	0.00102033
217682	Plekhd1	+	1.31786	5.11381	24.8558	4.55143e-05	0.00102088
56631	Trim17	+	1.35491	4.49876	24.8478	4.56057e-05	0.00102203
77490	E130218I03Rik	+	1.47965	4.5999	24.8429	4.5662e-05	0.0010224
216725	Adamts2	+	1.15548	6.46282	24.8357	4.57452e-05	0.00102336
228765	Sdcbp2	+	1.5594	4.52537	24.8214	4.59101e-05	0.00102615
545645	Gm13283	+	1.39446	4.38886	24.8094	4.60494e-05	0.00102837
72309	Tmem158	-	1.18733	6.58492	24.7973	4.61899e-05	0.00103061
58222	Rab37	+	1.07228	6.60102	24.7683	4.65285e-05	0.00103726
320354	Grin1os	+	1.17284	5.81823	24.7627	4.65939e-05	0.00103781
54613	St3gal6	-	1.28343	5.90403	24.7466	4.67836e-05	0.00104113
11790	Speg	+	1.01529	7.07511	24.7281	4.70027e-05	0.0010451
216810	Tom1l2	-	1.32928	5.37395	24.7123	4.71907e-05	0.00104836
233332	Adamts17	+	1.21884	5.96729	24.7061	4.7264e-05	0.00104908
114483817	Mir12202	+	2.00386	5.0051	24.6784	4.75957e-05	0.00105474
68904	Abhd13	+	1.35424	5.39772	24.6779	4.76015e-05	0.00105474
574418	Serinc4	-	1.58212	3.63695	24.6618	4.77963e-05	0.00105814
21802	Tgfa	+	1.20326	6.02715	24.6423	4.80322e-05	0.00106244
613258	A730017L22Rik	-	1.48803	4.29508	24.607	4.84632e-05	0.00107105
226180	Ina	+	1.36255	5.50462	24.5954	4.86052e-05	0.00107313
226304	Npbwr1	-	1.31745	5.7786	24.5888	4.86862e-05	0.00107313
72185	Dbndd1	-	1.19462	6.08739	24.5872	4.87068e-05	0.00107313
20519	Slc22a3	-	1.2894	5.6363	24.5857	4.8725e-05	0.00107313
226499	Odr4	-	2.96964	5.46901	24.5596	4.90474e-05	0.0010793
16402	Itga5	-	1.2904	5.75815	24.5332	4.93769e-05	0.00108556
103737	Pex12	-	1.21587	5.88923	24.53	4.94169e-05	0.00108556
14241	Foxl1	+	1.22178	6.52992	24.4864	4.99664e-05	0.00109604
235628	Prss42	+	1.34029	5.17468	24.4829	5.00109e-05	0.00109604
67149	Nkain1	-	1.17158	6.00427	24.482	5.00226e-05	0.00109604
18053	Ngfr	-	1.17413	6.04561	24.4759	5.00994e-05	0.00109678
330863	Trim67	+	0.991975	6.79691	24.4686	5.01929e-05	0.00109789
237940	Aoc2	+	1.6097	5.03854	24.4628	5.02666e-05	0.00109856
93838	Dqx1	+	2.03667	3.63737	24.4461	5.04798e-05	0.00110208
244723	Olfm2	-	1.00539	7.02476	24.4401	5.05574e-05	0.00110208
56847	Aldh1a3	-	1.22001	5.99921	24.4398	5.05601e-05	0.00110208
14633	Gli2	-	1.20771	5.98376	24.4367	5.06e-05	0.00110208
100526469	Mir3064	-	1.73325	4.30931	24.4269	5.07266e-05	0.0011039
20845	Star	+	1.71503	4.14162	24.4232	5.07741e-05	0.00110399
668158	Ccdc85c	-	1.12845	6.69816	24.4073	5.09795e-05	0.00110752
114483643	Mir12188	+	1.77666	3.92641	24.3735	5.14197e-05	0.00111613
105244370	Gm14261	+	1.48424	5.72246	24.3575	5.16299e-05	0.00111928
100316716	Mir1983	-	1.60124	4.93425	24.3558	5.16522e-05	0.00111928
85030	Tnfrsf25	+	1.14276	5.97082	24.3516	5.17075e-05	0.00111953
11830	Aqp5	+	1.19042	6.03728	24.3291	5.20038e-05	0.00112499
118027462	Gm53058	+	1.75545	4.39733	24.3137	5.22078e-05	0.00112845
243339	Tmem130	-	1.28567	5.21375	24.2959	5.24456e-05	0.00113263
29867	Cabp1	-	0.946907	7.28046	24.2857	5.25821e-05	0.00113462
226251	Ablim1	-	0.89174	7.32555	24.279	5.2672e-05	0.0011356
208285	Cyp4f17	+	1.35315	4.76446	24.2729	5.27533e-05	0.0011364
272027	Tstd2	-	1.27154	5.8869	24.2692	5.2803e-05	0.00113651
75533	Nme5	-	1.48139	5.09695	24.2631	5.28851e-05	0.00113732
228536	Bahd1	+	1.28127	6.94077	24.2507	5.30524e-05	0.00113996
78925	Srd5a1	-	1.70507	5.31611	24.2419	5.31725e-05	0.00114158
241556	Tspan18	-	1.16689	6.01655	24.2378	5.32284e-05	0.00114182
12527	Cd9	-	1.15435	5.84184	24.2297	5.33372e-05	0.00114265
108167617	Gm26788	-	1.33431	5.82872	24.2283	5.33566e-05	0.00114265
22411	Wnt11	+	0.961229	7.05494	24.2127	5.3569e-05	0.00114624
71093	Atoh8	-	1.2973	5.691	24.2067	5.36518e-05	0.00114705
102466649	Mir451b	-	2.28579	3.60089	24.1968	5.37881e-05	0.00114865
17309	Mgat3	+	1.212	6.03659	24.1947	5.38165e-05	0.00114865
664903	Rps15a-ps4	-	1.74969	4.93155	24.1865	5.39287e-05	0.00115005
268934	Grm4	-	0.919022	7.40776	24.1784	5.40405e-05	0.00115005
242557	Atg4c	+	1.33273	5.17388	24.1774	5.40549e-05	0.00115005
17150	Mfap2	+	1.33323	5.42986	24.1769	5.40618e-05	0.00115005
57274	Slc16a8	-	1.29921	4.97344	24.1554	5.43598e-05	0.00115525
381338	Lonrf2	-	1.17729	6.07603	24.1527	5.43966e-05	0.00115525
100041239	Gm3225	+	1.5575	3.93991	24.1493	5.44447e-05	0.00115531
624860	Gm12253	+	1.48636	3.98642	24.1383	5.45979e-05	0.0011576
102465984	Mir7067	-	1.88059	3.49159	24.1298	5.47162e-05	0.00115796
330031	Gm5106	-	1.50892	4.85844	24.1251	5.47826e-05	0.00115796
230971	Megf6	+	1.21992	6.01422	24.1243	5.47937e-05	0.00115796
226641	Atf6	-	1.18378	5.98023	24.1221	5.48243e-05	0.00115796
723874	Mir483	-	1.25163	4.96319	24.1209	5.48412e-05	0.00115796
83771	Tas1r3	-	1.38659	4.80565	24.0935	5.52272e-05	0.00116515
18142	Npas1	-	1.20087	6.26392	24.0898	5.52782e-05	0.00116526
18131	Notch3	-	1.42819	5.5319	24.0713	5.55406e-05	0.00116972
102466802	Mir7081	-	1.73381	5.3688	24.0685	5.55813e-05	0.00116972
17207	Mcf2l	+	1.11963	6.12859	24.0438	5.59331e-05	0.00117579
114483633	Mir203b	-	1.37438	4.71766	24.0419	5.59614e-05	0.00117579
102466620	Mir6240	+	1.26072	5.11788	24.008	5.64492e-05	0.00118432
56315	Rhcg	-	1.26104	5.20176	24.0043	5.65035e-05	0.00118432
13081	Cyp24a1	-	1.4851	5.02835	24.004	5.65067e-05	0.00118432
68617	Mtcl1	-	1.22044	6.66663	23.9921	5.668e-05	0.00118698
320952	A730013G03Rik	-	1.20121	5.88086	23.9804	5.68505e-05	0.00118958
22223	Uchl1	+	1.36828	4.19669	23.977	5.68996e-05	0.00118962
83674	Cnnm1	+	1.22323	6.48365	23.9739	5.69454e-05	0.00118962
53867	Col5a3	-	1.30493	4.90941	23.9637	5.70947e-05	0.001191
72136	Chst14	+	1.69012	5.60379	23.963	5.71044e-05	0.001191
100628594	Mir3572	+	1.80972	4.30017	23.9549	5.72233e-05	0.0011916
227631	Sohlh1	-	1.23996	5.22195	23.9547	5.72268e-05	0.0011916
71720	Osbpl3	-	1.03841	6.55896	23.9483	5.73211e-05	0.0011926
60363	Cldn15	+	1.46745	5.20305	23.9424	5.7408e-05	0.00119343
14714	Gnrh1	+	2.06927	4.06949	23.9116	5.78632e-05	0.00120192
230775	Adgrb2	+	1.17109	6.10257	23.9057	5.7951e-05	0.00120277
17000	Ltbr	-	1.16185	5.69542	23.8943	5.81213e-05	0.00120532
13642	Efnb2	-	2.07665	6.4642	23.8839	5.82765e-05	0.00120756
17965	Nbl1	-	1.32955	5.88152	23.8708	5.84731e-05	0.00121065
227696	Phyhd1	+	1.73677	4.48245	23.8448	5.8866e-05	0.0012178
78801	Ak7	+	1.32446	5.07568	23.8164	5.92971e-05	0.00122573
13076	Cyp1a1	+	1.24057	5.72806	23.798	5.95787e-05	0.00123055
71319	4933439K11Rik	-	1.28936	4.86163	23.779	5.98716e-05	0.00123455
102465760	Mir7652	+	1.55561	5.24698	23.7785	5.98787e-05	0.00123455
22415	Wnt3	+	1.21012	6.07582	23.7744	5.99422e-05	0.00123455
20418	Shc3	-	1.16325	5.9071	23.7682	6.00391e-05	0.00123455
217116	Spata20	-	1.21218	5.80681	23.76	6.01653e-05	0.00123455
75659	Wdr54	-	1.59186	3.96927	23.7585	6.01888e-05	0.00123455
20975	Synj2	+	0.947611	6.97152	23.7584	6.01908e-05	0.00123455
19871	Snord73b	-	1.49071	3.62177	23.7582	6.01931e-05	0.00123455
70966	4931415C17Rik	+	1.67964	3.42332	23.7574	6.02065e-05	0.00123455
723900	Mir375	-	1.24344	5.47831	23.7337	6.05756e-05	0.00124112
16011	Igfbp5	-	1.24956	5.75187	23.713	6.08994e-05	0.00124676
67981	Hormad1	+	1.63095	5.42086	23.7088	6.09658e-05	0.00124712
117229	Stk33	-	1.26756	5.21574	23.7042	6.10378e-05	0.00124759
330166	Miat	-	1.17602	6.00992	23.6915	6.12377e-05	0.00125047
100217423	Snord19	-	1.5983	4.0838	23.6891	6.12764e-05	0.00125047
19280	Ptprs	-	1.0346	7.14333	23.6858	6.1328e-05	0.00125052
329366	Ccdc187	-	1.26894	4.63191	23.6635	6.16834e-05	0.0012563
217843	Unc79	+	1.2422	5.76615	23.6618	6.17094e-05	0.0012563
100504715	Tmppe	+	1.54082	5.66764	23.6402	6.20549e-05	0.00126233
54631	Nphs1	+	1.37489	4.70196	23.6359	6.21249e-05	0.00126274
102466836	Mir7578	-	1.92389	4.98096	23.6184	6.24059e-05	0.00126745
78558	Htra3	-	1.27069	5.2383	23.6074	6.25841e-05	0.00127006
330953	Hcn4	+	1.10316	6.54216	23.5892	6.28795e-05	0.00127504
328258	Slc25a48	+	1.22537	5.2737	23.5833	6.29756e-05	0.00127598
246277	Csad	-	1.18619	5.83804	23.5795	6.30375e-05	0.00127622
105246509	Gm41790	-	1.65477	4.88833	23.5573	6.34013e-05	0.00128257
13796	Emx1	+	1.18052	6.28327	23.5306	6.38405e-05	0.00128877
320802	Ifitm10	-	1.2497	5.76488	23.5297	6.38558e-05	0.00128877
67523	1700094J05Rik	+	2.05605	5.13117	23.5295	6.3859e-05	0.00128877
69399	1700025G04Rik	-	1.2777	5.81074	23.4875	6.45581e-05	0.00130185
18766	Pkdrej	-	1.17907	5.77989	23.4692	6.4865e-05	0.00130701
18998	Pou4f3	+	1.20056	6.23487	23.4517	6.516e-05	0.00131192
15485	Hsd17b1	+	1.25002	6.13492	23.4466	6.52464e-05	0.00131209
70450	Unc13d	-	1.30845	5.60972	23.4452	6.52707e-05	0.00131209
625018	C4a	-	1.27517	4.64209	23.4373	6.54041e-05	0.00131373
56455	Dynll1	-	1.73667	5.68399	23.4201	6.56975e-05	0.00131762
212989	Best2	-	1.26562	4.83066	23.4199	6.57006e-05	0.00131762
244882	Tnfaip8l3	-	1.27617	5.21971	23.3993	6.60542e-05	0.00132367
102465671	Mir7116	-	1.70171	4.66355	23.3769	6.64398e-05	0.00133036
69032	Lyzl4	-	1.20259	5.89085	23.3719	6.65264e-05	0.00133105
226439	Ascl5	+	1.24573	5.38049	23.3672	6.66077e-05	0.00133163
192199	Rspo1	+	1.07386	6.34098	23.356	6.6801e-05	0.00133445
192734	Lrrc75b	-	1.46307	5.78798	23.3407	6.70688e-05	0.00133876
218121	Mboat1	+	1.19158	5.58025	23.3269	6.73088e-05	0.0013425
19206	Ptch1	-	0.965351	7.54954	23.3171	6.74822e-05	0.00134418
319880	Tmcc3	+	0.899352	7.36736	23.3162	6.7498e-05	0.00134418
13592	Ebf2	+	1.00698	6.86698	23.3011	6.77625e-05	0.00134839
20522	Slc23a1	-	1.60467	5.24485	23.2856	6.80375e-05	0.00135281
14049	Eya2	+	0.95607	6.95109	23.2826	6.80909e-05	0.00135282
56030	Tmem131	-	1.53583	6.62271	23.2612	6.84709e-05	0.00135932
105083	Pelo	-	1.17933	5.86597	23.2552	6.85791e-05	0.00135951
102466796	Mir7053	-	1.22518	5.77477	23.2547	6.85869e-05	0.00135951
72083	Mzt2	-	1.36145	5.7812	23.2357	6.89294e-05	0.00136524
69697	Camsap3	+	1.37395	5.69104	23.2182	6.9244e-05	0.00137041
434325	Tmem221	-	1.19091	5.97566	23.2126	6.93446e-05	0.00137134
14685	Gnat1	-	1.4221	4.432	23.1998	6.95775e-05	0.00137368
102693	Phldb1	-	1.14852	6.381	23.1977	6.96157e-05	0.00137368
67044	Higd2a	+	2.47239	5.21591	23.195	6.96649e-05	0.00137368
21410	Hnf1b	+	1.13197	6.81356	23.1943	6.96778e-05	0.00137368
105518	A630023A22Rik	-	1.28369	4.54201	23.1899	6.97573e-05	0.00137419
19416	Rasd1	-	1.0746	6.14501	23.1675	7.01672e-05	0.0013812
213056	Fam126b	-	1.4464	4.95224	23.16	7.03043e-05	0.00138283
112403	Dxo	+	1.35458	5.69172	23.1553	7.03913e-05	0.00138348
80752	Fam20c	+	1.26788	6.42867	23.1521	7.04506e-05	0.00138358
112418	1700102P08Rik	+	1.67383	5.56417	23.135	7.07664e-05	0.00138872
23984	Pde10a	+	0.95344	7.19547	23.1251	7.09491e-05	0.00139123
319480	Itga11	+	1.1985	5.47614	23.1169	7.11007e-05	0.00139231
240667	Sec31b	-	1.17717	5.66783	23.116	7.11172e-05	0.00139231
67125	Tspan31	-	1.61884	4.86528	23.1133	7.11676e-05	0.00139231
71082	4933416M07Rik	+	1.64583	5.2875	23.1088	7.12516e-05	0.00139289
19125	Prodh	-	1.18586	5.66003	23.0972	7.14696e-05	0.00139537
17179	Matk	+	1.09739	6.74591	23.0962	7.14874e-05	0.00139537
75853	4930592I03Rik	-	1.85531	5.00636	23.0815	7.17628e-05	0.00139891
16776	Lama5	-	1.13566	6.22587	23.0807	7.17784e-05	0.00139891
74492	Kbtbd13	-	1.15277	6.17355	23.0733	7.19181e-05	0.00140057
242083	Ppm1l	+	1.16298	6.42327	23.0538	7.22862e-05	0.00140666
11685	Alox12e	-	1.14906	5.60296	23.0472	7.24113e-05	0.00140803
235320	Zbtb16	-	1.14899	6.21341	23.0403	7.25424e-05	0.00140951
55987	Cpxm2	-	1.23733	5.24399	23.0312	7.27148e-05	0.00141178
14226	Fkbp1b	-	1.2456	5.35808	23.0269	7.27977e-05	0.00141182
105180375	Tmem265	+	2.13761	5.27244	23.0228	7.28744e-05	0.00141182
69274	Ctdspl	+	1.13148	6.38662	23.0224	7.28822e-05	0.00141182
382864	Colq	-	1.38532	4.71323	23.0179	7.29697e-05	0.00141244
58991	Ghrl	-	1.90269	4.9456	22.9823	7.36539e-05	0.00142461
69064	Fuom	-	1.33135	5.15909	22.9757	7.37805e-05	0.00142598
14608	Gpr83	+	1.23825	5.50301	22.9549	7.41857e-05	0.00143272
171209	Asic3	+	1.33754	4.75959	22.9471	7.43371e-05	0.00143457
270091	Lrrc36	+	1.17788	5.60377	22.9441	7.43954e-05	0.00143461
101809	Spred3	-	1.25435	4.82673	22.9305	7.46622e-05	0.00143867
227632	Kcnt1	+	1.06864	6.2361	22.903	7.5204e-05	0.00144802
18329	Olfr30	-	1.27688	4.62924	22.8974	7.53144e-05	0.00144802
238328	Vash1	+	1.28078	5.80756	22.8972	7.53177e-05	0.00144802
66594	Uqcr11	-	1.21964	5.68153	22.8873	7.5514e-05	0.00145071
13835	Epha1	-	1.32377	4.73954	22.8652	7.59557e-05	0.0014581
216873	Spag7	-	1.18579	6.36982	22.8608	7.60431e-05	0.00145868
17395	Mmp9	+	1.29146	5.84547	22.8356	7.65492e-05	0.00146729
109660	Ctrl	-	1.5404	5.1748	22.8296	7.66699e-05	0.00146756
100039672	Msmp	-	1.47929	4.96249	22.8288	7.66857e-05	0.00146756
73121	Rflna	+	1.28662	5.58332	22.8243	7.67766e-05	0.00146756
100504116	Brd3os	+	1.2977	5.51113	22.8235	7.67928e-05	0.00146756
381413	Gpr176	-	1.31228	5.82326	22.8187	7.68912e-05	0.00146834
68089	Arpc4	+	1.8469	5.30898	22.8105	7.70561e-05	0.00147039
16871	Lhx3	-	1.13794	5.95778	22.7953	7.73659e-05	0.0014752
72978	Cnih3	+	1.23612	5.89289	22.7708	7.78679e-05	0.00148293
399548	Scn4b	+	1.17998	5.8263	22.7698	7.78869e-05	0.00148293
229900	Gbp7	+	1.27481	5.1195	22.7664	7.79571e-05	0.00148316
387198	Mir202	-	1.76176	3.90432	22.7603	7.80829e-05	0.00148445
268469	Zfp652	+	1.73417	5.09241	22.7404	7.84951e-05	0.00149117
383295	Ypel5	+	1.24768	6.40103	22.7317	7.86754e-05	0.00149318
192986	Cyb5d2	-	1.72854	5.18305	22.7296	7.87175e-05	0.00149318
27205	Podxl	-	1.1049	6.31388	22.7268	7.87758e-05	0.00149318
52589	Ncald	-	0.94189	7.05502	22.7177	7.89662e-05	0.00149568
102614	Rpp25	+	1.17481	6.35453	22.714	7.90424e-05	0.00149601
73542	Tssk5	-	1.40746	5.10146	22.7041	7.92502e-05	0.0014986
240590	Dmrt3	+	1.22924	6.35221	22.7019	7.92961e-05	0.0014986
17748	Mt1	+	1.27939	5.67991	22.689	7.95667e-05	0.0015026
328035	Fads6	-	1.21137	5.96397	22.686	7.96302e-05	0.00150269
12824	Col2a1	-	1.06927	6.22153	22.6811	7.97335e-05	0.00150353
268721	Zswim8	+	1.21161	5.92964	22.6457	8.0483e-05	0.00151654
233744	Spon1	+	1.2618	5.65513	22.6336	8.07408e-05	0.00152028
15433	Hoxd13	+	1.18442	6.10327	22.6182	8.1071e-05	0.00152537
100526540	Mir3093	+	1.5631	4.16699	22.6098	8.12497e-05	0.00152761
50781	Dkk3	-	1.24082	5.58342	22.6061	8.1331e-05	0.00152796
100526518	Mir3065	+	1.30927	4.71908	22.6034	8.13876e-05	0.00152796
237362	Npffr1	+	1.2311	5.23164	22.5969	8.15289e-05	0.00152949
21416	Tcf7l2	+	1.0295	6.29308	22.5889	8.17019e-05	0.00153161
12831	Col5a1	+	1.15238	5.95294	22.5859	8.17655e-05	0.00153168
233335	Synm	-	1.14555	6.24536	22.5779	8.19403e-05	0.00153383
230678	Tmem125	-	1.24645	5.55885	22.5655	8.22094e-05	0.00153774
11495	Adam2	-	1.22595	5.05105	22.5441	8.26772e-05	0.00154536
93893	Pcdhb22	+	1.28604	5.39807	22.5369	8.28343e-05	0.00154717
104367	Snora65	+	1.63756	4.29468	22.5248	8.31006e-05	0.00155101
232941	Ppm1n	-	1.37838	6.09107	22.5131	8.33594e-05	0.0015547
217866	Cdc42bpb	-	1.1336	6.89916	22.5104	8.34202e-05	0.0015547
13393	Dlx3	+	1.08119	6.47105	22.4833	8.40221e-05	0.00156478
225631	Onecut2	+	1.04112	6.40808	22.4789	8.41204e-05	0.00156547
73075	Ppil6	+	1.4611	4.89895	22.4712	8.42912e-05	0.00156751
269637	Cnpy1	-	1.06792	6.39137	22.464	8.44539e-05	0.00156939
54651	Usp27x	-	1.35854	4.62368	22.449	8.479e-05	0.00157449
102637107	Ptf1aos	-	1.23822	5.51385	22.4422	8.49429e-05	0.00157503
102644	Oaf	-	1.21731	5.79656	22.4421	8.4946e-05	0.00157503
73181	Nfatc4	+	1.14566	6.13547	22.4395	8.50037e-05	0.00157503
69581	Rhou	+	1.07232	6.26431	22.4031	8.58318e-05	0.00158923
107684	Coro2a	-	1.0282	6.53401	22.3984	8.59387e-05	0.00159005
223648	Ccdc166	-	1.20559	6.28882	22.3877	8.61824e-05	0.00159341
59002	Wrap73	+	1.19747	5.85566	22.3849	8.62479e-05	0.00159347
16542	Kdr	-	1.23547	5.80264	22.3682	8.66315e-05	0.0015994
213211	Rnf26	-	1.22985	5.88257	22.3644	8.67188e-05	0.00159986
319504	Nrcam	+	1.41976	6.10385	22.3602	8.68175e-05	0.00160009
102465564	Mir6935	-	1.36727	4.36232	22.3585	8.68566e-05	0.00160009
18119	Nodal	+	1.31031	5.81678	22.3452	8.71635e-05	0.00160459
16873	Lhx5	+	1.26731	5.30506	22.3411	8.72601e-05	0.00160521
75767	Rab11fip1	-	1.14349	6.20229	22.337	8.73553e-05	0.0016058
72045	Mfsd4b2	-	1.2673	5.37402	22.3247	8.76403e-05	0.00160989
19332	Rab20	-	1.2079	5.43506	22.3139	8.78927e-05	0.00161243
13660	Ehd1	+	2.80965	5.87187	22.3134	8.79047e-05	0.00161243
18014	Neurog1	-	1.08616	6.08905	22.2773	8.87558e-05	0.00162648
100504601	Gm16702	-	1.2629	5.21975	22.2755	8.87979e-05	0.00162648
13850	Ephx2	-	1.1442	5.70319	22.2671	8.89983e-05	0.00162898
18948	Pnmt	+	1.14809	5.55481	22.2405	8.96319e-05	0.00163941
263764	Creg2	-	1.52615	5.82124	22.2321	8.98334e-05	0.00164192
216157	Tmem259	-	1.19701	6.60155	22.2211	9.00973e-05	0.00164462
100885833	Mir5621	+	1.58775	5.59109	22.2206	9.01103e-05	0.00164462
105193	Nhlrc1	-	1.25601	5.74355	22.2143	9.02598e-05	0.00164618
328967	Arhgef37	-	1.20412	5.8615	22.205	9.04845e-05	0.00164825
15223	Foxj1	-	1.14389	6.26115	22.2043	9.05024e-05	0.00164825
68453	Gpihbp1	+	1.32221	4.78008	22.199	9.06294e-05	0.00164939
52840	Dbndd2	+	1.08243	6.46227	22.1939	9.07553e-05	0.00165051
234365	Yjefn3	-	1.30709	4.88562	22.184	9.0994e-05	0.00165367
257892	Olfr324	+	1.25035	4.58484	22.1757	9.11966e-05	0.00165618
241770	Rims4	-	1.14313	6.004	22.1559	9.16806e-05	0.00166379
207212	Arhgef17	-	1.10129	6.71813	22.148	9.18747e-05	0.00166612
20474	Six4	-	1.25955	6.03051	22.1347	9.22017e-05	0.00167087
13842	Epha8	-	1.25485	5.73515	22.1263	9.24088e-05	0.00167311
320632	Snrnp200	+	1.92429	4.93484	22.1244	9.2456e-05	0.00167311
277743	Fam131c	+	1.2455	5.25795	22.1203	9.25594e-05	0.00167379
102465552	Mir6916	-	1.71643	5.37034	22.1101	9.28106e-05	0.00167695
67389	C1qtnf12	+	1.38319	4.62024	22.108	9.28651e-05	0.00167695
19116	Prlr	+	1.17124	5.95793	22.0911	9.32857e-05	0.00168336
214240	Disp2	+	1.20328	5.08738	22.0878	9.33666e-05	0.00168363
20276	Scnn1a	+	1.16448	5.64501	22.0827	9.34943e-05	0.00168376
109270	Prr5	+	1.02465	6.77798	22.0823	9.35066e-05	0.00168376
18406	Orm2	+	1.42997	4.35724	22.0797	9.35714e-05	0.00168376
100526549	Mir3085	-	1.3034	4.74029	22.0669	9.38909e-05	0.00168832
13004	Ncan	-	1.18046	5.12961	22.0534	9.42338e-05	0.00169329
386454	Rnf39	+	1.3051	5.56178	22.0436	9.44802e-05	0.00169653
102466791	Mir7034	-	1.27935	6.08171	22.032	9.47738e-05	0.00170061
18742	Pitx3	-	1.19078	6.03484	22.0178	9.51362e-05	0.0017055
11441	Chrna7	-	1.50656	5.10075	22.0161	9.51796e-05	0.0017055
209047	Gipc3	-	1.12845	5.72918	22.01	9.53353e-05	0.00170709
546519	Tmem235	+	1.28154	5.24842	21.9899	9.5852e-05	0.00171514
381199	Tmem151a	-	1.24347	5.66029	21.9869	9.59289e-05	0.00171532
791423	Gm11190	-	1.43718	3.8355	21.9769	9.61869e-05	0.00171873
170952	Prima1	-	1.1726	5.97817	21.9514	9.68483e-05	0.00172934
110834	Chrna3	-	1.16199	5.79255	21.933	9.73298e-05	0.00173672
19246	Ptpn1	+	1.11994	6.4978	21.9232	9.75852e-05	0.00173819
100124452	Mir598	+	1.24636	4.84258	21.9221	9.7614e-05	0.00173819
69641	Wdr20	+	1.15451	6.60298	21.9221	9.76158e-05	0.00173819
329763	Gm5105	-	1.1091	6.06583	21.9121	9.78768e-05	0.00174162
69315	1700001L19Rik	+	1.44445	4.31126	21.9019	9.81466e-05	0.00174417
57340	Jph3	+	1.2404	5.16626	21.8994	9.82124e-05	0.00174417
353204	Aldoart1	-	2.03309	4.06674	21.8989	9.82247e-05	0.00174417
58182	Prokr1	-	1.20832	5.47022	21.8896	9.84721e-05	0.00174735
245880	Wasf3	+	1.20332	5.78907	21.8811	9.86988e-05	0.00175016
68047	Mpnd	+	1.4857	5.77466	21.8711	9.89636e-05	0.00175364
78748	Rassf10	+	1.15908	6.29019	21.8637	9.91608e-05	0.00175591
70737	Cgn	-	1.23286	5.52344	21.8561	9.93635e-05	0.00175723
67470	Abcg8	+	1.11041	5.75712	21.8558	9.93728e-05	0.00175723
227733	Pip5kl1	+	1.25052	5.75308	21.8477	9.9589e-05	0.00175984
76405	1700018B08Rik	-	1.19645	5.79743	21.8412	9.97634e-05	0.00176171
99377	Sall4	-	1.23053	5.23275	21.832	0.000100011	0.00176486
73962	4930441J16Rik	-	1.4126	3.81289	21.8157	0.000100453	0.00177144
545861	Gm5878	-	1.22737	5.41496	21.8034	0.000100785	0.00177606
140765	Tmprss3	-	1.19009	5.66406	21.8006	0.000100861	0.00177618
768252	Foxl2os	-	1.29384	5.15478	21.7978	0.000100938	0.00177631
72264	1700029J03Rik	-	1.17589	5.22436	21.7948	0.000101021	0.00177655
56700	Glmp	+	1.54233	4.78729	21.7829	0.000101345	0.00178103
65254	Dpysl5	+	1.01682	6.33416	21.7768	0.000101513	0.00178274
93890	Pcdhb19	+	1.31761	5.24969	21.7644	0.000101851	0.00178746
380694	Ccnjl	+	1.28021	5.92027	21.7568	0.000102062	0.00178993
18092	Nkx2-6	+	1.16122	5.22801	21.7506	0.000102233	0.0017917
100526559	Mir3103	-	2.16299	3.96397	21.7388	0.000102559	0.00179552
66696	Snx31	-	1.40572	4.70134	21.7362	0.00010263	0.00179552
67178	Zmat5	+	1.54661	4.22879	21.7351	0.000102661	0.00179552
100885830	Mir5618	+	1.80705	4.64891	21.7241	0.000102968	0.00179966
76793	Snip1	+	1.28313	5.81491	21.7138	0.000103254	0.00180341
100041585	Amd2	-	2.12551	6.10669	21.7009	0.000103615	0.00180783
107767	Scamp1	-	1.25302	5.97534	21.6975	0.00010371	0.00180783
100302529	Snord72	+	1.35474	4.1612	21.6972	0.000103719	0.00180783
209497	Tmem164	+	1.20137	5.4476	21.692	0.000103864	0.00180912
387314	Tmtc1	-	1.07003	6.32422	21.6754	0.000104331	0.00181602
100503104	Gm19557	+	1.60768	5.67649	21.663	0.000104683	0.00182092
76261	0610040J01Rik	+	1.20151	5.5504	21.6219	0.000105855	0.00183984
14419	Gal	-	1.19759	5.15456	21.6198	0.000105915	0.00183984
100313531	Nkx2-2os	+	1.23401	5.67706	21.6152	0.000106048	0.00184089
237928	Phospho1	+	2.01763	4.748	21.5848	0.000106925	0.00185487
666060	Frmpd1	+	1.13872	5.93343	21.5644	0.000107516	0.00186386
625424	Ccdc121rt3	-	1.70556	5.12833	21.5592	0.000107669	0.00186524
100529076	Snord42a	-	1.99987	3.0574	21.5475	0.000108012	0.00186991
73336	Prss44	+	1.36321	4.91283	21.5438	0.00010812	0.00187051
235674	Acaa1b	-	1.12298	5.59584	21.54	0.00010823	0.00187115
66364	Pigbos1	+	1.40798	4.5393	21.5191	0.000108846	0.00188054
102466795	Mir7049	-	1.48811	5.55211	21.5092	0.00010914	0.00188434
234724	Tat	+	1.24556	5.06158	21.5043	0.000109286	0.00188559
11555	Adrb2	-	1.59098	5.15231	21.4947	0.000109572	0.0018887
78757	Rictor	+	1.13633	6.71887	21.4933	0.000109614	0.0018887
67369	Qpctl	-	1.19469	5.58983	21.4861	0.000109827	0.00189109
68636	Fahd1	-	2.7281	4.84812	21.4741	0.000110186	0.001896
26427	Creb3l1	-	1.20095	5.53641	21.4701	0.000110305	0.00189677
20262	Stmn3	-	1.23367	5.17114	21.4471	0.000110997	0.00190738
232854	Zfp418	+	1.42171	4.33332	21.4402	0.000111205	0.00190968
21825	Thbs1	+	1.21579	4.99087	21.4181	0.000111877	0.00191992
50770	Atp11a	+	1.41205	4.71875	21.4035	0.000112323	0.00192473
115488204	Gm45623	-	1.18228	5.93676	21.4031	0.000112336	0.00192473
66462	Rex1bd	-	1.11978	5.82896	21.4008	0.000112406	0.00192473
231238	Sel1l3	-	1.22197	5.79464	21.3987	0.00011247	0.00192473
100217467	Snora5c	-	1.38719	5.29702	21.3966	0.000112533	0.00192473
100316775	Mir1950	+	2.38226	3.8129	21.3852	0.000112884	0.00192944
98170	Tmem132a	-	1.25455	5.40811	21.3753	0.000113188	0.00193334
17203	Mc5r	+	1.18854	5.40172	21.3462	0.000114092	0.00194558
230085	Phf24	+	1	6.39346	21.343	0.000114189	0.00194558
448850	Znhit3	-	1.21095	5.52687	21.3416	0.000114233	0.00194558
11804	Aplp2	-	1.06884	6.52163	21.341	0.000114253	0.00194558
100526520	Mir3078	+	1.40149	4.39745	21.34	0.000114285	0.00194558
69815	Krtcap3	+	1.67316	5.6811	21.3328	0.000114507	0.00194807
13116	Cyp46a1	+	1.12324	5.85206	21.3295	0.00011461	0.00194853
103967	Dnm3	-	1.18558	5.39764	21.3256	0.000114732	0.0019493
387222	Mir29a	-	2.74529	4.4415	21.3222	0.00011484	0.00194983
215494	Pomgnt2	-	1.33604	5.35553	21.3136	0.000115109	0.00195202
75434	Fam166c	+	1.13751	5.52557	21.3107	0.000115201	0.00195202
192650	Cabp7	-	1.05864	6.4135	21.3099	0.000115225	0.00195202
56794	Hacl1	-	1.28378	4.65855	21.3074	0.000115306	0.00195202
102465584	Mir6968	+	1.56228	5.15052	21.306	0.00011535	0.00195202
70292	Afap1	+	1.09965	5.82397	21.2916	0.000115803	0.00195838
15213	Hey1	-	1.26647	6.45193	21.2735	0.000116377	0.00196679
69077	Psmd11	+	1.11737	6.12793	21.2686	0.000116533	0.00196814
100048701	AI847159	-	1.37926	4.55253	21.253	0.000117031	0.00197428
235345	Hoatz	-	1.37346	4.15698	21.2521	0.000117059	0.00197428
235584	Dusp7	+	1.18634	6.72455	21.2499	0.000117129	0.00197428
68794	Flnc	+	1.2166	5.76164	21.2442	0.000117311	0.00197428
140475	Bsnd	-	1.34166	4.26352	21.2427	0.000117361	0.00197428
102641244	Gm27239	+	1.60573	5.63033	21.2422	0.000117378	0.00197428
380698	Obscn	-	1.10938	6.18192	21.2403	0.000117438	0.00197428
69068	Tcim	-	1.27909	4.80233	21.2147	0.000118261	0.00198682
102465621	Mir7027	+	1.30843	5.79084	21.2047	0.000118586	0.00199097
239250	Slitrk6	-	2.12566	4.07634	21.1958	0.000118877	0.00199454
268739	Arhgef40	+	1.17129	5.82253	21.1932	0.000118959	0.00199461
106565	Dlk2	+	1.04338	6.27276	21.1398	0.000120714	0.00202272
240239	Gpr151	-	1.66645	4.87913	21.1238	0.000121242	0.00202956
320027	Fstl4	+	1.13554	6.15818	21.1227	0.000121281	0.00202956
13610	S1pr3	+	1.15321	5.35305	21.1149	0.000121539	0.00203164
102465764	Mir7657	-	1.56685	4.923	21.1141	0.000121565	0.00203164
102466777	Mir6971	-	1.52408	5.12285	21.1097	0.000121713	0.00203279
13199	Ddn	-	1.03643	6.20554	21.1069	0.000121807	0.00203303
15394	Hoxa1	-	1.66451	4.34762	21.0996	0.00012205	0.00203575
224022	Slc7a4	-	1.12164	5.96034	21.0961	0.00012217	0.00203643
16369	Irs3	-	1.34627	5.90557	21.0583	0.000123441	0.00205627
14632	Gli1	-	1.16741	5.91206	21.0474	0.000123811	0.0020611
14202	Fhl4	-	2.08439	4.26813	21.033	0.000124302	0.00206793
76199	Med13l	+	0.977262	6.84081	21.0194	0.000124767	0.00207431
101533	Klk9	+	1.40861	4.03256	21.0112	0.000125051	0.00207769
76487	Ppp1r3g	+	1.6117	6.10413	21.0066	0.000125207	0.00207892
53603	Tslp	+	1.13657	5.5065	20.9946	0.000125621	0.00208444
56200	Ddx21	-	1.27347	6.23699	20.9811	0.000126089	0.00209085
21349	Tal1	+	1.08447	6.35426	20.9783	0.000126186	0.0020911
22757	Zkscan5	+	1.36815	5.2175	20.9668	0.000126587	0.0020964
15110	Hand1	-	1.05837	6.12668	20.9443	0.000127371	0.00210743
72246	1700030C12Rik	+	1.29588	5.11821	20.9419	0.000127458	0.00210743
239157	Pnma2	+	1.2918	4.65685	20.9407	0.000127501	0.00210743
74429	4930478P22Rik	+	1.31372	4.42911	20.9275	0.000127965	0.00211374
245607	Gprasp2	+	1.34337	3.96056	20.9234	0.000128109	0.00211475
56788	Scube2	-	1.17211	5.4665	20.9025	0.000128849	0.0021256
64452	Slc5a4a	+	1.20655	4.80823	20.8851	0.000129466	0.0021344
320453	Dlx4os	+	1.19698	5.42914	20.8766	0.000129771	0.00213804
102465895	Mir3535	-	2.60848	2.85928	20.8549	0.000130552	0.00214953
19285	Cavin1	-	1.11189	6.34915	20.8516	0.000130671	0.00214957
102466766	Mir6923	+	1.20418	5.58046	20.8501	0.000130723	0.00214957
74408	4933414I15Rik	-	1.20265	5.03579	20.8196	0.000131831	0.0021664
100316778	Mir1982	+	1.47048	4.16719	20.8164	0.000131944	0.00216687
619665	Klf14	-	1.14309	6.3559	20.8099	0.000132183	0.00216939
20497	Slc12a3	+	1.20899	5.03577	20.803	0.000132434	0.00217212
74485	Lrrc71	-	1.1662	5.29604	20.7962	0.000132685	0.00217485
18601	Padi3	-	1.27152	4.43695	20.7586	0.000134072	0.00219617
320485	B230312C02Rik	-	1.36514	4.0296	20.7403	0.000134752	0.00220589
232821	Ccdc106	+	1.53812	5.03067	20.7338	0.000134994	0.00220844
619325	I920046F24Rik	-	1.24722	5.41526	20.7037	0.000136124	0.0022245
30045	Dnajc12	+	1.02057	6.32484	20.7	0.000136264	0.0022245
16661	Krt10	-	1.14235	5.09427	20.6984	0.000136323	0.0022245
432940	Otulin	-	1.28583	6.09081	20.6978	0.000136344	0.0022245
213262	Fstl5	+	1.65136	4.91992	20.6961	0.000136411	0.0022245
27061	Bcap31	-	1.37495	4.83617	20.6908	0.000136612	0.00222637
18089	Nkx2-3	+	1.1511	6.20265	20.677	0.000137134	0.00223345
224024	Scarf2	+	1.09153	6.12555	20.6734	0.000137273	0.00223355
243780	Dennd11	-	1.29516	5.86459	20.6712	0.000137355	0.00223355
12874	Cpd	-	1.2091	6.45362	20.6699	0.000137402	0.00223355
381002	Gm5144	+	1.85298	4.51665	20.6666	0.000137531	0.00223423
100379145	Snora23	+	3.26048	3.87006	20.6615	0.000137724	0.00223593
218442	Serinc5	+	1.04367	6.261	20.6584	0.000137843	0.00223645
23960	Oas1g	-	1.31282	4.03866	20.6469	0.000138284	0.00224139
102132	E230013L22Rik	+	1.16284	5.23219	20.6459	0.000138323	0.00224139
21664	Phlda1	+	1.01682	6.51009	20.6393	0.000138576	0.00224407
230899	Nppa	+	1.1519	5.23145	20.6208	0.000139287	0.00225416
75124	Nxnl2	+	1.03531	6.09309	20.6134	0.000139573	0.00225736
71846	Syce2	+	1.27623	5.88531	20.5962	0.000140243	0.00226674
101320	Dyrk4	-	1.42382	5.1964	20.5929	0.000140373	0.00226674
735262	Mir455	+	1.19932	4.97362	20.5917	0.000140419	0.00226674
234542	Rtbdn	+	1.09046	5.63307	20.5873	0.000140589	0.00226805
102631870	Gm30094	-	1.22292	4.74322	20.5843	0.000140708	0.00226853
20257	Stmn2	+	1.33715	5.02082	20.5779	0.000140958	0.00227114
319622	Itpripl2	-	1.05986	6.33986	20.5636	0.000141517	0.00227699
26556	Homer1	+	0.939035	6.65284	20.5604	0.000141643	0.00227699
72026	Trmu	+	1.09355	5.67359	20.5591	0.000141696	0.00227699
100217416	Snora2b	-	2.02021	4.28952	20.5582	0.00014173	0.00227699
12479	Cd1d1	-	1.16307	5.27281	20.5556	0.000141835	0.00227699
12162	Bmp7	-	1.11502	6.42396	20.555	0.000141856	0.00227699
68251	Babam1	+	1.20136	5.40865	20.5501	0.000142052	0.00227872
244416	Ppp1r3b	+	1.29549	5.16853	20.5353	0.000142636	0.00228568
17954	Nap1l2	-	1.43588	4.02586	20.5346	0.000142665	0.00228568
57342	Parva	+	1.15035	5.3338	20.5255	0.000143027	0.00229004
23829	C1ql1	-	1.1476	6.52034	20.5174	0.00014335	0.00229378
12879	Cys1	-	1.12899	5.46702	20.5095	0.000143663	0.00229669
791292	Gm9936	-	1.12982	5.65729	20.5064	0.000143787	0.00229669
667306	Gm11634	-	1.2335	4.57175	20.5061	0.000143802	0.00229669
269060	Dagla	-	1.02655	6.03641	20.5016	0.000143979	0.0022981
545963	Gm5897	-	1.66584	3.11605	20.479	0.00014489	0.00231119
327900	Ubtd2	+	1.07527	6.51705	20.4749	0.000145055	0.00231227
321006	Dcaf1	+	1.29764	5.80949	20.4728	0.000145139	0.00231227
12424	Cck	-	1.06017	5.8355	20.4682	0.000145327	0.0023135
245847	Amdhd2	-	1.14007	5.52906	20.4664	0.000145397	0.0023135
56742	Psrc1	+	1.38846	4.77636	20.4607	0.000145627	0.00231573
402757	9830166K06Rik	-	1.17397	5.10702	20.457	0.000145779	0.00231614
100499529	Mir3474	+	1.611	5.40474	20.4557	0.000145834	0.00231614
71186	4933417D19Rik	+	1.15509	5.10535	20.4433	0.000146337	0.00232267
83767	Wasf1	+	1.28748	5.87064	20.4377	0.000146565	0.00232486
208154	Btla	+	1.50644	4.46542	20.4315	0.000146821	0.00232747
114585	D17H6S53E	+	1.22923	4.66613	20.4202	0.000147283	0.00233328
100502819	BC065403	-	1.17295	5.12533	20.4181	0.00014737	0.00233328
21816	Tgm1	-	1.20257	5.7058	20.4056	0.000147883	0.00233878
16911	Lmo4	-	1.05568	6.73181	20.4052	0.0001479	0.00233878
381077	Ccdc78	+	1.63137	4.44785	20.3935	0.000148384	0.00234497
75914	Exoc6b	-	1.32918	5.63767	20.3811	0.0001489	0.00235168
101056149	Gm15908	+	2.29689	4.90634	20.3783	0.000149014	0.00235204
12795	Plk3	-	1.08609	6.1365	20.3732	0.000149228	0.00235396
22137	Ttk	+	1.40187	5.3227	20.3697	0.000149372	0.00235477
210108	D130043K22Rik	+	1.41241	5.42274	20.3629	0.000149657	0.00235781
66102	Cxcl16	-	1.43995	4.573	20.3404	0.000150601	0.00237122
71932	Ephx3	-	1.59482	5.2382	20.3334	0.000150896	0.00237441
15248	Hic1	-	0.994598	7.29757	20.3283	0.00015111	0.00237632
103161	Apof	+	2.19545	4.25165	20.3022	0.000152219	0.00239229
12652	Chga	+	1.13907	5.41723	20.2951	0.000152521	0.00239555
100502829	Gm9899	-	1.27434	4.96659	20.2907	0.000152706	0.00239698
68306	4930565N06Rik	-	1.84181	5.01254	20.2882	0.000152816	0.00239724
320924	Ccbe1	-	1.11054	5.79676	20.2853	0.000152938	0.00239769
234094	Arhgef10	+	1.2168	4.77114	20.2802	0.000153158	0.00239966
11828	Aqp3	-	1.13815	5.6678	20.2762	0.000153329	0.00240087
494497	BC037156	+	-1.76962	3.63626	20.2698	0.000153605	0.00240372
72180	Zfp661	-	1.15209	5.56503	20.2669	0.000153726	0.0024041
547127	Tmem181b-ps	-	1.10827	5.90136	20.2642	0.000153843	0.0024041
665700	Hmcn2	+	1.07769	5.69198	20.261	0.000153982	0.0024041
102465901	Mir8113	-	2.43863	3.63997	20.2605	0.000154005	0.0024041
24050	Septin3	+	0.989136	6.56186	20.2543	0.000154271	0.00240677
258267	Olfr370	+	1.19443	4.67199	20.2512	0.000154407	0.00240744
245857	Ssh3	-	1.31467	5.6761	20.2442	0.000154708	0.00241065
70981	Potegl	+	1.35143	4.99599	20.2398	0.000154901	0.00241218
30843	Fbxl12	-	4.14236	4.2831	20.5637	0.000155333	0.00241691
67784	Plxnd1	-	0.912664	6.73642	20.2284	0.000155393	0.00241691
14403	Gabrd	-	1.1371	5.57135	20.1943	0.000156886	0.00243865
103712	6330403K07Rik	-	1.36323	5.44498	20.1912	0.000157025	0.00243897
100504457	4921513H07Rik	-	1.26214	4.39509	20.1895	0.000157098	0.00243897
100034748	A930017K11Rik	-	1.24459	4.66807	20.1859	0.00015726	0.00244
102640931	Gm36878	-	1.21791	5.83403	20.1833	0.000157374	0.0024403
319757	Smo	+	1.08586	6.06047	20.1719	0.000157877	0.00244662
230904	Fbxo2	+	1.17022	4.82369	20.1634	0.000158253	0.00245095
84653	Hes7	+	1.01596	6.13805	20.1582	0.000158485	0.00245307
232333	Slc6a1	+	1.14238	5.42297	20.1535	0.000158693	0.0024548
30948	Bin1	+	1.28372	5.11977	20.1452	0.000159065	0.002458
546896	Olfr455	-	1.43521	4.38262	20.1433	0.00015915	0.002458
329702	Dcst2	+	1.3458	4.72876	20.1416	0.000159224	0.002458
14794	Spsb2	+	1.1534	5.69631	20.1403	0.000159284	0.002458
665931	Rplp2-ps1	-	1.56816	5.39267	20.1142	0.000160456	0.00247459
102640835	Gm36809	-	1.04638	5.9189	20.1082	0.000160727	0.00247727
66284	Gkn2	+	1.20051	4.86351	20.1016	0.000161026	0.00248038
60613	Kcnq4	-	1.07372	6.00343	20.0896	0.000161569	0.00248725
79196	Osbpl5	-	1.00279	6.26574	20.0725	0.000162347	0.00249772
442829	Ccin	+	1.01984	6.03037	20.0672	0.000162592	0.00249998
320701	Tafa4	-	1.1228	5.46775	20.0607	0.000162887	0.00250302
102466913	Mir6980	-	1.11716	5.27279	20.0424	0.00016373	0.00251447
241303	Fam78a	-	0.825321	7.25133	20.0329	0.000164168	0.00251894
17035	Lxn	-	1.55748	5.07347	20.0318	0.000164218	0.00251894
14686	Gnat2	+	1.56452	4.67175	20.0279	0.000164396	0.00252015
100039596	Tcf24	-	1.43951	6.13941	20.0129	0.000165095	0.00252935
16840	Cnmd	-	1.15073	5.02111	20.0015	0.000165624	0.00253593
244813	Bsx	+	1.17249	5.39257	19.9989	0.000165749	0.00253633
16797	Lat	-	1.27336	5.26444	19.9891	0.000166204	0.00254177
14680	Gnal	+	0.903953	6.98417	19.9832	0.000166483	0.0025431
12869	Cox8b	-	1.39065	5.2036	19.983	0.00016649	0.0025431
72114	Zbed3	+	1.06615	6.34612	19.9764	0.000166803	0.00254544
225849	Ppp2r5b	-	1.13807	5.5107	19.9755	0.000166842	0.00254544
235406	Snx33	-	1.07685	5.85161	19.9594	0.000167601	0.0025555
100102	Pcsk9	-	1.15414	5.64045	19.9567	0.000167732	0.00255596
117934533	Gm48551	+	3.71249	4.75413	19.9477	0.000168157	0.00256092
245828	Trappc1	+	1.59978	4.12596	19.9353	0.000168745	0.0025679
237758	Zfp454	-	1.22507	4.82887	19.9318	0.000168916	0.0025679
22051	Trip6	-	1.21011	5.56168	19.9317	0.000168917	0.0025679
56437	Rrad	-	1.15294	5.81344	19.9111	0.000169902	0.00257989
14777	Gpx2-ps1	+	1.65872	4.93603	19.911	0.000169907	0.00257989
105245924	Gm16136	-	1.21718	5.78999	19.8908	0.000170883	0.00259317
93875	Pcdhb4	+	1.17936	4.97536	19.8818	0.000171316	0.00259632
66548	Adamtsl5	-	1.01408	6.12163	19.8806	0.000171373	0.00259632
100039795	Ildr2	+	1.23457	5.41787	19.8782	0.000171489	0.00259632
16777	Lamb1	+	1.10018	5.99944	19.8781	0.000171498	0.00259632
100526544	Mir344d-1	-	2.33791	2.84126	19.8699	0.000171893	0.00259934
55938	Apom	-	1.35984	4.95974	19.8698	0.0001719	0.00259934
217333	Trim47	-	1.04451	6.59019	19.8663	0.000172066	0.00259983
58248	1700123O20Rik	+	1.7178	5.26693	19.8649	0.000172136	0.00259983
207393	Elfn2	-	1.01016	6.42852	19.8605	0.000172353	0.00260157
52055	Rab11fip5	-	1.10139	6.06557	19.8258	0.000174051	0.00262556
17173	Ascl2	-	0.961269	6.47272	19.8239	0.000174147	0.00262556
105242817	Gm15543	+	1.35662	4.72295	19.814	0.000174634	0.00263101
68703	Rere	+	1.25913	5.93788	19.8124	0.000174715	0.00263101
74333	A330040F15Rik	-	1.35476	5.12732	19.7984	0.000175409	0.0026399
109620	Dsp	+	1.10553	6.21522	19.7956	0.000175545	0.0026404
207798	Gramd1c	-	0.973662	6.28956	19.7877	0.000175939	0.00264401
100127111	Snord22	+	1.50461	3.36568	19.7867	0.000175992	0.00264401
12023	Barx2	-	1.24072	6.52932	19.7708	0.000176784	0.00265435
329384	Ptrh1	+	1.18283	4.94747	19.7676	0.000176945	0.00265438
13846	Ephb4	+	1.11616	5.79029	19.7666	0.000176993	0.00265438
114128	Laptm4b	+	1.16854	5.75807	19.7639	0.00017713	0.00265487
432615	Gm11733	+	1.11619	5.29821	19.7616	0.000177247	0.00265507
11554	Adrb1	+	1.03477	6.63573	19.7548	0.000177589	0.00265864
108897	Aif1l	+	1.1505	5.80968	19.7506	0.000177801	0.00266025
75665	Bicdl1	-	0.810171	7.55302	19.7451	0.000178075	0.00266279
20394	Scg5	-	1.36161	4.66355	19.7385	0.000178412	0.00266627
239336	Rxfp3	-	1.04465	5.85181	19.7317	0.000178756	0.00266985
217125	Samd14	+	1.18034	5.52766	19.7263	0.00017903	0.00267239
16814	Lbx1	-	1.22899	6.23379	19.7127	0.000179722	0.00268116
20672	Sox18	-	1.04577	6.32585	19.69	0.000180881	0.00269687
435626	Rufy4	+	1.3886	3.73469	19.6838	0.000181204	0.00269772
20410	Sorbs3	-	1.00957	6.96753	19.6831	0.000181239	0.00269772
98386	Lbr	-	1.52877	6.66872	19.6828	0.000181255	0.00269772
71840	Tekt4	+	1.12938	5.36503	19.6784	0.00018148	0.0026995
72630	Hspa12b	+	1.21734	4.83723	19.6733	0.000181742	0.00270183
192852	Lrrc3c	+	1.10287	5.53595	19.6623	0.000182312	0.00270872
100316932	Snora28	+	1.63563	4.33554	19.656	0.000182637	0.0027118
70240	Ufsp1	+	1.20092	4.97518	19.6542	0.000182731	0.0027118
623534	Nme9	+	1.18472	4.88732	19.6469	0.000183113	0.00271589
100504714	Gm16793	-	1.19042	5.76148	19.6392	0.000183516	0.00271908
16582	Kifc3	-	0.951041	6.79605	19.6387	0.00018354	0.00271908
100504399	C130021I20Rik	+	1.21216	5.58587	19.6337	0.0001838	0.00272037
276952	Rasl10b	+	1.06137	5.85837	19.6329	0.000183841	0.00272037
723884	Mir7-2	+	1.1212	5.07971	19.6235	0.000184336	0.00272612
78892	Crispld2	+	1.05255	5.82331	19.6085	0.000185125	0.00273621
319924	Apba1	+	1.12763	6.18333	19.6039	0.000185365	0.00273784
14265	Fmr1	+	6.01323	4.79407	19.918	0.000185449	0.00273784
27056	Irf5	+	1.06851	6.61068	19.5857	0.000186329	0.00274924
18755	Prkch	+	1.13503	6.03735	19.5799	0.000186636	0.00275218
11847	Arg2	+	1.16273	5.4395	19.5774	0.00018677	0.00275256
320736	Vstm4	+	1.1125	5.79357	19.563	0.000187539	0.00276231
93887	Pcdhb16	+	1.16569	4.7724	19.5607	0.000187662	0.00276253
432769	Zfp708	-	1.42356	5.3347	19.5553	0.000187947	0.00276394
67549	Gpr89	-	1.26386	5.45047	19.5548	0.000187974	0.00276394
67934	1700124L16Rik	-	1.95882	3.01209	19.5474	0.000188375	0.00276803
26366	Ceacam10	+	1.27391	4.96241	19.5456	0.000188469	0.00276803
105247182	Gm12974	+	1.19613	5.45485	19.5359	0.000188992	0.00277384
69863	Ttc39b	-	2.49045	6.19397	19.5342	0.000189083	0.00277384
102465698	Mir7212	+	1.34258	5.38016	19.5322	0.00018919	0.00277384
13803	Enc1	+	0.964856	6.25621	19.5228	0.000189697	0.00277969
231830	Micall2	-	1.10685	5.4135	19.5199	0.000189855	0.00278041
665054	D330025C20Rik	+	1.15348	5.61088	19.5023	0.000190809	0.00279279
12591	Cdx2	-	1.03062	6.37218	19.493	0.000191318	0.00279863
102465981	Mir6959	-	1.75085	5.36687	19.4834	0.000191844	0.00280463
17201	Mc3r	+	1.09673	5.4882	19.4813	0.000191959	0.00280463
105653	Phyhip	+	1.12067	5.20044	19.4795	0.000192057	0.00280463
170625	Snx18	-	1.06349	6.88395	19.4747	0.000192322	0.00280689
241226	Itga8	-	1.30289	4.76457	19.4709	0.000192528	0.00280829
26360	Angptl2	+	1.27654	5.0614	19.4646	0.000192877	0.00281113
104001	Rtn1	-	0.978458	6.6318	19.4634	0.000192942	0.00281113
78473	Skap1	+	1.36556	4.0065	19.449	0.00019374	0.00282115
78593	Nrip3	-	1.17999	5.57431	19.438	0.000194346	0.00282836
115489941	Gm12867	-	1.65936	5.21958	19.4314	0.000194712	0.00283208
629114	Defb23	-	1.26961	4.15668	19.4228	0.000195192	0.00283744
50868	Keap1	-	1.34055	5.45214	19.4037	0.000196262	0.00285137
74335	Xrcc3	-	1.10341	5.384	19.3997	0.000196487	0.00285302
20937	Suv39h1	-	1.22007	5.19944	19.3951	0.000196745	0.00285514
72383	Cnfn	-	1.14147	5.45185	19.393	0.000196865	0.00285527
105244630	Gm26520	-	1.22799	4.73598	19.3877	0.000197165	0.00285799
68846	Rnf208	+	1.18987	5.93655	19.379	0.000197654	0.00286346
71382	Pex1	+	1.27766	4.9487	19.339	0.000199933	0.00289483
20613	Snai1	+	0.986345	6.24177	19.3353	0.000200143	0.0028958
102466888	Mir8099-2	-	1.3356	5.17628	19.3339	0.000200226	0.0028958
78217	Tmem210	+	1.30197	3.86228	19.31	0.000201601	0.00291405
619308	F830208F22Rik	-	1.23227	4.94704	19.3059	0.00020184	0.00291585
100217439	Snora19	-	2.16657	3.88273	19.3025	0.000202038	0.00291706
76547	Tmem101	-	1.26694	5.65611	19.2981	0.00020229	0.00291905
16351	Ipp	+	1.32557	5.49626	19.2944	0.000202508	0.00292055
100217444	Snord65	+	1.34872	3.67593	19.2884	0.000202852	0.00292302
269116	Nfasc	-	0.941502	6.55374	19.2875	0.000202908	0.00292302
16528	Kcnk4	-	1.10772	5.74398	19.2835	0.000203142	0.00292354
72834	Cerox1	+	1.16974	5.09592	19.2829	0.000203173	0.00292354
102466159	Mir6415	+	1.73446	4.82422	19.2792	0.000203391	0.00292504
12496	Entpd2	+	1.16948	5.48766	19.2743	0.000203678	0.00292752
70419	2810408A11Rik	-	1.13971	5.18984	19.2701	0.000203925	0.00292941
27660	1700088E04Rik	-	1.38367	4.77463	19.2679	0.000204051	0.00292958
240675	Vwa2	+	1.09706	5.70946	19.2656	0.000204186	0.00292988
14115	Fbln2	+	1.2463	5.14292	19.2597	0.00020453	0.00293317
112415	Zfp607b	+	1.09098	6.1192	19.2568	0.000204705	0.00293403
242570	Raver2	+	1.44157	5.74883	19.2513	0.000205023	0.00293695
100302498	Snora21	-	1.54596	4.94507	19.2467	0.0002053	0.00293926
328789	Lhfpl5	+	1.05744	5.74873	19.238	0.000205813	0.00294495
331532	Tceal5	-	1.44925	3.65678	19.2248	0.00020659	0.00295442
328779	Hs3st6	+	1.08192	6.05536	19.2216	0.000206783	0.00295554
80976	Syt13	+	1.16549	5.25149	19.2188	0.000206952	0.00295629
99633	Adgrl2	-	-1.35558	4.47121	19.2088	0.000207544	0.00296163
226517	Smg7	-	2.00727	6.48637	19.2086	0.000207558	0.00296163
18230	Nxn	-	1.41651	6.01806	19.1808	0.00020922	0.0029823
17391	Mmp24	+	1.09884	5.96566	19.1805	0.000209239	0.0029823
75796	Cdyl2	-	0.994911	6.52681	19.1696	0.000209897	0.00299001
102639417	Gm26536	-	1.18216	4.71461	19.1648	0.000210191	0.00299254
20609	Sstr5	-	1.20409	5.34029	19.1609	0.000210424	0.00299418
100169874	Gm11110	-	-1.58814	4.35267	19.1295	0.000212338	0.00301974
64339	Fndc4	-	1.18858	5.62913	19.1255	0.000212581	0.00302151
320127	Dgki	-	1.15188	5.60897	19.1228	0.000212745	0.00302217
67991	Nacc2	-	0.998251	6.94326	19.1185	0.000213013	0.00302428
53419	Corin	-	1.16467	5.81323	19.0894	0.000214805	0.00304682
72002	Slc39a5	-	1.22562	5.20394	19.0889	0.000214838	0.00304682
74297	Ccdc182	+	1.1817	5.43231	19.0779	0.00021552	0.00305479
104360	Isl2	+	1.04745	6.58214	19.0581	0.000216751	0.00307053
53622	Krt85	-	1.1855	4.72162	19.0377	0.000218034	0.00308464
12846	Comt	-	1.15908	5.40588	19.0366	0.0002181	0.00308464
217351	Tnrc6c	+	1.0505	7.38188	19.0352	0.000218189	0.00308464
74610	Abcb8	+	1.24966	5.18598	19.0346	0.000218229	0.00308464
20090	Rps29	-	1.23558	5.68382	19.0244	0.000218869	0.0030907
116914	Slc19a2	+	1.0601	6.32191	19.023	0.00021896	0.0030907
12061	Bdkrb1	+	1.0909	5.46421	19.022	0.00021902	0.0030907
666257	Zfp660	+	1.2799	4.64279	19.0191	0.000219208	0.00309165
73713	Rbm20	+	1.03422	6.1926	19.0078	0.000219924	0.00310003
20352	Sema4b	+	0.932558	6.78151	18.9953	0.000220717	0.0031095
329470	Accs	-	1.14541	5.1759	18.9869	0.000221257	0.00311469
353371	Oxct2b	+	1.19959	5.70781	18.9847	0.0002214	0.00311469
20931	Surf2	+	2.24575	5.11305	18.9831	0.000221497	0.00311469
100316694	Mir1941	+	1.30634	4.06511	18.982	0.000221573	0.00311469
68655	Fndc1	-	1.12878	5.88644	18.972	0.000222211	0.00312194
102465710	Mir7231	+	1.75783	4.9467	18.9604	0.000222959	0.00313073
432779	Lrrc14b	-	1.40102	4.26629	18.9567	0.000223198	0.00313237
56089	Ramp3	+	1.13614	4.63384	18.9514	0.000223542	0.00313548
72446	Prr5l	-	1.00723	6.40958	18.9382	0.000224394	0.0031457
18011	Neurl1a	+	0.893723	6.75747	18.936	0.000224539	0.00314601
73132	Slc25a16	+	1.02136	6.03417	18.933	0.000224735	0.00314703
15370	Nr4a1	+	1.06876	5.69173	18.9283	0.000225038	0.00314955
102465644	Mir7064	-	1.9597	4.5917	18.9262	0.000225179	0.0031498
240025	Dact2	-	1.04133	6.19663	18.9216	0.00022548	0.00315228
67217	L3hypdh	-	1.14592	5.60072	18.9142	0.000225963	0.00315588
56643	Slc15a1	-	1.06589	5.61099	18.9138	0.000225984	0.00315588
14369	Fzd7	+	1.02658	6.71854	18.9066	0.000226458	0.00316077
239102	Zfhx2	-	1.06183	5.50557	18.8963	0.000227137	0.00316851
114483555	Gm24195	+	1.24247	5.1108	18.8924	0.000227395	0.00317039
102278	Cpne7	+	1.09503	5.58344	18.8739	0.000228616	0.00318568
14317	Ftcd	+	1.13957	5.09567	18.8687	0.00022896	0.00318873
70717	Medag	+	1.03142	5.79314	18.8625	0.00022937	0.0031927
102632302	Hoxb3os	-	1.18201	5.97271	18.8579	0.000229677	0.00319523
102465215	Mir6401	+	1.20354	4.31225	18.8395	0.000230909	0.00321063
115490409	LOC115490409	+	3.15022	4.64481	18.825	0.000231883	0.00322241
259172	Mfrp	+	2.0672	4.23363	18.82	0.000232217	0.00322449
11548	Adra1b	-	0.990193	6.0644	18.819	0.000232284	0.00322449
100217419	Snora52	+	1.27464	3.90752	18.8148	0.000232569	0.0032267
69602	Otop3	+	1.04657	5.59933	18.8059	0.000233171	0.00323262
73667	2410004P03Rik	-	1.15145	4.89015	18.8048	0.000233249	0.00323262
20475	Six5	+	0.917925	6.86506	18.7946	0.00023394	0.00324043
100217465	Snord111	-	1.7681	4.64373	18.784	0.000234658	0.00324863
243743	Plxna4	-	1.10923	5.84225	18.7722	0.000235466	0.00325805
241116	Cfap65	-	1.18102	4.57354	18.7696	0.000235641	0.00325871
19221	Ptgfrn	-	1.05054	5.82143	18.7612	0.000236224	0.00326499
237313	Il20ra	+	1.17529	5.34644	18.757	0.000236511	0.00326721
208666	Diras1	-	1.09491	5.24633	18.7534	0.000236754	0.00326849
71874	Mab21l4	-	1.08449	5.28733	18.7519	0.00023686	0.00326849
21838	Thy1	+	1.16643	5.40508	18.7435	0.000237437	0.00327468
102466849	Mir7687	+	1.35559	5.42102	18.7329	0.000238176	0.0032831
77697	Mmab	-	1.33594	4.86345	18.727	0.000238583	0.00328694
100042332	2810410L24Rik	-	1.1418	6.16654	18.7235	0.000238822	0.00328827
100504140	4930412M03Rik	-	1.16023	5.60575	18.7213	0.00023898	0.00328827
102466844	Mir7674	+	1.5375	5.08514	18.7201	0.000239065	0.00328827
382551	Cd300ld3	-	1.14384	4.86191	18.7018	0.000240341	0.00330405
723896	Mir324	+	1.56672	5.33798	18.6868	0.000241391	0.00331562
22612	Yes1	+	1.277	6.31602	18.6861	0.000241442	0.00331562
68690	1110028F11Rik	+	1.73731	4.08067	18.6785	0.000241977	0.00332117
69592	Odam	+	-1.83668	3.1128	18.6753	0.000242199	0.00332244
57752	Tacc2	+	1.09432	6.30025	18.6672	0.000242775	0.00332855
14248	Flii	-	1.49956	5.41092	18.664	0.000243003	0.00332989
100217456	Snord53	+	1.63904	4.54051	18.6572	0.000243484	0.003334
102466216	Mir7026	-	2.1103	3.86713	18.6561	0.000243563	0.003334
70134	Misp3	-	1.3861	5.3804	18.6395	0.000244744	0.00334836
18174	Slc11a2	-	2.31765	5.51864	18.6274	0.000245606	0.00335505
66622	Ubr7	+	1.9501	5.24347	18.6272	0.00024562	0.00335505
18423	Otx1	-	1.2873	6.51825	18.6272	0.000245626	0.00335505
235312	C1qtnf5	+	1.19311	6.05825	18.6052	0.000247206	0.00337484
14029	Evx2	-	1.06133	6.3938	18.6004	0.000247556	0.0033778
378435	Mafa	-	0.97904	6.79409	18.59	0.000248304	0.00338621
108637	Snord14c	+	1.24502	4.2102	18.5865	0.00024856	0.00338789
102634389	Gm17546	-	1.54182	5.30665	18.5846	0.000248701	0.003388
69524	Esam	+	1.28408	5.57115	18.5805	0.000248994	0.00339019
216892	Spns2	-	0.927294	6.63766	18.5737	0.000249488	0.00339441
271849	Shc4	-	1.04767	5.90454	18.5715	0.000249651	0.00339441
102466793	Mir7043	-	1.97532	4.96235	18.5691	0.000249824	0.00339441
11421	Ace	+	0.96612	6.37317	18.569	0.000249835	0.00339441
53412	Ppp1r3c	-	1.14876	5.3985	18.5668	0.000249991	0.00339473
105243583	Gm39468	+	1.16025	4.79436	18.5638	0.000250212	0.00339592
102465258	Mir6516	+	1.26081	4.5707	18.5483	0.00025135	0.00340956
18453	P4hb	-	1.19666	6.53742	18.5405	0.000251923	0.00341553
72296	Rusc1	-	0.830242	7.1274	18.5324	0.000252523	0.00342061
69717	Gm10499	-	1.51827	5.30763	18.5318	0.000252566	0.00342061
13601	Ecm1	-	1.36147	5.06569	18.5129	0.000253966	0.00343775
76505	Smim45	+	1.07838	5.66092	18.5094	0.000254225	0.00343943
18799	Plcd1	-	0.918062	6.49997	18.5056	0.000254508	0.00344144
211383	Amer3	+	1.14241	5.51909	18.503	0.000254704	0.00344228
66493	Mrpl51	+	1.32622	5.1009	18.4952	0.000255287	0.00344763
224055	Rtp2	-	1.10936	4.85377	18.4941	0.00025537	0.00344763
78286	Nav2	+	0.874285	6.98391	18.4906	0.000255629	0.00344903
71962	Castor1	+	1.046	5.80392	18.4891	0.000255743	0.00344903
244418	Prag1	+	1.33113	6.00595	18.4851	0.000256041	0.00345122
57275	Lenep	-	1.78041	4.62275	18.4682	0.00025731	0.0034665
102639186	Gm26644	-	1.23422	5.10145	18.4598	0.000257948	0.00347259
100041351	Gm3285	+	1.21188	4.27018	18.4587	0.000258034	0.00347259
71302	Arhgap26	+	1.01164	6.23149	18.4555	0.00025827	0.00347394
269120	Optc	-	1.11546	5.49643	18.4337	0.000259926	0.00349082
70701	Nipal1	+	1.06802	5.61225	18.4337	0.000259932	0.00349082
20273	Scn8a	+	0.865835	6.7906	18.4336	0.000259935	0.00349082
12606	Cebpa	+	1.05883	6.75403	18.4301	0.000260199	0.00349082
381229	Cfap58	+	1.16109	5.54195	18.4299	0.000260219	0.00349082
239647	Pced1b	+	1.03588	5.77491	18.4278	0.000260382	0.00349082
268515	Bahcc1	+	1.30149	6.18673	18.4265	0.00026048	0.00349082
102465630	Mir7040	+	1.51334	4.50602	18.4144	0.000261403	0.00350135
229588	Gm128	-	1.2258	5.7607	18.4082	0.000261877	0.00350587
21937	Tnfrsf1a	+	1.10006	5.43948	18.4039	0.00026221	0.00350672
114661	Prss28	+	1.26497	4.42228	18.4038	0.000262216	0.00350672
102465555	Mir6921	-	1.25962	5.18298	18.4	0.00026251	0.00350882
14343	Fut1	+	1.28198	5.33276	18.398	0.000262669	0.00350911
100503915	Smpd5	+	1.05069	5.78325	18.3926	0.000263079	0.00351276
15114	Hap1	-	1.03759	6.27642	18.3906	0.000263239	0.00351306
14547	Gdap2	+	1.45108	4.46366	18.3874	0.000263488	0.00351455
68354	Plekhd1os	-	1.24025	4.4447	18.3854	0.000263635	0.00351468
66882	Bzw1	+	1.06135	6.61808	18.3792	0.000264116	0.00351925
74106	Dcaf6	-	1.63947	5.827	18.373	0.000264598	0.00352384
50524	Sall2	-	1.01492	6.25076	18.3641	0.000265295	0.00353121
73412	Nme8	-	1.16875	4.34947	18.3624	0.000265428	0.00353121
102632854	Gm17115	+	1.25177	4.26052	18.359	0.000265689	0.00353285
75528	Tex29	+	1.1662	4.94537	18.3537	0.000266105	0.0035355
15569	Elavl2	-	1.06915	6.85863	18.3529	0.000266165	0.0035355
15373	Hmx3	+	1.11307	6.72122	18.3448	0.0002668	0.00354064
102634079	Slc36a3os	+	1.28226	4.45088	18.3445	0.000266829	0.00354064
74090	Paqr5	-	1.14471	4.95173	18.3349	0.000267579	0.00354638
24088	Tlr2	-	1.12298	5.37274	18.3345	0.000267614	0.00354638
22403	Ccn5	+	1.12755	4.57953	18.3336	0.000267683	0.00354638
76943	Psapl1	+	1.07575	5.25774	18.3319	0.000267817	0.00354638
56013	Srcin1	-	1.21509	6.26511	18.3275	0.00026816	0.00354909
15422	Hoxc13	+	1.01569	6.03598	18.3201	0.000268751	0.00355508
26415	Mapk13	+	1.07077	5.67494	18.3171	0.000268982	0.0035563
17433	Mobp	+	1.11466	4.90282	18.304	0.000270028	0.00356827
13172	Dbx1	-	1.09966	6.10019	18.2992	0.000270409	0.00357147
73945	Otud4	+	1.54316	6.64438	18.2924	0.000270949	0.00357573
280645	B3gat2	+	0.932081	6.46272	18.2916	0.000271012	0.00357573
213417	Klhdc8a	+	1.08623	5.93896	18.2759	0.000272266	0.00359042
73472	Spata18	+	1.07235	5.54211	18.2681	0.000272896	0.00359689
245386	Tmem255a	-	1.12658	4.64124	18.2579	0.000273716	0.00360583
72832	Crtac1	-	1.11051	6.07224	18.2466	0.000274624	0.00361594
20357	Sema5b	+	1.01182	6.17263	18.2432	0.000274906	0.00361631
19376	Rab34	+	1.25037	6.04808	18.2419	0.00027501	0.00361631
277692	Rps19-ps3	-	1.19925	4.88982	18.241	0.000275077	0.00361631
107477	Guca1b	+	1.18839	4.61885	18.2276	0.000276171	0.00362746
79202	Tnfrsf22	-	1.16505	5.15578	18.2271	0.000276209	0.00362746
80908	Abo	-	1.17386	4.34302	18.2242	0.000276446	0.00362871
15407	Hoxb1	+	1.12013	5.48768	18.2213	0.000276685	0.00362998
14177	Fgf6	+	1.08073	5.25647	18.2133	0.000277336	0.00363665
59049	Slc22a17	-	1.00806	6.19265	18.1815	0.000279955	0.00366912
54201	Zfp316	-	1.07597	6.02396	18.1626	0.000281516	0.00368685
74926	4930473H19Rik	-	2.06195	4.80159	18.16	0.000281738	0.00368685
13207	Ddx5	-	1.589	6.43006	18.1599	0.000281741	0.00368685
16539	Kcns2	+	0.995216	6.15556	18.143	0.000283153	0.00370343
18111	Nnat	+	1.49975	6.00139	18.1257	0.000284603	0.0037205
21804	Tgfb1i1	+	1.10251	5.12572	18.1179	0.00028526	0.00372719
211488	Ado	-	1.03865	6.76012	18.1143	0.000285564	0.00372924
67205	Utp11	-	1.10522	5.63029	18.11	0.000285934	0.0037318
239652	Zfp641	-	1.05238	5.51023	18.1086	0.000286051	0.0037318
27210	Snord34	-	3.13261	1.53382	18.1026	0.000286555	0.00373647
29805	Znhit2	+	1.09615	6.47417	18.0924	0.000287426	0.00374592
670895	Gm9508	-	1.40887	3.56781	18.087	0.000287879	0.00374991
110596	Arhgef28	-	1.11832	5.69448	18.0724	0.000289127	0.00376425
70239	Gtf3c5	-	1.03738	5.91697	18.0597	0.000290216	0.0037765
625785	Gm6623	+	1.21353	4.90738	18.0547	0.000290648	0.00377806
319207	Pgbd1	-	1.55282	4.71284	18.0544	0.000290675	0.00377806
271944	C2cd4d	+	1.19178	6.04253	18.0532	0.000290779	0.00377806
101502	Hsd3b7	+	1.38984	5.19901	18.05	0.000291054	0.00377845
640524	Sptbn5	-	1.67805	4.34575	18.0486	0.000291176	0.00377845
100503659	Cbarp	-	0.99473	6.68389	18.0477	0.000291252	0.00377845
14237	Foxd4	-	1.06637	6.22843	18.0234	0.000293353	0.00380375
20667	Sox12	-	0.880748	7.05641	18.0218	0.0002935	0.00380375
320365	Fry	+	1.12758	4.88979	18.0188	0.000293757	0.00380515
217356	Tmc8	+	1.21339	5.57636	18.0067	0.000294811	0.00381686
102634812	Gm11694	+	1.19578	4.85432	18.004	0.000295049	0.00381698
100503823	Gm16973	-	1.86398	4.16577	18.0032	0.000295118	0.00381698
12705	Cited1	-	1.57648	5.53632	18.0014	0.00029528	0.00381715
74748	Slamf8	-	1.2122	4.03959	17.9996	0.000295432	0.00381718
14365	Fzd3	-	1.03201	6.06178	17.9848	0.000296732	0.00383204
19799	Rn4.5s	-	1.03068	6.30068	17.9815	0.000297029	0.00383394
105722	Ano6	+	1.11887	6.32752	17.9785	0.000297291	0.00383538
71967	Mageb16	-	1.94626	3.8954	17.9696	0.000298077	0.00384358
24136	Zeb2	-	0.866105	6.94895	17.9581	0.000299098	0.00385172
15425	Hoxc6	+	1.39329	5.56357	17.9579	0.000299117	0.00385172
102465579	Mir6960	+	1.60377	4.91958	17.9574	0.000299159	0.00385172
16364	Irf4	+	1.08678	6.00163	17.9485	0.000299946	0.00385865
12627	Cfc1	+	1.10403	4.93385	17.9479	0.0003	0.00385865
233210	Prr12	-	1.32263	6.2696	17.9384	0.000300855	0.0038677
73680	Zbtb8a	-	0.918279	6.55622	17.9302	0.000301584	0.00387512
11865	Arntl	+	1.08524	6.47727	17.9251	0.000302045	0.00387911
215061	Trim50	+	1.13431	5.26246	17.9174	0.000302734	0.003886
67952	Tomm20	-	0.992208	6.41687	17.9074	0.000303634	0.0038956
114483812	Mir12187	+	1.57251	4.59959	17.904	0.000303946	0.00389764
100503166	1700048M11Rik	-	1.17212	5.18676	17.8952	0.000304737	0.00390583
108832	Tmem74b	+	1.1523	5.78759	17.8889	0.000305315	0.00391128
67169	Nradd	-	1.08577	5.84675	17.8744	0.000306632	0.00392618
78369	Icam4	+	1.2823	4.63092	17.8725	0.000306809	0.00392648
230751	Oscp1	+	1.08167	6.01323	17.8661	0.000307392	0.00393197
[truncated: 23,571 more rows]
