# Supplementary material for: Activation of stably silenced genes by recruitment of a synthetic de-methylating module
Source: Nat Commun. 2022 Sep 23;13:5582. doi: 10.1038/s41467-022-33181-4 (PMC9508233; doi:10.1038/s41467-022-33181-4)
Supplement: Supplementary file 7 — Source data [file 41467_2022_33181_MOESM7_ESM.xlsx]

## Sheet: Fig.1
1a-left
Ctrl	SAM
0.939748	2.78934
0.824222	0.860615
1.29105	0.888209
1a-right
Ctrl	SunTag-VP64
0.715302	1.24121
1.57439	1.57439
0.887971	0.715302
1d
SAM	SunTag-VP64	SunTag-TET1	TETact-v1	TETact-v2	TETact-v3
0	0	0	0	0	0.154991
0	0	0	0	0	0.0939883
0	0	0	0	0	0.0529617
1f
Ctrl	38	-25	-32
0	0	0.0777007	0.154991
0	0	0.0555524	0.0939883
0	0	0.130195	0.0529617

## Sheet: Fig.2
2b
Day	TETact-v1			TETact-v2			TETact-v3			SAM			SunTag-VP64			SunTag-TET1
0	0	0	0	0	0	0	0	0	0	0	0	0	0	0	0	0	0	0
1
2	0.78	1.47	0.24	12.3	7.7	9.26	37.7	50.5	73.8	8.28	12.1	9.77	0.8	0.42	0.41	0.4	0.53	0.82
3	1.44	1.55	1.64	19.4	14.8	7.85	52.1	77.7	84.2	8.11	7.01	12	0.56	0.61	1.94	1.39	1.61	3.81
4	2.38	2.16	2.7	21.7	27.7	13.7	62.2	84.6	92.4	6.63	7.73	16.8	0.77	1.78	2.9	3.35	2.33	5.47
5	9.34	2.3	1.51	27	28.1	19.9	66.4	86.7	81.6	3.46	6.35	6.09	0.43	3.18	0.67	2.85	2.59	3.12
6	4.58	4.99	2.46	35.3	26.7	16.8	67.5	85.4	95.7	4.41	5.89	5.13	0.65	1.5	0.63	1.5	3.44	3.15
7	8.35	6.37	1.65	42.6	32.8	18.9	66.5	87.6	96	4.05	4.35	5.53	0.91	1.43	0.61	3.2	4.29	1.97
8	13.2	4.49	0.9	33.7	34.8	21.9	60.9	86.5	95.6	3.86	5.63	3.03	0.77	4.18	0.41	4.64	3.1	2
9	6.84	10.3	1.34	37.5	34	22.3	63	79.8	97.3	5.52	4	4.33	1.1	1.45	0.62	2.88	5.68	3.3
10	14.7	9.38	1.6	44.9	37	22.7	60.3	84.4	95.5	5.33	5.54	4.42	0.95	1.4	0.47	4.62	5.66	2.55
11	21.9	18.8	1.38	38.7	40.3	22.9	56.8	78.4	96.3	3.45	3.07	1	0.37	1.51	0.31	7.11	7.15	2.48
12	12.1	6.1	2.91	46.1	37.6	20.3	54.1	77	92.2	6.97	4.17	6.27	4.47	4.22	1.98	5.49	3.67	7.75
13	25.2	12.9	1.28	47.4	41.4	22.4	55.5	78	93.5	3.68	3.04	4.23	0.92	1.11	0.69	8.47	5.79	3.64
14	22.4	19.7	2.58	49.4	43.9	24.7	54.9	76.3	92	4.45	3.27	2.84	2	1.78	0.91	9.19	8.28	8.38
2c
Day	TETact-v1			TETact-v2			TETact-v3			SAM			SunTag-VP64			SunTag-TET1
0
1
2	1680	1953	1478	895	1084	893	3227	2987	4254	503	535	512	340	344	334	316	374	374
3	2946	2815	1091	1038	1268	912	5750	7365	6733	519	516	561	336	359	344	413	380	359
4	1518	1350	1436	1034	1290	958	13796	13265	12212	531	515	510	317	327	330	398	403	383
5	956	1459	958	1018	1340	1012	16117	17490	18720	524	540	509	332	328	337	450	370	381
6	1093	1008	866	1199	1246	1044	17286	21563	24742	535	496	484	316	328	335	383	427	376
7	968	956	1006	1312	1244	1101	17820	22662	26637	497	535	534	322	321	341	418	447	356
8	948	1108	1410	1156	1381	1053	16344	19995	30743	516	502	490	322	334	328	468	392	400
9	1024	956	1130	1209	1235	1104	16344	20184	30670	522	484	510	334	326	336	419	475	389
10	986	984	1038	1363	1492	1078	16458	24860	26321	503	547	519	314	314	337	449	462	375
11	1024	1053	1400	1235	1603	1127	17988	17654	24919	503	503	488	334	324	369	530	512	396
12	1084	1055	1432	1498	1442	1119	15030	24218	25702	507	510	553	328	333	328	419	411	394
13	1072	1004	1442	1512	1582	1108	15100	22395	26384	503	490	518	315	328	357	517	479	349
14	1097	1063	1670	1573	1564	1150	12699	19165	20327	541	532	537	334	328	358	532	510	445

## Sheet: Fig.3
1a-CD3d
SAM-Ctrl	SAM-CD3d	TETact-Ctrl	TETact-CD3d
0	0.0418659	0	0.068808
0	0.0428098	0	0.093268
0	0.0395409	0	0.080296
1a-CD3e
SAM-Ctrl	SAM-CD3e	TETact-Ctrl	TETact-CD3e
0	0.0155902	0	0.05485
0	0.0121552	0	0.0690128
0	0.007904	0	0.0889952
1a-CD3g
SAM-Ctrl	SAM-CD3g	TETact-Ctrl	TETact-CD3g
5.04954e-06	0.435434	0	0.731477
3.17626e-06	0.504269	1.72163e-05	0.632628
4.20516e-06	0.489518	8.95894e-07	0.564517
1a-CD8b
SAM-Ctrl	SAM-CD8b	TETact-Ctrl	TETact-CD8b
5.63922e-06	0.0482626	0	0.065873
4.72192e-06	0.0507079	7.46692e-06	0.0941492
9.3348e-06	0.0479968	2.40162e-06	0.138511

## Sheet: Supplementary Fig.7
1a
SAM	SunTag-VP64	SunTag-TET1	TETact-v1	TETact-v2	TETact-v3
0.0105914	0	0	0.000142248	0.00145418	0.0910763
0.0142978	3.3002e-06	0	0.000249458	0.00187421	0.140032
0.00933802	0	0	0.000157992	0.00314178	0.167508
1b
SAM	SunTag-VP64	SunTag-TET1	TETact-v1	TETact-v2	TETact-v3
0.0248113	5.41842e-07	3.30985e-07	0.000469761	0.00495636	0.218495
0.028923	9.54564e-07	1.22928e-06	0.00100473	0.00324412	0.318844
0.0400305	0	9.23717e-07	0.000469638	0.00622153	0.526398
1e
SAM-Ctrl	SAM-Hbax	TETact-Ctrl	TETact-Hbax
0	0.000269	0	0.001721
0	0.0003	0	0.001112
0	0.000253	0	0.001364
1f
SAM-Ctrl	SAM-Hbby	TETact-Ctrl	TETact-Hbby
0	0.00956043	6.63635e-06	0.00408522
2.56207e-07	0.00928409	8.50806e-07	0.005429
1.62549e-05	0.0111255	1.5844e-07	0.00481058
